# Supplementary material for: Efficient assembly of nanopore reads via highly accurate and intact error correction
Source: Nat Commun. 2021 Jan 4;12:60. doi: 10.1038/s41467-020-20236-7 (PMC7782737; doi:10.1038/s41467-020-20236-7)
Supplement: Supplementary file 4 — Supplementary Data 1 [file 41467_2020_20236_MOESM4_ESM.xlsx]

## Sheet: WERI
Structural variants identified in WERI assembly aligned hg38 (>10 bp)
CHR	START	END	COVERAGE
chr1	598735	609340	32451
chr1	789464	791672	3884
chr1	819919	822464	256
chr1	866966	866968	62
chr1	875829	876432	435
chr1	909235	909594	73
chr1	934176	934745	52
chr1	964612	964769	49
chr1	976682	978188	86
chr1	996359	996865	63
chr1	1028712	1029589	296
chr1	1076987	1078294	298
chr1	1099242	1100980	354
chr1	1140147	1141371	55
chr1	1184655	1184981	70
chr1	1201778	1202831	81
chr1	1207308	1207811	70
chr1	1244742	1245296	87
chr1	1248054	1249688	95
chr1	1284119	1284234	71
chr1	1289565	1290133	68
chr1	1382230	1382906	55
chr1	1427530	1427960	202
chr1	1478003	1480819	4692
chr1	1543591	1543832	60
chr1	1605417	1606551	60
chr1	1667022	1667187	335
chr1	1929363	1929450	540
chr1	1979801	1981396	70
chr1	1993704	1993810	2163
chr1	2019203	2019246	60
chr1	2085549	2085824	268
chr1	2106855	2106855	71
chr1	2110117	2110212	69
chr1	2121430	2124422	354
chr1	2281433	2281684	75
chr1	2325105	2325189	1582
chr1	2393015	2393060	73
chr1	2401202	2401430	84
chr1	2440525	2440651	64
chr1	2459411	2459626	47
chr1	2522689	2523003	60
chr1	2848785	2849745	75
chr1	2859193	2859625	246
chr1	2949674	2949918	69
chr1	2960098	2960118	55
chr1	2994915	2995286	53
chr1	3002403	3002647	59
chr1	3016326	3016689	130
chr1	3025854	3026359	339
chr1	3037750	3037895	71
chr1	3162861	3163341	62
chr1	3165441	3165659	66
chr1	3167537	3168333	255
chr1	3176047	3176344	323
chr1	3260742	3260810	108
chr1	3287363	3287753	54
chr1	3299814	3299815	71
chr1	3351524	3351761	90
chr1	3450467	3450469	66
chr1	3477293	3477334	63
chr1	3501926	3501982	69
chr1	3578745	3578747	56
chr1	3583155	3583269	65
chr1	3596423	3596738	64
chr1	3644205	3644358	57
chr1	3674989	3675355	47
chr1	3693665	3695004	51
chr1	3706312	3706520	50
chr1	3868583	3868733	90
chr1	3892232	3892269	67
chr1	4016872	4017117	66
chr1	4077239	4078009	92
chr1	4099800	4100451	65
chr1	4135758	4136965	686
chr1	4144323	4144634	479
chr1	4162720	4162722	968
chr1	4332168	4333575	81
chr1	4336501	4336529	803
chr1	4543778	4543780	1489
chr1	4632801	4633147	111
chr1	4740357	4740398	61
chr1	4939389	4939725	63
chr1	5075382	5075826	140
chr1	5112299	5112524	125
chr1	5160172	5160322	601
chr1	5334033	5334779	60
chr1	5387158	5387223	22435
chr1	5713620	5713713	61
chr1	5802783	5802902	120
chr1	5816480	5817646	81
chr1	5829578	5829880	198
chr1	5832248	5832359	248
chr1	5874228	5874242	2319
chr1	5977881	5977931	701
chr1	6012108	6012573	87
chr1	6742557	6742774	5702
chr1	6798604	6798788	266
chr1	6937036	6937901	286
chr1	6940902	6940952	74
chr1	6983687	6984218	268
chr1	7520200	7520264	1270
chr1	7865155	7865264	60
chr1	7953177	7953179	217
chr1	8026797	8027009	65
chr1	8276839	8277214	867
chr1	8321796	8322432	1735
chr1	8331227	8331447	188
chr1	8344737	8344908	434
chr1	8386575	8386576	76
chr1	8441922	8441952	228
chr1	8501491	8502129	126
chr1	8646101	8646104	63
chr1	9053038	9053580	302
chr1	9116136	9116378	377
chr1	9170235	9170564	1915
chr1	9282458	9282566	110
chr1	9411104	9411307	119
chr1	9623936	9624200	36025
chr1	9810141	9810143	449
chr1	9968523	9968525	942
chr1	10187584	10188319	398
chr1	10970999	10971096	4586
chr1	11041715	11041920	372
chr1	11373644	11374450	234
chr1	11522523	11523000	45
chr1	12042702	12042706	2127
chr1	12565680	12565881	83
chr1	12762466	12762468	108
chr1	12816084	12816443	1563
chr1	13307481	13314678	80
chr1	13470066	13470349	4600
chr1	13501556	13501608	309
chr1	13522113	13522306	53
chr1	13527720	13527917	446
chr1	13567972	13568104	334
chr1	13658556	13658558	631
chr1	13673241	13673558	1385
chr1	14109825	14112444	424
chr1	14492712	14492778	579
chr1	14514329	14514636	81
chr1	14652462	14652516	832
chr1	15225178	15225223	91
chr1	15314602	15314912	144
chr1	15388336	15388338	99
chr1	15824691	15829124	4566
chr1	16002841	16002857	3097
chr1	16311087	16311088	6184
chr1	16424204	16424206	24686
chr1	16865135	16879926	24257
chr1	17166007	17166233	79
chr1	17289047	17289330	2451
chr1	17292891	17292893	71
chr1	17689443	17689634	238
chr1	17859503	17859704	85
chr1	18049536	18049991	288
chr1	18825492	18825618	59
chr1	18925748	18926153	803
chr1	19060747	19061319	260
chr1	19932845	19932970	308
chr1	20382468	20382503	75
chr1	20463431	20463773	231
chr1	20618244	20618259	1006
chr1	20623480	20623781	1492
chr1	20626071	20626185	85
chr1	20712527	20713009	155
chr1	20965634	20965689	70
chr1	21166095	21166108	551
chr1	21179761	21180269	170
chr1	21203939	21204594	818
chr1	21388483	21388729	156
chr1	21424735	21424749	1950
chr1	21459854	21460197	1130
chr1	21818156	21818289	297
chr1	22577776	22578149	1601
chr1	22754795	22754971	84
chr1	22950447	22950455	2790
chr1	23277063	23277352	14550
chr1	23392307	23392767	319
chr1	23703578	23703926	453
chr1	23837489	23837489	64
chr1	23884345	23884347	15150
chr1	23899989	23899990	1608
chr1	23993525	23993865	411
chr1	24011032	24011034	591
chr1	24076812	24076827	1207
chr1	24211849	24212594	164
chr1	24344963	24345328	71
chr1	24614774	24614787	388
chr1	24730295	24730382	165
chr1	24800095	24800240	230
chr1	24832213	24835018	226
chr1	25044971	25044975	1490
chr1	25054265	25054489	87
chr1	25529229	25529516	188
chr1	25808327	25808334	63
chr1	26163331	26163657	70
chr1	26369515	26369783	773
chr1	26399672	26399960	463
chr1	26903716	26904050	1267
chr1	27030486	27030607	3683
chr1	27086495	27087047	425
chr1	27107107	27107272	573
chr1	27853951	27853991	343
chr1	27878405	27878473	14535
chr1	27921297	27921597	983
chr1	28410134	28410136	1224
chr1	29100235	29100306	315
chr1	29723220	29724006	165
chr1	29770725	29771803	349
chr1	29873210	29873223	74
chr1	30096612	30096616	56
chr1	30488838	30488905	180
chr1	30651342	30651964	213
chr1	30655194	30655774	133
chr1	30732345	30732391	128
chr1	30756699	30757426	39
chr1	30771815	30771815	1167
chr1	30776357	30776459	69
chr1	30869171	30869705	19
chr1	30884686	30894671	5080
chr1	31345547	31345582	338
chr1	31431744	31432233	74
chr1	31494763	31495105	7366
chr1	31516057	31516140	76
chr1	31807391	31807446	105
chr1	32539740	32539746	82
chr1	32581079	32581339	276
chr1	32642779	32643074	2663
chr1	33052534	33052536	279
chr1	33186818	33186826	70
chr1	33864884	33865004	77
chr1	33989030	33989053	76
chr1	34541467	34541475	497
chr1	34635822	34646375	88
chr1	35156760	35157134	3805
chr1	35161684	35161693	790
chr1	35260589	35260591	72
chr1	36210716	36210718	637
chr1	36267650	36267897	357
chr1	36283668	36283669	68
chr1	36688478	36689067	81
chr1	36750017	36750131	65
chr1	36793605	36793908	2724
chr1	36958041	36958258	170
chr1	37102720	37103318	2761
chr1	37446149	37446252	569
chr1	37742593	37742736	56
chr1	37775710	37775725	5479
chr1	37967093	37967140	7111
chr1	38618667	38619975	3726
chr1	38945688	38945976	5881
chr1	39044557	39044582	140
chr1	39234380	39234688	344
chr1	39504133	39504996	1946
chr1	39664487	39664497	177
chr1	40050416	40050416	285
chr1	40642779	40642882	112
chr1	41382193	41382209	63
chr1	41425249	41425256	123
chr1	41544593	41545830	832
chr1	42157623	42167200	11001
chr1	42277532	42277814	1262
chr1	42324125	42324127	229
chr1	42367140	42367143	1924
chr1	42722651	42722822	4011
chr1	43391800	43392120	155
chr1	43593626	43594262	1638
chr1	43743253	43743343	64
chr1	43905162	43906225	64
chr1	44876468	44876621	831
chr1	45330042	45330098	588
chr1	45497673	45497687	851
chr1	45703277	45703383	6170
chr1	45710831	45711039	14622
chr1	45741580	45741732	75
chr1	45900491	45900891	1586
chr1	46776444	46776446	2870
chr1	47179106	47179107	92
chr1	47184276	47184696	56
chr1	47743186	47743632	137
chr1	48384325	48384427	760
chr1	48506847	48506866	107
chr1	48892005	48892020	766
chr1	49680370	49680382	1413
chr1	49948062	49948062	655
chr1	50369091	50369522	335
chr1	50446967	50447015	72
chr1	51711225	51711622	244
chr1	51804411	51814546	19608
chr1	51852532	51852614	97
chr1	51906853	51906896	4804
chr1	53283422	53284323	55
chr1	53502499	53502615	58
chr1	53525453	53525498	108
chr1	53713118	53713589	379
chr1	54458507	54459210	1209
chr1	54808985	54808990	70
chr1	54821888	54822311	213
chr1	55002761	55003093	436
chr1	55240233	55240235	697
chr1	55361963	55362158	55
chr1	55385702	55385704	69
chr1	55420745	55420750	54
chr1	55509103	55509169	82
chr1	55665671	55666654	1074
chr1	55935621	55935930	573
chr1	56365364	56369545	90
chr1	56422039	56422347	160
chr1	56776953	56777273	78
chr1	57134530	57134535	3752
chr1	57606354	57606376	74
chr1	57877551	57877863	55
chr1	58272348	58272350	2503
chr1	58278242	58279150	69
chr1	58729589	58729594	69
chr1	58981106	58981200	307
chr1	59125812	59125859	73
chr1	59406174	59406190	71
chr1	60085660	60085964	947
chr1	60822423	60822667	57
chr1	61393231	61393292	68
chr1	61871559	61871567	1730
chr1	61924931	61925263	56
chr1	62137382	62137679	82
chr1	62686164	62686487	57
chr1	63474018	63474020	89
chr1	64201694	64201696	206
chr1	64415763	64415936	405
chr1	64492378	64492393	740
chr1	65443956	65444209	82
chr1	65798241	65798559	1716
chr1	66735540	66735853	76
chr1	67158850	67159277	85
chr1	67448366	67448386	381
chr1	67542564	67543123	2164
chr1	67709936	67710101	1161
chr1	69341322	69341628	23806
chr1	69478043	69478338	50
chr1	69561648	69561999	1544
chr1	69594241	69594379	48
chr1	69625390	69625417	58
chr1	69916019	69916323	280
chr1	70480523	70480837	58
chr1	70646761	70647793	2738
chr1	71275650	71275946	61
chr1	71688461	71688462	469
chr1	71793264	71793280	247
chr1	71928075	71928565	566
chr1	72024781	72026886	27
chr1	72173322	72173338	247
chr1	72300642	72346156	61
chr1	72515808	72515856	1549
chr1	72552881	72552887	80
chr1	73129297	73130266	6158
chr1	73134334	73134347	9826
chr1	73287925	73288232	53
chr1	73303220	73303394	57
chr1	73573112	73573134	42
chr1	73739080	73739112	68
chr1	73846750	73846999	76
chr1	73971732	73972124	358
chr1	74289487	74289605	54
chr1	74727207	74727224	14044
chr1	74758377	74758707	201
chr1	74835952	74836030	59
chr1	75280128	75280509	478
chr1	75546197	75546510	77
chr1	75885549	75886028	148
chr1	75906433	75906587	203
chr1	76634668	76634905	73
chr1	76839708	76839748	1254
chr1	76846296	76846302	64
chr1	77016089	77016337	72
chr1	77299215	77299296	82
chr1	77367545	77367961	544
chr1	77420103	77420110	2337
chr1	77871125	77871127	1063
chr1	78935834	78936231	274
chr1	79116390	79116398	2094
chr1	79184459	79184555	47
chr1	79648501	79648816	75
chr1	79805469	79805472	62
chr1	79833411	79833422	1596
chr1	80079571	80079573	64
chr1	80329359	80330401	639
chr1	80387557	80387622	172
chr1	80728673	80729145	59
chr1	80885843	80885853	67
chr1	80939088	80945263	85
chr1	81222112	81222428	56
chr1	81846356	81846357	55
chr1	82046237	82046423	79
chr1	82254782	82256070	5537
chr1	82576992	82577301	47
chr1	82660294	82661887	76
chr1	82736637	82736773	199
chr1	83892860	83892862	129
chr1	84052257	84058946	67
chr1	84447504	84447602	16204
chr1	84756739	84756784	51
chr1	85154441	85154445	1501
chr1	85940163	85940448	65
chr1	86216614	86216664	334
chr1	86797292	86798009	874
chr1	86899461	86899586	8028
chr1	87046719	87046988	796
chr1	88395034	88395036	149
chr1	88457542	88457768	63
chr1	89354595	89354657	756
chr1	89806291	89806355	65
chr1	89904982	89904994	57
chr1	90075851	90076080	62
chr1	90183784	90183958	313
chr1	90378945	90379253	341
chr1	91159231	91159512	225
chr1	91168733	91168739	60
chr1	91448555	91448997	170
chr1	91668964	91669215	1944
chr1	91767370	91767609	305
chr1	92701962	92701964	78
chr1	92846796	92846930	78
chr1	93032655	93032668	70
chr1	93344839	93344841	228
chr1	93822820	93825700	66
chr1	93876122	93876138	9839
chr1	95035942	95046031	14649
chr1	95224969	95225273	60
chr1	96265406	96265972	54
chr1	96524338	96524340	53
chr1	98503555	98503595	62
chr1	98512511	98512914	345
chr1	99112044	99112046	466
chr1	99144926	99144990	324
chr1	99890347	99890384	57
chr1	100528654	100528666	1589
chr1	100819157	100819334	88
chr1	101253178	101253265	106
chr1	101304496	101304512	98
chr1	102093320	102093971	122
chr1	102582137	102582465	73
chr1	102630525	102630828	46
chr1	102645500	102645507	49
chr1	103172904	103173211	168
chr1	103272221	103272224	33809
chr1	103323862	103323880	1711
chr1	103405428	103405577	53
chr1	103938231	103938234	46453
chr1	104031859	104031860	54
chr1	104511452	104511462	72
chr1	104885699	104886017	5740
chr1	105075267	105075269	703
chr1	105571333	105571335	6312
chr1	105769232	105769326	86
chr1	105788297	105788299	462
chr1	105943329	105943331	8977
chr1	105961365	105961432	66
chr1	105963305	105963370	685
chr1	107952487	107952489	97
chr1	108187922	108187946	90
chr1	108676097	108676099	1516
chr1	109055105	109055418	1807
chr1	109071963	109072121	753
chr1	109108013	109108026	258
chr1	109177176	109177536	812
chr1	109644596	109648525	225
chr1	109654074	109654310	169
chr1	109685192	109692892	51324
chr1	110120462	110120664	903
chr1	110569641	110569791	75
chr1	110652472	110652658	131
chr1	110773856	110773959	227
chr1	111245822	111245840	64
chr1	111259969	111259974	1285
chr1	111353551	111353564	2814
chr1	111529843	111530017	75
chr1	111544935	111545104	117
chr1	112292484	112295038	18493
chr1	112449372	112449388	218
chr1	112999483	112999761	8482
chr1	113068718	113071682	1677
chr1	113257010	113257468	61
chr1	113416219	113416500	100
chr1	114205214	114205391	589
chr1	114500904	114501293	194
chr1	114658771	114658781	97
chr1	115761402	115761503	95
chr1	116436914	116437175	466
chr1	117429833	117429994	358
chr1	117548430	117548636	199
chr1	118319067	118319109	679
chr1	118387527	118387532	1317
chr1	118389107	118389108	435
chr1	118401375	118401473	105
chr1	119010728	119010744	2440
chr1	119016135	119016515	67
chr1	119264705	119264707	402
chr1	120124425	120124490	425
chr1	121058215	121069228	12448
chr1	124943026	124943047	800
chr1	124977945	124978326	1413
chr1	125013059	125013225	3668
chr1	125034856	125034950	145
chr1	125086532	125086713	248
chr1	125103214	125103235	7660
chr1	125130247	125131847	5266
chr1	144076696	144078008	1418
chr1	144105481	144106917	71704
chr1	146070061	146070061	17399
chr1	146938523	146938711	1063
chr1	146988912	146992466	1419
chr1	147488594	147488702	195
chr1	147489693	147489767	190
chr1	147652829	147653432	10796
chr1	147920412	147920582	574
chr1	147949622	147949624	251
chr1	148069089	148074809	31400
chr1	149023550	149023845	741
chr1	149764566	149764619	220
chr1	150566868	150568885	1329
chr1	150718976	150719293	258
chr1	151599356	151600768	1382
chr1	151780282	151780304	202
chr1	152303179	152314008	262
chr1	152583067	152615264	193
chr1	152788239	152788681	41
chr1	152795241	152797652	426
chr1	152880979	152880995	165
chr1	153017301	153017303	577
chr1	153091830	153092333	237
chr1	153161233	153161487	1439
chr1	153243726	153243754	169
chr1	153256651	153256990	212
chr1	154713957	154714649	2819
chr1	155147369	155147369	418
chr1	155188534	155190871	550
chr1	155700661	155701104	215
chr1	155954238	155954605	3314
chr1	155991254	155991325	139
chr1	156004512	156004628	1844
chr1	156327941	156328044	1349
chr1	156556932	156559143	137
chr1	156735534	156735558	3981
chr1	157570878	157571086	122
chr1	157600905	157601022	115
chr1	158898723	158899587	40
chr1	158928199	158928299	119
chr1	159678919	159679867	146
chr1	160077875	160077896	227
chr1	161035888	161035895	8216
chr1	161061282	161061448	841
chr1	161450189	161462466	5497
chr1	161615732	161615734	1183
chr1	162082891	162083195	300
chr1	162727099	162727275	150
chr1	162791518	162791533	244
chr1	162868611	162868731	2379
chr1	163066001	163066077	109
chr1	163552086	163552387	154
chr1	163628317	163628319	142
chr1	163714877	163715632	457
chr1	164063603	164063664	121
chr1	164206887	164207087	131
chr1	165185475	165185635	90
chr1	165470357	165480393	16925
chr1	165583043	165583191	240
chr1	165690056	165690068	422
chr1	165762009	165762252	290
chr1	165810722	165820504	18667
chr1	166077681	166077898	119
chr1	166740089	166740090	196
chr1	167056580	167056636	2407
chr1	167205989	167205991	23653
chr1	167434894	167435362	23
chr1	168395495	168395498	27
chr1	168410456	168410471	107
chr1	168471943	168472230	88
chr1	169089682	169089764	772
chr1	169342573	169342930	1238
chr1	169345256	169355261	104062
chr1	169502777	169502781	7462
chr1	169555622	169555633	3875
chr1	169671379	169671427	102
chr1	169993601	169993604	893
chr1	170132916	170132960	34
chr1	170643308	170643324	50
chr1	170682343	170682347	38
chr1	171816534	171816577	104
chr1	171970697	171970700	99
chr1	172571897	172572077	739
chr1	172657069	172657074	620
chr1	172694047	172694279	801
chr1	174136273	174136275	116
chr1	174937711	174938006	3960
chr1	175231424	175231434	399
chr1	175240412	175240619	1277
chr1	175426840	175426952	87
chr1	175650673	175650718	80
chr1	175842857	175842888	456
chr1	176132990	176133111	125
chr1	176396779	176396781	146
chr1	176509117	176509637	146
chr1	177419229	177419442	88
chr1	178526112	178526625	821
chr1	179353199	179353229	95
chr1	179522823	179522832	2466
chr1	179681961	179681979	5458
chr1	179783733	179783744	301
chr1	179827031	179837011	29718
chr1	180214712	180214719	2093
chr1	180323870	180324178	16256
chr1	180656312	180656714	1383
chr1	180888413	180888429	37
chr1	181136444	181136856	293
chr1	182068998	182069005	1139
chr1	182138470	182138478	18661
chr1	182305182	182305189	1368
chr1	182451476	182451478	58
chr1	182509358	182509486	512
chr1	183887206	183887208	66
chr1	184559517	184559519	82
chr1	184845608	184851650	63
chr1	184967922	184968227	49
chr1	185403975	185404542	114
chr1	186774064	186774073	59
chr1	186795875	186795878	62
chr1	186857056	186857071	609
chr1	186878085	186878376	443
chr1	187666379	187666578	22
chr1	188238825	188238933	63
chr1	188446840	188446904	31
chr1	188570326	188571098	32
chr1	188646790	188646804	501
chr1	188838106	188848168	59179
chr1	188863708	188863720	1036
chr1	189025834	189026152	24
chr1	190868193	190868362	133
chr1	190905314	190905328	39
chr1	190941464	190941645	16
chr1	191119465	191119808	3222
chr1	191508320	191508336	26
chr1	192222969	192223236	196
chr1	192293123	192293139	3414
chr1	192857760	192857763	670
chr1	193266301	193266527	175
chr1	193564297	193564299	566
chr1	194099032	194099172	217
chr1	194303498	194304004	147
chr1	194481997	194485216	18901
chr1	194548479	194548737	171
chr1	194669565	194669618	199
chr1	195074271	195074272	137
chr1	195572048	195572050	133
chr1	196184401	196184418	280
chr1	196188930	196189193	8673
chr1	196437011	196437117	192
chr1	196578211	196578212	141
chr1	197531391	197534141	137
chr1	197545050	197545052	845
chr1	197713763	197713944	1783
chr1	197993575	197993777	515
chr1	198335600	198341171	1452
chr1	198397450	198397544	316
chr1	198841815	198842126	251
chr1	199469735	199470670	551
chr1	199478605	199478776	792
chr1	201211007	201211009	259
chr1	201255822	201258601	257
chr1	202032609	202032708	265
chr1	202204195	202205478	1654
chr1	202458283	202458283	188
chr1	202672766	202672795	188
chr1	202789541	202789627	302
chr1	203499881	203500537	202
chr1	203839872	203839877	1421
chr1	203919236	203919238	335
chr1	203973966	203973996	208
chr1	204010625	204010713	728
chr1	204195134	204195754	387
chr1	204471208	204471584	686
chr1	205209505	205209665	228
chr1	205957922	205958481	165
chr1	206052518	206058913	13030
chr1	206924611	206924784	265
chr1	207213768	207213960	866
chr1	207368691	207372219	191
chr1	207525760	207546841	4291
chr1	207686063	207686203	384
chr1	209904711	209912632	66
chr1	209990561	209990563	189
chr1	210121976	210122277	99
chr1	210533348	210533350	66
chr1	210653890	210654224	99
chr1	210718293	210718653	379
chr1	211213639	211213729	647
chr1	211460522	211460734	171
chr1	212186553	212186650	184
chr1	212297812	212299274	368
chr1	212468482	212468775	327
chr1	212592500	212592505	238
chr1	212865941	212866053	1391
chr1	213541159	213541165	35560
chr1	214402630	214402687	59
chr1	214596697	214596778	78
chr1	214833979	214834321	800
chr1	215209187	215209872	95
chr1	215836565	215836567	134
chr1	216050608	216050609	112
chr1	216779095	216779567	842
chr1	217523952	217524847	1882
chr1	217744181	217744482	73
chr1	218988268	218988318	230
chr1	219000912	219000930	854
chr1	219010831	219010835	111
chr1	219073316	219074032	1151
chr1	219607734	219607754	149
chr1	219900969	219901015	115
chr1	219904226	219904479	1802
chr1	220012702	220012913	99
chr1	220112130	220112432	95
chr1	220329593	220330188	97
chr1	220466659	220466661	436
chr1	220576011	220576018	191
chr1	221654454	221654480	10920
chr1	221795813	221795830	39
chr1	221860817	221861133	45
chr1	222138383	222138951	77
chr1	222768494	222768516	26
chr1	222937106	222937108	67
chr1	223081188	223081194	797
chr1	223119992	223119994	4513
chr1	223478908	223479338	29
chr1	223558936	223608935	95
chr1	223636801	223636801	32
chr1	224059416	224059876	51
chr1	224205132	224205432	191
chr1	224378516	224378920	38
chr1	224751042	224751154	40
chr1	225068844	225069099	9956
chr1	225485771	225486100	34
chr1	225574619	225574936	38
chr1	225717469	225717482	849
chr1	225819240	225819242	4200
chr1	225964507	225964759	155
chr1	226227771	226227774	1954
chr1	226424989	226425194	168
chr1	226622679	226622826	32
chr1	226797911	226798107	37
chr1	226959972	226960662	110
chr1	227275254	227275256	313
chr1	227294579	227294882	643
chr1	227836406	227836704	77
chr1	227909547	227909977	261
chr1	228174354	228174512	31
chr1	228384475	228384788	26
chr1	228558365	228636992	3000
chr1	228679071	228679394	1158
chr1	228824171	228824187	67
chr1	228846742	228847047	175
chr1	229587038	229587219	44
chr1	229870914	229871025	30
chr1	229971860	229972075	36
chr1	230332040	230332054	130
chr1	230578874	230588909	9744
chr1	230949443	230949449	209
chr1	231011000	231011230	92
chr1	231047283	231047660	282
chr1	231052353	231052583	256
chr1	231121800	231122153	80
chr1	231202033	231202269	248
chr1	231589470	231589486	296
chr1	231799822	231799936	2453
chr1	232287387	232287700	155
chr1	232369098	232369100	134
chr1	232415800	232416035	145
chr1	232452014	232452029	178
chr1	232700831	232701013	144
chr1	232733516	232733518	563
chr1	233672654	233672655	404
chr1	233729723	233729724	2828
chr1	233826466	233827806	2237
chr1	234207379	234207468	886
chr1	234247310	234248566	177
chr1	234308734	234308734	132
chr1	234397208	234397863	193
chr1	234663184	234663302	150
chr1	234669966	234669983	622
chr1	235025888	235026159	332
chr1	235078160	235078770	298
chr1	235091702	235092800	319
chr1	235409757	235410053	2457
chr1	235412126	235412257	256
chr1	235587605	235587791	102
chr1	235635572	235635573	1314
chr1	235891277	235891613	84
chr1	236003056	236003233	379
chr1	236097410	236098326	4977
chr1	236186203	236186356	1138
chr1	236245397	236245544	331
chr1	236385804	236388029	110
chr1	236431640	236431950	621
chr1	236713593	236715066	578
chr1	236756312	236756555	218
chr1	237405895	237405909	84
chr1	237515650	237516065	374
chr1	237609138	237609172	135
chr1	238051642	238051797	106
chr1	238641695	238642184	130
chr1	239385802	239385860	114
chr1	239412305	239412347	621
chr1	239732945	239732947	92
chr1	240184921	240185202	188
chr1	240453708	240454014	102
chr1	240777799	240778246	645
chr1	240986574	240986881	85
chr1	241422928	241423188	83
chr1	241675055	241675322	126
chr1	241920728	241920728	2518
chr1	242393207	242393767	633
chr1	242444612	242444714	89
chr1	242951644	242951736	5723
chr1	242956340	242956603	1016
chr1	243480285	243480916	311
chr1	243525823	243525848	137
chr1	243845344	243845421	864
chr1	243979526	243979762	112
chr1	243998721	243998791	432
chr1	244263483	244263485	92
chr1	244275406	244275918	111
chr1	244792983	244793345	17179
chr1	245102847	245103737	97
chr1	245198946	245199006	336
chr1	245556383	245556385	625
chr1	245600041	245600318	587
chr1	245660289	245660301	1014
chr1	245682455	245682692	107
chr1	245695869	245695871	92
chr1	245826002	245826020	84
chr1	245975416	245976121	37
chr1	245992007	245992811	28
chr1	246002615	246002748	39
chr1	246003982	246004077	32
chr1	246009972	246009983	5969
chr1	246024293	246025340	31
chr1	246199768	246200685	97
chr1	246233761	246233889	141
chr1	246252156	246252300	91
chr1	246324966	246325317	114
chr1	246429029	246429041	86
chr1	246429758	246430207	82
chr1	246483931	246485338	111
chr1	246511841	246521948	8988
chr1	246575970	246576258	1046
chr1	246613656	246613701	532
chr1	246620431	246620591	79
chr1	246642806	246642866	208
chr1	246692554	246692765	4542
chr1	246764987	246765123	99
chr1	246783217	246783381	698
chr1	246785644	246786007	82
chr1	246864592	246864886	104
chr1	246945139	246945461	4750
chr1	247116835	247118024	103
chr1	247128850	247130024	120
chr1	247222871	247222873	135
chr1	247327796	247327799	86
chr1	247363106	247363329	4065
chr1	247373542	247373569	247
chr1	247405694	247406187	754
chr1	247427461	247427704	95
chr1	247433914	247434139	425
chr1	247687174	247693207	91
chr1	247870765	247871079	116
chr1	247888191	247894397	84
chr1	247937225	247937455	77
chr1	248306427	248306936	158
chr1	248383012	248384681	99
chr1	248404181	248404246	146
chr1	248408053	248409125	112
chr1	248637651	248637899	172
chr1	248676762	248676911	929
chr1	248775662	248775785	182
chr1	248802809	248803879	99
chr1	248911647	248911791	126
chr1	248938674	248938676	1692
chr10	26422	29590	7831
chr10	264276	264910	183
chr10	296371	296373	4274
chr10	321773	323231	39
chr10	368063	368125	47
chr10	401907	402718	151
chr10	417598	418364	32
chr10	429198	429570	29
chr10	477479	478012	764
chr10	516543	516728	37
chr10	522816	523816	26
chr10	532607	532652	27
chr10	541044	541084	28
chr10	556042	556374	35
chr10	587950	588042	36
chr10	608104	608731	244
chr10	639081	639191	38
chr10	655742	656353	43
chr10	678762	679358	35
chr10	717939	718293	31
chr10	735888	737888	54
chr10	757550	757635	45
chr10	766079	766922	61
chr10	784097	784159	51
chr10	790335	790342	45
chr10	793952	794014	53
chr10	953473	953475	76
chr10	1010037	1010275	41
chr10	1038823	1039079	47
chr10	1046958	1047159	66
chr10	1118019	1118434	45
chr10	1174052	1174343	131
chr10	1212590	1212895	34
chr10	1229677	1229708	41
chr10	1235712	1239693	63
chr10	1250038	1250056	65
chr10	1265951	1265953	47
chr10	1326674	1327946	34
chr10	1340191	1341783	56
chr10	1373766	1374012	44
chr10	1396857	1397779	46
chr10	1409904	1409945	43
chr10	1464079	1464867	40
chr10	1495596	1495702	35
chr10	1541236	1542146	39
chr10	1560432	1560585	32
chr10	1575054	1576015	41
chr10	1592230	1593014	36
chr10	1616363	1617834	32
chr10	1633523	1633646	196
chr10	1672735	1672737	38
chr10	1700216	1700889	34
chr10	1780205	1780206	38
chr10	1971589	1971659	26
chr10	2035348	2035367	137
chr10	2198780	2198818	64
chr10	2231725	2232644	37
chr10	2241878	2242030	185
chr10	2290625	2290905	34
chr10	2315290	2315290	47
chr10	2345867	2345869	330
chr10	2354366	2354368	988
chr10	2392245	2392681	41
chr10	2501796	2501922	39
chr10	2521068	2523429	52
chr10	2562627	2562648	90
chr10	2667014	2667036	46
chr10	2906817	2907314	106
chr10	3041557	3041572	3763
chr10	3053564	3053734	192
chr10	3061137	3061462	43
chr10	3085001	3085456	43
chr10	3106461	3106578	34
chr10	3115382	3115477	26
chr10	3215996	3216039	45
chr10	3242637	3242726	44
chr10	3251902	3252560	233
chr10	3313944	3315286	48
chr10	3397979	3398072	45
chr10	3407059	3407070	36
chr10	3411150	3411386	36
chr10	3431082	3431351	45
chr10	3448379	3458330	7874
chr10	3526816	3526834	912
chr10	3648635	3648712	85
chr10	3663767	3663864	213
chr10	3752484	3752778	88
chr10	4117285	4117850	6445
chr10	4149430	4149590	132
chr10	4247872	4249490	35
chr10	4361996	4362014	36
chr10	4592620	4592928	34
chr10	4594687	4594689	92
chr10	4666327	4668330	33
chr10	4692134	4692318	47
chr10	4815765	4815766	141
chr10	5369863	5371397	1300
chr10	5577017	5577804	190
chr10	5616255	5616557	30
chr10	5639724	5639727	37
chr10	5916474	5916742	38
chr10	6055424	6055905	97
chr10	6206745	6206859	7261
chr10	6210683	6210783	170
chr10	6335654	6345774	5457
chr10	6369619	6375667	32
chr10	6795241	6795243	722
chr10	6819003	6819593	30
chr10	6835262	6835690	39
chr10	6894551	6894685	40
chr10	7378020	7378598	245
chr10	7526452	7526687	41
chr10	7667108	7667155	44
chr10	7719923	7720158	39
chr10	7751868	7752075	41
chr10	7901011	7901015	34
chr10	8260089	8269907	15815
chr10	8296882	8297182	102
chr10	8363064	8363066	100
chr10	8562888	8562921	61
chr10	8681368	8691358	28038
chr10	8723886	8723969	52
chr10	8806614	8806660	4676
chr10	8869185	8869416	1078
chr10	8985436	8985462	2303
chr10	9396303	9396413	37
chr10	9407131	9408139	37
chr10	9469018	9469032	78
chr10	9472083	9472083	37
chr10	9477866	9478154	35
chr10	9854420	9854423	33
chr10	10266522	10266923	46
chr10	10323419	10323770	51
chr10	10625212	10625428	40
chr10	10768002	10768013	1986
chr10	11107932	11107980	41
chr10	11283839	11284545	104
chr10	11366058	11366259	33
chr10	11885353	11885545	47
chr10	12247108	12247244	330
chr10	12331318	12331334	1400
chr10	12401009	12401345	308
chr10	12413483	12413606	1865
chr10	12518475	12520974	36
chr10	12522868	12523005	2066
chr10	12554219	12554561	130
chr10	12623029	12623541	380
chr10	12625427	12625648	710
chr10	12774999	12776123	43
chr10	12825124	12825173	41
chr10	13063050	13063277	1266
chr10	13115287	13115310	242
chr10	13241640	13241723	1065
chr10	14442802	14442816	3780
chr10	14568304	14568729	30
chr10	14708924	14708928	913
chr10	15149047	15149620	349
chr10	15209301	15209596	8056
chr10	15229563	15229787	46
chr10	16323447	16323449	117
chr10	16403783	16403854	28
chr10	17629208	17629211	453
chr10	17950505	17950667	7247
chr10	18214148	18214660	29
chr10	18563396	18563569	7577
chr10	19108389	19108716	46
chr10	19238066	19238100	237
chr10	19315003	19315695	285
chr10	19497369	19497381	1370
chr10	19644477	19644481	75
chr10	19708023	19709079	536
chr10	20126673	20126773	75
chr10	20189029	20189194	38
chr10	20378331	20378636	210
chr10	20545988	20546422	2232
chr10	21842254	21842262	132529
chr10	23111839	23111920	48
chr10	23331532	23331763	568
chr10	23346566	23346693	38
chr10	24557950	24557980	287
chr10	24746263	24746354	113
chr10	24809161	24809490	115
chr10	24988680	24988707	38
chr10	25418757	25418776	114954
chr10	25454271	25454293	915
chr10	25756464	25756522	30425
chr10	26065839	26066139	40
chr10	26479029	26479318	45
chr10	26893473	26894438	7584
chr10	26917060	26917062	2771
chr10	27296152	27296756	69
chr10	27312250	27312264	618
chr10	27316832	27316837	30167
chr10	27443038	27443159	766
chr10	27640989	27641000	510
chr10	27753117	27753149	165
chr10	28361834	28362027	1065
chr10	28438734	28438758	334
chr10	28649688	28649993	2741
chr10	28901846	28901943	222
chr10	29125763	29125764	206
chr10	29423226	29423781	63
chr10	29430517	29430651	550
chr10	29453317	29454037	80
chr10	29506866	29506868	34
chr10	30607202	30607204	759
chr10	30677486	30677589	48
chr10	31154440	31155917	442
chr10	31687129	31687643	723
chr10	32031717	32032016	312
chr10	32385137	32385151	307
chr10	32416810	32417136	52
chr10	32808614	32808653	168
chr10	33095453	33095455	48
chr10	33203727	33204001	44
chr10	33888911	33888927	285
chr10	34854917	34855107	13477
chr10	35304295	35304610	52
chr10	35549347	35550389	40
chr10	35610829	35610836	2961
chr10	35667151	35667781	387
chr10	36131026	36131156	882
chr10	36178357	36178379	65
chr10	36304693	36304704	1828
chr10	36654847	36654874	64
chr10	36657264	36657574	154
chr10	36686001	36686063	54
chr10	36738543	36738608	192
chr10	36754042	36754043	486
chr10	37178460	37179859	12069
chr10	37983010	37983214	6199
chr10	38021425	38021427	207
chr10	39183200	39183530	474
chr10	39216716	39216801	1272
chr10	39229919	39230136	739
chr10	39238955	39239118	3272
chr10	39254774	39254793	391
chr10	39281578	39281772	408
chr10	39338403	39338450	691
chr10	39409793	39410237	2014
chr10	39478822	39479371	17358
chr10	39497199	39497296	245
chr10	39548632	39551485	2583
chr10	39568452	41696401	548250
chr10	41844889	41846560	55035
chr10	41850582	41852206	63579
chr10	42177390	42177830	756
chr10	42383333	42393307	22167
chr10	42778758	42779084	134
chr10	43181881	43181884	40983
chr10	43210953	43211040	80
chr10	43423139	43423165	1953
chr10	44662754	44663003	61
chr10	44825671	44825756	57
chr10	44928681	44928702	85
chr10	46218231	46219066	76
chr10	46271501	46271855	239
chr10	46283273	46283283	275
chr10	46461039	46461044	167
chr10	46526434	46526534	205
chr10	47023785	47023877	201
chr10	47180041	47181004	368
chr10	47319409	47319419	74
chr10	47694256	47694261	657
chr10	48655121	48655123	1652
chr10	48657441	48657485	57
chr10	48675179	48676888	185
chr10	48709127	48709434	46
chr10	49069971	49070273	65
chr10	49507960	49507962	34
chr10	49592415	49592416	42
chr10	49621954	49622050	25
chr10	49741636	49742546	278
chr10	50977180	50977275	68
chr10	51169656	51169657	25
chr10	51449643	51449647	892
chr10	51554163	51554297	121
chr10	52604212	52604212	101
chr10	52681450	52681753	34
chr10	52707168	52707183	376
chr10	52833980	52835380	723
chr10	53101061	53101369	72
chr10	53531647	53531666	223
chr10	53761885	53762384	65
chr10	54133934	54134411	80
chr10	54332231	54332388	194
chr10	54757276	54757742	52
chr10	55002598	55002601	94
chr10	55142610	55142611	57
chr10	55520179	55520266	71
chr10	55542724	55543018	63
chr10	55942288	55942626	51
chr10	56214859	56214872	62
chr10	56543413	56543574	77
chr10	56576042	56576046	34229
chr10	56786727	56786731	29693
chr10	56919869	56919872	593
chr10	57181274	57181357	52
chr10	57255554	57255814	365
chr10	57749396	57749448	5323
chr10	59225143	59225162	574
chr10	59605737	59606042	2323
chr10	59697103	59697228	3057
chr10	59881970	59882163	75
chr10	60469409	60469463	476
chr10	60545021	60545045	74
chr10	61680660	61680662	389
chr10	61983891	61984065	65
chr10	62369933	62371391	412
chr10	62751125	62751140	73
chr10	63749491	63751639	176
chr10	63782862	63783072	56
chr10	63811489	63811525	728
chr10	64315942	64316064	60
chr10	65077296	65077312	190
chr10	65087250	65088332	878
chr10	65272629	65273044	56
chr10	65547177	65555536	49
chr10	65671224	65671246	146
chr10	66324865	66324892	172
chr10	66577000	66577012	3702
chr10	67726709	67726710	104
chr10	67825655	67825659	131
chr10	67849299	67849301	740
chr10	68235133	68235150	1100
chr10	68827963	68827968	104
chr10	68926064	68926161	9890
chr10	69026613	69027529	537
chr10	69213563	69213579	818
chr10	69238257	69238662	65
chr10	69521419	69531321	492
chr10	69850404	69850420	295
chr10	69992839	69992999	554
chr10	70367996	70367997	8609
chr10	70407944	70408249	69
chr10	70554904	70554983	170
chr10	70687239	70687243	130
chr10	70767632	70767634	1213
chr10	70845654	70845666	414
chr10	71420385	71420604	340
chr10	71433775	71433791	1477
chr10	71496826	71496944	58
chr10	71688368	71689245	55
chr10	72064976	72065251	193
chr10	72198016	72198389	989
chr10	72356850	72356871	810
chr10	72422941	72422941	2908
chr10	73038636	73038936	445
chr10	73082900	73083061	67
chr10	74470552	74470577	1127
chr10	74819335	74819378	16143
chr10	75333686	75333728	140
chr10	76495821	76501261	109
chr10	76586847	76591820	65
chr10	76639117	76639348	122
chr10	76757199	76757303	80
chr10	77041162	77041410	2637
chr10	77519905	77520342	60
chr10	77692794	77692811	341
chr10	79417152	79417385	72
chr10	79935934	79936097	104
chr10	80990051	80993167	15500
chr10	81212442	81212446	28814
chr10	81371167	81371167	865
chr10	82367551	82370767	58
chr10	82478234	82478709	64
chr10	82491293	82491317	50
chr10	82641017	82641149	78
chr10	83219156	83220831	219
chr10	83907636	83907652	58
chr10	84501875	84501877	219
chr10	84601961	84601972	68
chr10	86121294	86121635	665
chr10	86203534	86203550	52
chr10	86504399	86504625	6164
chr10	86524798	86524800	75
chr10	86906438	86906758	65
chr10	87080993	87081089	1280
chr10	87613909	87613925	1247
chr10	88055203	88055220	130
chr10	88134497	88134578	476
chr10	88187197	88187198	52
chr10	88389580	88389585	58
chr10	89787643	89787963	1108
chr10	89957876	89957890	109661
chr10	90455299	90455316	6570
chr10	90467739	90467755	182
chr10	90644323	90644405	59
chr10	91055714	91055845	172
chr10	91741031	91741033	101
chr10	92012072	92012271	155
chr10	92374843	92377896	256
chr10	92674691	92675327	370
chr10	92975709	92975968	124
chr10	93785721	93786738	64
chr10	93825136	93825189	445
chr10	95448269	95448270	583
chr10	95908782	95908838	159
chr10	95986203	95986374	312
chr10	96415716	96415776	13055
chr10	96439124	96439380	5216
chr10	97251696	97251791	3872
chr10	97275117	97277640	64
chr10	97678940	97678941	123
chr10	98044295	98044636	232
chr10	98547142	98547144	48700
chr10	98735245	98735258	32078
chr10	99251594	99251596	1575
chr10	99256376	99256378	291
chr10	99580491	99580574	3769
chr10	99827974	99827979	255
chr10	99839002	99839030	108
chr10	100093578	100094042	96
chr10	100315117	100315125	2663
chr10	100650881	100651972	154
chr10	101250822	101250977	540
chr10	101728693	101728734	2792
chr10	101855062	101855356	1234
chr10	102000595	102000606	618
chr10	102036229	102036232	2813
chr10	102637252	102638213	355
chr10	102768374	102768381	2269
chr10	102885509	102885775	5055
chr10	102995143	102995221	898
chr10	103129533	103129802	106
chr10	103250878	103251385	115
chr10	103909365	103909554	63
chr10	103992646	103992756	72
chr10	104035785	104036243	83
chr10	104057439	104057457	302
chr10	104696752	104696752	108
chr10	104807121	104807136	83
chr10	104840764	104840852	64
chr10	105088516	105088517	56
chr10	105493245	105493593	43
chr10	105856438	105856536	53
chr10	106128254	106128420	129
chr10	106143698	106143720	58
chr10	106235857	106238462	274
chr10	106250538	106250766	85
chr10	106492081	106492222	52
chr10	107231510	107231527	64
chr10	107364397	107364403	54
chr10	107969000	107969383	53
chr10	108087329	108087941	86
chr10	108693708	108693713	1345
chr10	108730141	108730355	80
chr10	109812367	109818458	57
chr10	111241843	111242825	1198
chr10	111337768	111337776	65
chr10	111431574	111432054	59
chr10	112398364	112398367	203
chr10	113288491	113288506	142
chr10	113647728	113647730	57
chr10	113749375	113749673	53
chr10	113781399	113781580	47
chr10	113942578	113942841	1046
chr10	114083826	114084038	1843
chr10	114253163	114253296	113
chr10	115461066	115461068	56
chr10	115952107	115952491	70
chr10	116390693	116390850	388
chr10	116505813	116506120	61
chr10	116732320	116732370	65
chr10	117126438	117126790	82
chr10	117570739	117570921	64
chr10	117874773	117875094	64
chr10	118197304	118198236	76
chr10	118282599	118283148	414
chr10	118843297	118843383	156
chr10	119009607	119009619	486
chr10	119287042	119287440	293
chr10	119312917	119313386	97
chr10	119394429	119394471	159
chr10	119547324	119547332	13916
chr10	119675754	119675941	119
chr10	119953401	119953849	2169
chr10	120215063	120215400	868
chr10	120358724	120358726	60
chr10	120467390	120469230	10168
chr10	120733284	120734114	38
chr10	120941627	120941916	62
chr10	121584336	121585007	65
chr10	122608359	122609551	21956
chr10	122804306	122804315	98
chr10	122976474	122976489	366
chr10	123254329	123255945	490
chr10	123572495	123572869	418
chr10	123904930	123904930	63
chr10	123935749	123936106	76
chr10	124121201	124121502	50
chr10	124226027	124229004	203
chr10	124330938	124330947	67
chr10	124471387	124471783	610
chr10	124506641	124507931	189
chr10	124610299	124611053	273
chr10	125228531	125228533	62
chr10	125508659	125508665	6343
chr10	125824766	125825186	58
chr10	126251448	126252321	1052
chr10	126417917	126418217	67
chr10	126564835	126565431	92
chr10	126576655	126576660	2921
chr10	126672434	126672914	56
chr10	126892022	126892104	140
chr10	126947214	126948436	538
chr10	126952365	126953280	59
chr10	127263366	127263369	60
chr10	127362839	127363068	417
chr10	127392028	127392043	292
chr10	127396738	127396867	59
chr10	127704668	127704671	87
chr10	127714374	127714440	2844
chr10	127767049	127767348	54
chr10	127797334	127797954	193
chr10	127946389	127946600	72
chr10	128198819	128198821	169
chr10	128219299	128219620	245
chr10	128464361	128464626	282
chr10	128583289	128583562	1128
chr10	129038608	129039010	67
chr10	129518582	129518647	221
chr10	129780187	129780189	158
chr10	129919946	129920108	41
chr10	130081809	130081812	1271
chr10	130096569	130096571	127314
chr10	130347323	130347370	86
chr10	130360373	130360506	405
chr10	130383932	130384080	63
chr10	130496333	130496543	64
chr10	130518976	130519287	177
chr10	130557831	130558142	45
chr10	130573190	130574060	49
chr10	130759629	130760167	62
chr10	130784731	130785504	59
chr10	130787784	130788931	66
chr10	130790055	130790843	151
chr10	131027930	131028024	77
chr10	131041717	131041973	119
chr10	131060227	131060557	72
chr10	131176222	131176967	602
chr10	131289814	131289881	88
chr10	131344359	131344582	42
chr10	131346839	131347354	4072
chr10	131376784	131377284	51
chr10	131486495	131487088	55
chr10	131512296	131512459	63
chr10	131584358	131584450	69
chr10	131597031	131597130	66802
chr10	131625012	131625648	190
chr10	131631830	131632143	57
chr10	131696455	131697373	55
chr10	131748414	131758470	1945
chr10	131780327	131780524	218
chr10	131850816	131851318	63
chr10	131883843	131884019	71
chr10	131939568	131939573	65
chr10	131952519	131952521	141
chr10	132050839	132051449	66
chr10	132154985	132155261	141
chr10	132160578	132160602	175
chr10	132172964	132173223	530
chr10	132251669	132252040	54
chr10	132351843	132352809	73
chr10	132358485	132358993	73
chr10	132364375	132364659	167
chr10	132388162	132388852	64
chr10	132392119	132392754	164
chr10	132443954	132444335	53
chr10	132505883	132506079	61
chr10	132512541	132512824	58
chr10	132514641	132514687	159
chr10	132521884	132522452	62
chr10	132574145	132574147	89
chr10	132578478	132578580	75
chr10	132622236	132623058	57
chr10	132676892	132676906	48
chr10	132758198	132758550	60
chr10	132771600	132772948	91
chr10	132774812	132775239	66
chr10	132820436	132824719	2075
chr10	132825953	132826776	61
chr10	132851825	132852742	57
chr10	132858232	132858503	70
chr10	132863505	132865006	87
chr10	132874716	132874716	68
chr10	132888305	132888850	73
chr10	132914815	132914817	59
chr10	132996537	132996555	72
chr10	133004614	133004990	31468
chr10	133010115	133010700	259
chr10	133065072	133065382	2710
chr10	133079635	133079832	66
chr10	133112079	133112554	308
chr10	133136967	133140337	53
chr10	133163930	133164079	52
chr10	133222008	133223023	592
chr10	133291560	133292157	59
chr10	133318247	133318381	76
chr10	133333447	133334702	64
chr10	133369444	133369445	77
chr10	133431292	133431974	86
chr10	133441081	133441516	49
chr10	133478995	133479078	89
chr11	220832	220983	90
chr11	321338	322622	85
chr11	349712	349944	335
chr11	356450	356451	3443
chr11	361036	361190	47
chr11	369335	369442	46
chr11	375215	375250	259
chr11	385696	385698	50
chr11	388709	388971	51
chr11	398875	398877	45
chr11	401783	402060	130
chr11	412288	412643	135
chr11	421481	421527	56
chr11	425128	425301	215
chr11	428014	428028	1739
chr11	430802	431643	57
chr11	436920	437037	97
chr11	474820	475595	44
chr11	519234	520324	396
chr11	530404	531237	62
chr11	585210	585675	300
chr11	590029	590043	145
chr11	642713	642883	77
chr11	664354	665364	65
chr11	677347	677689	1200
chr11	696767	696769	156
chr11	711756	712301	2218
chr11	881338	881670	180
chr11	964776	965300	112
chr11	975558	975899	63
chr11	980321	980719	73
chr11	995694	995716	355
chr11	1017631	1018590	239
chr11	1070361	1070562	128
chr11	1076424	1076859	57
chr11	1078610	1081559	86
chr11	1136189	1136194	80
chr11	1154849	1155596	898
chr11	1166257	1167239	76
chr11	1255935	1256052	55
chr11	1287382	1287904	90
chr11	1294819	1295007	77
chr11	1351973	1352473	61
chr11	1396292	1396294	60
chr11	1417475	1418667	58
chr11	1423858	1423918	48
chr11	1433161	1435314	167
chr11	1509987	1510636	57
chr11	1512995	1512997	114
chr11	1537657	1537911	4523
chr11	1550622	1552281	382
chr11	1599077	1599081	1603
chr11	1621884	1621886	235
chr11	1629976	1629978	172
chr11	1641771	1642172	58
chr11	1660564	1661180	68
chr11	1670501	1671103	94
chr11	1684685	1684770	119
chr11	1686619	1687105	325
chr11	1942165	1942167	92
chr11	1950616	1950732	52
chr11	2126970	2127329	106
chr11	2161569	2161977	47
chr11	2187171	2188029	369
chr11	2194169	2194278	53
chr11	2308495	2308631	46
chr11	2369411	2379518	9272
chr11	2474700	2474710	58
chr11	2560330	2570375	6631
chr11	2921752	2923323	80
chr11	3096910	3097148	116
chr11	3199293	3199549	52
chr11	3204398	3205091	62
chr11	3214822	3215018	219
chr11	3246580	3292668	1119
chr11	3303711	3328437	374223
chr11	3629269	3629495	423
chr11	3653752	3654825	243
chr11	3895683	3895833	4457
chr11	4137923	4138099	67
chr11	4616071	4616108	74
chr11	4734794	4734843	52
chr11	4752382	4752574	54
chr11	4781193	4781602	99
chr11	4886717	4886734	126
chr11	4948527	4954062	100
chr11	5085745	5085981	52
chr11	5105715	5105734	1474
chr11	5114183	5114184	3746
chr11	5844253	5844254	52
chr11	5863906	5863920	342
chr11	5875216	5875226	48
chr11	6765971	6765972	77
chr11	6860196	6860338	2619
chr11	7071531	7071565	48
chr11	7331229	7331243	268
chr11	7407368	7407679	688
chr11	7591453	7591467	370
chr11	7769685	7770339	22643
chr11	7813728	7815754	65699
chr11	8158728	8159037	11447
chr11	8161828	8162091	106
chr11	8304522	8304648	224
chr11	8571890	8572082	7611
chr11	8818099	8818117	2649
chr11	8865753	8865771	587
chr11	8978421	8978683	1340
chr11	9486336	9486467	1334
chr11	9705004	9706373	59
chr11	9773101	9773352	621
chr11	10249695	10249904	562
chr11	10271200	10272287	440
chr11	10344459	10344643	618
chr11	10802029	10802036	80
chr11	11247175	11247187	49579
chr11	11269891	11269893	60
chr11	11559595	11560330	85
chr11	11926961	11926979	2114
chr11	12130970	12131181	69
chr11	12185135	12185137	81
chr11	12640820	12641285	116
chr11	13016422	13016532	54
chr11	13544376	13544743	3554
chr11	13791470	13791488	1128
chr11	14276617	14276639	1093
chr11	14326780	14327085	44
chr11	14379711	14389717	7839
chr11	14841362	14841725	330
chr11	15358698	15358715	12278
chr11	16565616	16565753	73
chr11	16576032	16576339	65
chr11	16906267	16907175	1590
chr11	16974616	16975047	90
chr11	17050193	17050403	227
chr11	17174451	17174649	219
chr11	17193869	17193877	755
chr11	17527164	17527166	62
chr11	18053817	18054364	109
chr11	18143654	18143741	251
chr11	18378317	18378416	6304
chr11	18918519	18945368	10956
chr11	19361193	19361202	58
chr11	19618912	19618914	41605
chr11	19859962	19860177	599
chr11	20548793	20548810	998
chr11	21002294	21002308	65
chr11	21317424	21317433	63
chr11	22241254	22241258	4414
chr11	22243732	22243905	4257
chr11	22269252	22269492	388
chr11	23012827	23012832	66
chr11	23016588	23016588	128
chr11	23347664	23347667	56
chr11	23501259	23501347	61
chr11	23550508	23550524	59
chr11	23987666	23987668	48
chr11	24326266	24326434	224
chr11	24371497	24371561	32606
chr11	24602142	24602351	1407
chr11	24771396	24771414	292
chr11	24918880	24919137	640
chr11	25043905	25044129	157
chr11	25119249	25119274	45
chr11	25215661	25216198	357
chr11	25222978	25222983	10606
chr11	25410958	25411180	53
chr11	25583577	25583593	840
chr11	25603381	25604138	1166
chr11	25637846	25637848	63
chr11	25751568	25751575	56
chr11	26529280	26529304	57
chr11	26903615	26903620	78
chr11	27567572	27568292	83
chr11	27635717	27636048	47
chr11	28844558	28844787	267
chr11	28985656	28991341	161
chr11	29105007	29105096	16414
chr11	29117961	29118608	100
chr11	29724539	29724731	235
chr11	30272653	30272656	60
chr11	30485425	30485472	66
chr11	30928614	30928615	265
chr11	31213100	31213163	67
chr11	31372234	31376099	80
chr11	32265108	32265490	68
chr11	32412717	32412733	67
chr11	32755775	32756315	1726
chr11	32870498	32870513	2504
chr11	33213560	33213584	1233
chr11	33403178	33403504	179
chr11	33880163	33880165	206
chr11	34087278	34087645	92
chr11	34343654	34343669	224
chr11	34405380	34406008	61
chr11	34686692	34686737	1682
chr11	35248131	35248843	55
chr11	35403844	35403950	1347
chr11	36055105	36055123	9223
chr11	36287082	36287440	79
chr11	36309610	36309666	198
chr11	36507519	36507584	144
chr11	36661251	36661276	1971
chr11	37427268	37427346	4968
chr11	37444992	37445054	7400
chr11	37684720	37684746	909
chr11	37744666	37744910	274
chr11	38779510	38779526	73
chr11	38980219	38980220	574
chr11	38989203	38989254	72
chr11	39783583	39783935	72
chr11	40985482	40985790	59
chr11	41072282	41072282	931
chr11	41488787	41488789	106
chr11	41968556	41968556	81
chr11	42442557	42442859	53
chr11	42718983	42718998	33565
chr11	42721629	42721629	67
chr11	42959923	42959929	53
chr11	43310710	43311428	243
chr11	43855889	43855899	240
chr11	43870295	43870615	71
chr11	44379057	44379291	72
chr11	44444989	44444991	82
chr11	44550634	44551017	168
chr11	44662971	44663779	429
chr11	45101590	45102295	61
chr11	45111215	45111405	49
chr11	45738607	45738618	304
chr11	46014698	46015031	22389
chr11	46161858	46162120	393
chr11	46297480	46297509	54
chr11	47036035	47036038	73
chr11	47097504	47097619	97
chr11	47371089	47371386	15539
chr11	47428834	47429126	1329
chr11	47557534	47557576	8122
chr11	47638287	47638553	20523
chr11	47785031	47785118	101
chr11	47865908	47866597	676
chr11	47893175	47893239	32814
chr11	48098520	48098818	65
chr11	48268292	48268340	161
chr11	48357200	48357202	2481
chr11	48424984	48425558	19594
chr11	48668354	48668467	1938
chr11	48726270	48729273	2048
chr11	48734167	48734268	486
chr11	48791435	48791626	142
chr11	48835824	48842347	2892
chr11	48856348	48863358	9067
chr11	48865288	48875249	7541
chr11	48934709	48942429	2793
chr11	48970398	48970400	1659
chr11	49480297	49480657	164
chr11	49862018	49862019	1709
chr11	49932331	49932345	930
chr11	50168280	50178079	14826
chr11	50291042	50291045	351
chr11	50412041	50412062	101
chr11	50440440	50440831	2178
chr11	50500888	50501815	181
chr11	50562956	50562959	1053
chr11	50588716	50589184	1932
chr11	50619829	50621599	468
chr11	50715271	50718781	1514
chr11	50736712	50739516	1319
chr11	50758612	50758786	701
chr11	50781527	50790490	11780
chr11	50801762	50801862	101
chr11	50806263	50806731	151
chr11	54769594	54771203	628
chr11	54925670	54927819	918
chr11	54963863	54963865	1100
chr11	55057904	55057948	668
chr11	55233359	55233361	279
chr11	55272958	55274179	972
chr11	55396500	55396916	2191
chr11	55484719	55484723	174323
chr11	56003840	56003857	289
chr11	56375615	56376551	1431
chr11	56535866	56535888	88
chr11	56569347	56569373	87
chr11	56596940	56597148	59
chr11	56672038	56672803	61
chr11	56703069	56704399	3802
chr11	57025716	57026002	138
chr11	57376095	57376526	66
chr11	57716603	57716605	785
chr11	57758889	57759693	50
chr11	58051631	58052600	91283
chr11	58139888	58139931	46009
chr11	58199874	58199930	53
chr11	58397887	58397889	71
chr11	58399527	58400676	59
chr11	58404364	58404377	5152
chr11	58788608	58789112	53
chr11	59041830	59042144	120
chr11	59282588	59282742	1517
chr11	59356672	59356694	60
chr11	59645299	59645383	172
chr11	60048667	60049556	5188
chr11	60622592	60622798	152
chr11	60804166	60804426	1751
chr11	60815423	60815545	1364
chr11	60990807	60990808	405
chr11	61214395	61236772	1709
chr11	61340310	61340329	1274
chr11	61377741	61377743	3108
chr11	61868081	61868217	2750
chr11	62009599	62010717	5021
chr11	62122836	62122926	74
chr11	62277949	62279486	1723
chr11	62386439	62386509	1534
chr11	62447708	62447756	60
chr11	63092529	63092532	6817
chr11	63559614	63559622	8388
chr11	63917796	63927841	23841
chr11	63931434	63931438	3278
chr11	64553134	64553263	616
chr11	64581897	64582381	75
chr11	64594593	64596249	7314
chr11	64706063	64706180	271
chr11	64855935	64856029	68
chr11	65239678	65239678	1799
chr11	65516248	65516293	584
chr11	65736005	65736019	88
chr11	65971219	65971691	68
chr11	66216854	66216868	104
chr11	66394618	66394644	2756
chr11	66460086	66460427	268
chr11	66462139	66462157	238
chr11	67222592	67222667	691
chr11	67233498	67233576	10137
chr11	67329731	67329753	803
chr11	67499552	67499598	984
chr11	67655009	67655348	2343
chr11	67753032	67753218	634
chr11	67977559	67977620	2519
chr11	68206965	68208316	1341
chr11	68264321	68264739	2479
chr11	68299868	68301794	308
chr11	68428924	68428942	3415
chr11	68644551	68644829	12332
chr11	68666936	68667174	33
chr11	68888810	68889043	17635
chr11	68955975	68956197	59
chr11	68963951	68964179	110
chr11	68998242	68998250	57
chr11	69055528	69055764	61
chr11	69068239	69069797	74
chr11	69076638	69077399	90
chr11	69110404	69111065	1969
chr11	69124643	69124688	100
chr11	69182884	69183062	2210
chr11	69189018	69189390	227
chr11	69215632	69215680	1579
chr11	69291432	69292052	280
chr11	69497892	69498705	60
chr11	70126542	70127269	65
chr11	70194294	70194752	392
chr11	70371326	70371569	89
chr11	70599766	70609823	12802
chr11	70803361	70803385	1617
chr11	70955697	71055697	21054
chr11	71065199	71066413	55
chr11	71124062	71124352	113
chr11	71149916	71150438	152
chr11	71380345	71380903	382
chr11	71522744	71522745	86
chr11	71527629	71527667	348
chr11	72150566	72150868	3062
chr11	72201652	72201675	153
chr11	72601134	72601303	64
chr11	73250981	73251935	291
chr11	74066267	74066273	10308
chr11	74117130	74117158	1879
chr11	74314521	74316282	203
chr11	75763434	75763447	52
chr11	76619300	76619323	398
chr11	76718860	76718996	3526
chr11	77098328	77098333	128
chr11	77178192	77178261	1978
chr11	77197793	77197795	55
chr11	77332326	77332396	1081
chr11	77778119	77778121	136
chr11	78805278	78805282	70
chr11	78879008	78879939	185
chr11	79138318	79139786	1513
chr11	79386787	79386788	64
chr11	80326661	80326663	282
chr11	81761962	81761998	60
chr11	82161505	82161894	2754
chr11	82182287	82182289	1038
chr11	82215120	82215135	1178
chr11	82625619	82625649	195
chr11	84100255	84100255	171
chr11	84844103	84844109	67
chr11	85012140	85012244	2237
chr11	85831924	85831942	100
chr11	86110909	86110911	497
chr11	86272058	86272347	740
chr11	86594432	86595293	171
chr11	86686248	86686420	1253
chr11	86879596	86879823	595
chr11	87455441	87455446	74
chr11	87531842	87531908	89
chr11	87645842	87646402	173
chr11	87755009	87755387	541
chr11	87977566	88003092	479
chr11	88456285	88456286	321
chr11	88687553	88687597	71
chr11	89001722	89001831	91
chr11	89015565	89015931	94
chr11	89125391	89125392	100
chr11	89133103	89133642	190
chr11	89311635	89319305	357
chr11	89405795	89406164	62
chr11	89909094	89909438	198
chr11	90267332	90267346	2625
chr11	91044229	91044231	60
chr11	91146937	91147251	269
chr11	91215059	91215113	74
chr11	91402031	91402288	450
chr11	91420415	91420439	4433
chr11	92156941	92158148	1994
chr11	92329738	92329740	9028
chr11	92705289	92706007	804
chr11	92875311	92875326	71
chr11	93369650	93369952	60
chr11	93420985	93427031	17798
chr11	93946769	93946875	110
chr11	94232894	94241277	32195
chr11	94944680	94944681	2516
chr11	95320911	95322054	3243
chr11	95324737	95324860	108
chr11	95436217	95442270	58
chr11	95633986	95633988	79
chr11	96089967	96089968	71
chr11	96555504	96555585	592
chr11	96566179	96566364	154
chr11	96731257	96731453	61
chr11	96794925	96794928	68
chr11	96814683	96814723	22546
chr11	97317925	97317927	2886
chr11	97594453	97595045	419
chr11	97833638	97833650	61
chr11	97952629	97952870	54
chr11	98770106	98770203	11006
chr11	99314577	99316028	56
chr11	99405608	99405931	6410
chr11	99819277	99819336	1225
chr11	99925876	99926432	74
chr11	100779498	100779602	388
chr11	100837926	100837952	68
chr11	100984373	100984388	67
chr11	101177943	101178021	57
chr11	101546123	101546430	45
chr11	101558394	101558404	654
chr11	101696032	101703560	6477
chr11	101925704	101925713	2988
chr11	102601087	102601390	478
chr11	102654750	102654751	157
chr11	102730746	102731369	140
chr11	103217216	103217355	59
chr11	103540104	103540406	74
chr11	104078568	104078908	66
chr11	104139756	104140089	59
chr11	104309667	104309995	76
chr11	104397024	104402501	53
chr11	104915863	104915882	120
chr11	105491201	105491209	65
chr11	105524331	105524527	114
chr11	106173837	106173855	430
chr11	106195314	106195316	1088
chr11	106273062	106273079	59
chr11	106289726	106289856	112
chr11	106299740	106299755	296
chr11	106443223	106443230	58
chr11	106709556	106710425	590
chr11	106725155	106725440	56
chr11	106787587	106787601	1049
chr11	106968776	106968778	60
chr11	107367845	107372762	366408
chr11	108113145	108113358	4932
chr11	108964377	108964453	311
chr11	109008565	109008693	444
chr11	109841781	109841783	99
chr11	110060201	110060268	67
chr11	110618759	110619633	82
chr11	111766406	111766430	66
chr11	112331773	112331900	212
chr11	112747001	112747388	71
chr11	114601630	114601632	417
chr11	114632341	114633024	142
chr11	114842957	114843330	8864
chr11	115328669	115328749	62
chr11	116130819	116130988	4839
chr11	116439165	116439208	62
chr11	116673330	116674391	198
chr11	116812444	116812509	77
chr11	116818630	116818632	661
chr11	116947190	116947191	620
chr11	117251252	117251395	275
chr11	117260638	117260954	8549
chr11	117320534	117320535	3352
chr11	117769213	117769473	91
chr11	117812776	117812792	1531
chr11	118331230	118331551	225
chr11	118355854	118355937	340
[truncated: 9,726 more rows]

## Sheet: NGS
Structural variants identified in hg38 from Illumina short reads (NGS) data
CHR	POS	COVERAGE
chr1	789494	21
chr1	790957	15
chr1	861973	4
chr1	934089	7
chr1	1028636	7
chr1	1123533	8
chr1	1207339	14
chr1	1227325	5
chr1	1358759	4
chr1	1696848	6
chr1	1905714	4
chr1	1935238	6
chr1	2652152	14
chr1	2848865	4
chr1	2994984	5
chr1	3002470	15
chr1	3929766	5
chr1	4144589	5
chr1	4144619	4
chr1	4303175	5
chr1	4939418	6
chr1	4939497	17
chr1	4939542	5
chr1	5387169	4
chr1	5674096	4
chr1	7864793	5
chr1	10422445	12
chr1	10491530	5
chr1	10853193	10
chr1	10853194	22
chr1	11039457	9
chr1	11373885	5
chr1	11631898	4
chr1	13224606	11
chr1	13658519	4
chr1	13673240	9
chr1	14109812	10
chr1	14109813	5
chr1	14110579	13
chr1	14492689	4
chr1	15825447	5
chr1	16050023	5
chr1	16050023	12
chr1	16088760	4
chr1	16088761	7
chr1	16088821	12
chr1	16089599	12
chr1	16089602	7
chr1	16094835	8
chr1	16094922	5
chr1	16545076	4
chr1	16564064	7
chr1	16621426	6
chr1	16623636	4
chr1	16725244	9
chr1	16725245	62
chr1	16727936	9
chr1	16728107	4
chr1	16949117	4
chr1	16951630	6
chr1	17358285	4
chr1	18876680	5
chr1	20605486	5
chr1	20623764	4
chr1	21203905	16
chr1	21427499	4
chr1	21459927	8
chr1	21461252	10
chr1	21480554	4
chr1	21981156	7
chr1	21985942	4
chr1	22609963	6
chr1	24076521	10
chr1	24832212	19
chr1	25283660	4
chr1	25287254	4
chr1	25287799	5
chr1	25287800	4
chr1	25405616	5
chr1	25409774	4
chr1	26163332	11
chr1	27086500	6
chr1	27921296	24
chr1	28189160	5
chr1	29552233	6
chr1	29606481	4
chr1	29606517	4
chr1	29872434	4
chr1	30096611	6
chr1	30492520	6
chr1	30655932	6
chr1	31595451	5
chr1	33010832	12
chr1	33084652	7
chr1	34541466	14
chr1	34635820	4
chr1	34635821	12
chr1	34646445	4
chr1	35204651	4
chr1	36267649	12
chr1	36268032	8
chr1	36268880	8
chr1	36269041	12
chr1	37350872	8
chr1	37687067	4
chr1	37742576	8
chr1	37775711	10
chr1	37967094	5
chr1	38427947	4
chr1	38618551	5
chr1	39504337	9
chr1	39652340	6
chr1	42277516	15
chr1	43391799	14
chr1	43593625	33
chr1	43905959	7
chr1	45517811	7
chr1	45703341	4
chr1	45703367	10
chr1	45741623	10
chr1	45900453	7
chr1	45955026	4
chr1	45976233	6
chr1	46929492	6
chr1	47149469	6
chr1	47442641	5
chr1	47592605	5
chr1	47937363	5
chr1	52645397	4
chr1	54821889	9
chr1	55240233	6
chr1	55867009	4
chr1	55935620	18
chr1	56365452	8
chr1	56422039	17
chr1	56776952	20
chr1	57877551	15
chr1	58278241	23
chr1	58358954	4
chr1	58631255	11
chr1	60604052	5
chr1	60822423	4
chr1	61924930	19
chr1	62278322	4
chr1	62686164	20
chr1	65443955	13
chr1	65798240	5
chr1	65933069	12
chr1	66659950	4
chr1	66735539	13
chr1	67542311	17
chr1	68128843	6
chr1	69341317	6
chr1	69478042	13
chr1	69561642	13
chr1	70480522	19
chr1	71275649	14
chr1	71983937	6
chr1	72024781	8
chr1	72300641	16
chr1	72556899	4
chr1	73287924	21
chr1	73303114	7
chr1	73739079	5
chr1	73846749	11
chr1	74289486	9
chr1	74399192	9
chr1	75546196	11
chr1	75646277	4
chr1	76634690	15
chr1	76971224	194
chr1	77887941	11
chr1	78935841	6
chr1	79648499	4
chr1	79648500	13
chr1	79648877	4
chr1	79883738	4
chr1	79934482	5
chr1	80038303	11
chr1	80328939	9
chr1	80329427	9
chr1	80728668	10
chr1	80939087	25
chr1	81194666	10
chr1	81194672	7
chr1	81195686	7
chr1	81195873	10
chr1	81222110	4
chr1	81222111	17
chr1	81222504	4
chr1	81391586	6
chr1	82497621	13
chr1	82576971	4
chr1	82660292	7
chr1	82660293	31
chr1	82661966	7
chr1	82684167	8
chr1	84052250	5
chr1	84052255	5
chr1	84052256	21
chr1	84059018	5
chr1	84912301	4
chr1	84912834	4
chr1	85282951	11
chr1	85940122	9
chr1	86275303	14
chr1	86664115	4
chr1	86665878	4
chr1	90392837	7
chr1	91159230	11
chr1	91292155	5
chr1	91448554	20
chr1	91668719	13
chr1	91766506	12
chr1	92453626	5
chr1	93822818	5
chr1	93822819	26
chr1	93825771	5
chr1	94384470	5
chr1	94477677	10
chr1	94731303	5
chr1	94930867	6
chr1	94930869	6
chr1	94931093	17
chr1	95224968	7
chr1	95272868	7
chr1	98714388	6
chr1	101258598	15
chr1	102426775	4
chr1	102504710	4
chr1	102582136	14
chr1	102630524	15
chr1	103234482	4
chr1	103405426	5
chr1	103405431	7
chr1	103900577	7
chr1	103938232	6
chr1	104712411	7
chr1	104885698	16
chr1	104966420	4
chr1	105270453	6
chr1	105324161	12
chr1	105473192	9
chr1	106218451	16
chr1	108190702	14
chr1	108952236	7
chr1	108952511	12
chr1	109055105	10
chr1	109108013	18
chr1	109108024	9
chr1	109108084	4
chr1	109177553	4
chr1	109206211	17
chr1	109644567	13
chr1	109670327	4
chr1	111532075	4
chr1	112292483	9
chr1	113068717	5
chr1	113257009	15
chr1	114500909	9
chr1	115254281	9
chr1	117548429	12
chr1	119016159	13
chr1	120498153	4
chr1	121396224	5
chr1	121401105	4
chr1	124862292	4
chr1	124885523	5
chr1	124908032	5
chr1	124949980	4
chr1	124999577	5
chr1	125025272	6
chr1	125069076	5
chr1	125074048	4
chr1	125074585	4
chr1	125079638	47
chr1	125079651	13
chr1	125079728	5
chr1	125080245	12
chr1	125080572	13
chr1	125081749	9
chr1	125082441	6
chr1	125083671	15
chr1	125084776	5
chr1	125085356	6
chr1	125085371	5
chr1	125085488	29
chr1	125155802	5
chr1	125157205	4
chr1	125159980	6
chr1	125160360	5
chr1	125161913	4
chr1	125162669	7
chr1	125164471	5
chr1	125164639	4
chr1	125167470	11
chr1	125167888	4
chr1	125167927	22
chr1	125173989	80
chr1	125173999	4
chr1	125174208	5
chr1	125174271	16
chr1	125176245	21
chr1	125176939	5
chr1	125176941	18
chr1	125177449	13
chr1	125180067	5
chr1	125180070	52
chr1	125181497	4
chr1	125181559	4
chr1	125181998	38
chr1	125183594	45
chr1	125183620	5
chr1	125183792	5
chr1	125184094	6
chr1	125184117	8
chr1	125184158	6
chr1	143205016	10
chr1	143214670	52
chr1	143237023	5
chr1	143248149	7
chr1	143270168	10
chr1	143272990	5
chr1	143502142	8
chr1	144077441	4
chr1	144077656	7
chr1	144102194	5
chr1	144102446	24
chr1	144102459	15
chr1	144102531	4
chr1	144102735	23
chr1	144103461	5
chr1	144103489	29
chr1	144103593	15
chr1	144103597	4
chr1	144103916	16
chr1	144104011	12
chr1	144104068	42
chr1	144104221	58
chr1	144104371	5
chr1	144104483	4
chr1	144104487	25
chr1	144104714	4
chr1	144104725	5
chr1	144140174	5
chr1	144826003	5
chr1	145815066	10
chr1	147348982	5
chr1	147348982	6
chr1	149052141	8
chr1	150694249	22
chr1	150718975	56
chr1	151780281	8
chr1	152418248	4
chr1	152583065	26
chr1	153017241	8
chr1	153017271	5
chr1	153070754	18
chr1	153071209	34
chr1	153161232	9
chr1	153243520	7
chr1	154713957	9
chr1	154826533	7
chr1	155053102	4
chr1	155092135	4
chr1	155502257	22
chr1	156556930	11
chr1	156556931	55
chr1	156559222	11
chr1	157599103	5
chr1	157707342	4
chr1	158897743	28
chr1	159493415	15
chr1	159678917	11
chr1	159678918	55
chr1	159679940	11
chr1	161035888	4
chr1	161514195	4
chr1	161550183	8
chr1	162082890	32
chr1	164476758	12
chr1	164875973	8
chr1	165583228	9
chr1	165583637	9
chr1	165762008	10
chr1	166749644	10
chr1	166749708	8
chr1	168056403	4
chr1	168216953	4
chr1	168217251	4
chr1	168685678	4
chr1	168685678	11
chr1	172341724	6
chr1	172657004	6
chr1	172657070	9
chr1	172657073	12
chr1	174343021	9
chr1	174773183	4
chr1	175122457	19
chr1	175231433	31
chr1	175231705	4
chr1	175232618	4
chr1	175232801	31
chr1	175431912	7
chr1	175696014	4
chr1	175980227	4
chr1	176509096	12
chr1	177645253	4
chr1	179041602	6
chr1	179638153	9
chr1	180214710	5
chr1	180323869	27
chr1	180934139	7
chr1	182305181	4
chr1	183241804	9
chr1	184845609	11
chr1	184967921	10
chr1	185056541	5
chr1	185403974	11
chr1	187379853	12
chr1	188570325	16
chr1	189025833	7
chr1	190941463	4
chr1	192973689	5
chr1	192973690	29
chr1	193266300	24
chr1	193940613	29
chr1	194090950	5
chr1	194548478	23
chr1	194669489	8
chr1	194669489	5
chr1	194669566	8
chr1	194669648	5
chr1	195908884	4
chr1	196175347	5
chr1	196188929	11
chr1	196817160	9
chr1	196817255	13
chr1	197354811	4
chr1	197531389	9
chr1	197531390	51
chr1	197534219	9
chr1	197924888	5
chr1	198335525	4
chr1	198335526	31
chr1	198341220	4
chr1	199078857	20
chr1	199183469	17
chr1	199469614	8
chr1	199469615	60
chr1	199471187	8
chr1	202204258	4
chr1	202458154	5
chr1	202624727	7
chr1	202625177	6
chr1	203405487	5
chr1	203695697	4
chr1	203770440	4
chr1	203770454	6
chr1	204208383	9
chr1	205209502	4
chr1	205209504	73
chr1	205550939	9
chr1	205957920	7
chr1	205957921	68
chr1	205958503	7
chr1	205966752	5
chr1	206610427	46
chr1	206744042	5
chr1	206923992	69
chr1	206924461	4
chr1	207368689	51
chr1	208156472	5
chr1	208456905	17
chr1	209045820	14
chr1	209462385	15
chr1	209521790	15
chr1	209904710	15
chr1	210006226	8
chr1	210121974	5
chr1	210121975	23
chr1	210122354	5
chr1	210653934	7
chr1	211213638	14
chr1	212297811	27
chr1	212378100	8
chr1	212468679	4
chr1	212683372	8
chr1	212973911	8
chr1	213925789	8
chr1	214483427	4
chr1	215021384	7
chr1	215620132	17
chr1	215911108	4
chr1	215912474	9
chr1	216050573	4
chr1	216511548	5
chr1	216916854	4
chr1	217064773	12
chr1	217284629	4
chr1	217323797	5
chr1	217744180	23
chr1	218009160	11
chr1	218028518	8
chr1	218072295	6
chr1	218072296	26
chr1	218073207	6
chr1	219749981	7
chr1	220052684	14
chr1	220112128	4
chr1	220112129	21
chr1	220112512	4
chr1	220329603	24
chr1	221314095	12
chr1	221860816	5
chr1	221964512	4
chr1	224013480	6
chr1	224013623	10
chr1	224013623	6
chr1	224013792	4
chr1	224013976	4
chr1	224014201	4
chr1	224014589	5
chr1	224014704	4
chr1	224014797	6
chr1	224014853	7
chr1	224015125	10
chr1	224059414	7
chr1	224059415	17
chr1	224059957	7
chr1	224200246	7
chr1	224200551	6
chr1	224205132	11
chr1	224945648	4
chr1	224945980	6
chr1	225068843	7
chr1	225485770	5
chr1	225574619	8
chr1	226424988	8
chr1	226536330	11
chr1	226542395	13
chr1	227294578	9
chr1	227399885	5
chr1	227836405	8
chr1	228384474	10
chr1	229416395	10
chr1	229416735	4
chr1	229870919	7
chr1	229870940	10
chr1	230335134	9
chr1	231202004	13
chr1	231375311	4
chr1	231666325	16
chr1	231733045	16
chr1	231762201	8
chr1	231831312	4
chr1	231831945	10
chr1	232287386	7
chr1	232287387	21
chr1	232287776	7
chr1	232639794	7
chr1	232700830	31
chr1	232733517	9
chr1	233055767	8
chr1	233572029	16
chr1	233665571	13
chr1	233729453	17
chr1	233729454	7
chr1	233826464	21
chr1	234038462	7
chr1	234247871	16
chr1	234451465	16
chr1	234748993	9
chr1	234776441	62
chr1	234780071	4
chr1	235035825	5
chr1	235078244	5
chr1	235078244	18
chr1	235078248	8
chr1	235078522	5
chr1	235091753	26
chr1	235233856	10
chr1	235409825	7
chr1	235540090	17
chr1	235891290	5
chr1	235891291	27
chr1	235891673	5
chr1	236116001	23
chr1	236250583	7
chr1	236385802	6
chr1	236385803	41
chr1	236388106	6
chr1	236431639	24
chr1	236633182	4
chr1	237402802	51
chr1	237402803	6
chr1	237474210	6
chr1	239385816	4
chr1	240388198	5
chr1	240453707	28
chr1	240986573	30
chr1	241197253	6
chr1	241422927	14
chr1	242290299	9
chr1	242951672	6
chr1	242956595	9
chr1	244397826	5
chr1	244582925	14
chr1	245141271	4
chr1	245798736	14
chr1	245798955	20
chr1	245804463	16
chr1	245991829	4
chr1	246003981	10
chr1	246150472	17
chr1	246276022	5
chr1	246806595	14
chr1	246818004	6
chr1	246864591	32
chr1	247123876	8
chr1	247127937	9
chr1	247173799	8
chr1	247226707	5
chr1	247405658	7
chr1	247433956	5
chr1	247687173	32
chr1	247867778	16
chr1	247888190	13
chr1	248134575	4
chr1	248311162	4
chr1	248442376	5
chr1	248649650	5
chr1	248676255	11
chr1	248686560	8
chr1	248752808	6
chr1	248752853	11
chr10	48070	5
chr10	296252	4
chr10	402006	4
chr10	1409660	9
chr10	1495599	12
chr10	3096881	9
chr10	3752666	4
chr10	3976338	6
chr10	4247870	7
chr10	4247871	17
chr10	4249560	7
chr10	4380616	4
chr10	4592619	13
chr10	4666326	9
chr10	6055423	12
chr10	6369618	23
chr10	7526811	4
chr10	7751867	9
chr10	9477865	17
chr10	10625212	6
chr10	12413605	5
chr10	12518474	11
chr10	12554210	8
chr10	13063033	23
chr10	17548349	15
chr10	17548349	4
chr10	18214147	16
chr10	19108388	10
chr10	19707733	6
chr10	20189028	6
chr10	20378330	13
chr10	21640340	6
chr10	22885762	5
chr10	23346565	4
chr10	24736489	4
chr10	24746263	4
chr10	24809160	10
chr10	26065838	9
chr10	26479028	7
chr10	26624754	4
chr10	26891350	5
chr10	26903367	4
chr10	26903564	4
chr10	27312248	4
chr10	27355883	5
chr10	27486962	14
chr10	29423225	9
chr10	29453316	9
chr10	29594281	13
chr10	31154439	5
chr10	32416809	15
chr10	33203726	10
chr10	33440468	4
chr10	35304294	17
chr10	35667537	4
chr10	35742881	9
chr10	35859572	5
chr10	36013258	5
chr10	36654848	6
chr10	36846485	4
chr10	37145829	5
chr10	37983072	5
chr10	38021425	9
chr10	38308259	9
chr10	38485565	8
chr10	38485569	41
chr10	38485609	12
chr10	38495833	5
chr10	38501375	9
chr10	38501703	6
chr10	38503314	5
chr10	38504668	7
chr10	38513559	8
chr10	38514598	4
chr10	38514726	5
chr10	38517027	7
chr10	38526775	11
chr10	38527607	16
chr10	38527973	7
chr10	38528704	102
chr10	38528888	10
chr10	38528888	4
chr10	38529079	11
chr10	38573426	5
chr10	38573495	6
chr10	38576955	6
chr10	38615464	8
chr10	38788903	6
chr10	38789253	5
chr10	38792686	10
chr10	38792716	4
chr10	38792716	4
chr10	38792856	5
chr10	38800896	5
chr10	38812083	34
chr10	38812588	5
chr10	38814134	5
chr10	38814273	14
chr10	38819217	4
chr10	38819217	4
chr10	38819394	8
chr10	38819626	4
chr10	38819672	4
chr10	38819673	62
chr10	38831366	21
chr10	38835642	8
chr10	38835647	105
chr10	38835653	32
chr10	38835674	4
chr10	38835679	8
chr10	38835698	7
chr10	38835793	5
chr10	38835812	4
chr10	38835812	15
chr10	38835812	9
chr10	38835812	6
chr10	38835822	8
chr10	38835823	280
chr10	38835832	12
chr10	38835832	5
chr10	38835833	5
chr10	38835835	6
chr10	38835860	859
chr10	38840841	5
chr10	38842407	14
chr10	38843197	7
chr10	38845000	5
chr10	38845088	4
chr10	38846407	5
chr10	38868065	7
chr10	38868453	4
chr10	38872777	15
chr10	38873597	4
chr10	38878859	10
chr10	38878859	20
chr10	38878860	124
chr10	38878861	40
chr10	38878861	4
chr10	38878861	4
chr10	38878861	5
chr10	38878861	8
chr10	38878861	4
chr10	38878861	9
chr10	38878861	6
chr10	38878861	9
chr10	38878861	7
chr10	38878861	58
chr10	38878922	6
chr10	38878975	7
chr10	38878975	13
chr10	38878975	14
chr10	38878976	93
chr10	38878976	21
chr10	38878999	14
chr10	38879032	10
chr10	38879034	5
chr10	38879039	6
chr10	38879039	10
chr10	38879039	527
chr10	38879278	28
chr10	38879383	5
chr10	38882208	19
chr10	38884121	19
chr10	38884606	4
chr10	38889387	60
chr10	38889420	5
chr10	38889530	9
chr10	38894469	4
chr10	38895165	51
chr10	38895207	4
chr10	38895207	5
chr10	38895945	12
chr10	38897580	5
chr10	38898190	5
chr10	38898345	4
chr10	38898364	4
chr10	38898717	4
chr10	38900268	8
chr10	38902418	55
chr10	38902420	7
chr10	38902421	42
chr10	38902422	17
chr10	38902422	13
chr10	38902422	4
chr10	38902422	18
chr10	38902422	5
chr10	38902422	7
chr10	38902422	19
chr10	38902426	86
chr10	38902433	4
chr10	38902509	8
chr10	38902509	19
chr10	38902509	5
chr10	38902509	5
chr10	38902509	14
chr10	38902509	15
chr10	38902510	127
chr10	38902510	123
chr10	38902510	21
chr10	38902510	5
chr10	38903154	9
chr10	38903426	12
chr10	38904035	8
chr10	38904711	14
chr10	38904714	7
chr10	38905616	4
chr10	38905716	5
chr10	38906007	4
chr10	38911580	25
chr10	38911581	13
chr10	38911581	4
chr10	38911585	6
chr10	38911590	65
chr10	38911595	4
chr10	38911761	5
chr10	38911803	4
chr10	38911889	5
chr10	38911987	7
chr10	38912488	4
chr10	38912533	6
chr10	38912771	4
chr10	38913124	40
chr10	38913184	5
chr10	38913354	11
chr10	38918270	4
chr10	38918270	24
chr10	38918986	6
chr10	38919078	14
chr10	38919369	18
chr10	38919690	22
chr10	38919710	20
chr10	38919850	4
chr10	38920123	43
chr10	38920127	6
chr10	38931622	6
chr10	38942031	11
chr10	38943042	30
chr10	38946342	7
chr10	38946493	13
chr10	38950955	4
chr10	39158302	5
chr10	39183199	6
chr10	39228299	4
chr10	39337844	11
chr10	39346756	11
chr10	39459723	4
chr10	39459914	4
chr10	39518075	5
chr10	39561416	6
chr10	39944710	10
chr10	41007612	4
chr10	41117133	4
chr10	41310099	7
chr10	41470284	6
chr10	41846314	6
chr10	41847841	8
chr10	41847995	4
chr10	41850645	5
chr10	41850681	5
chr10	41850852	4
chr10	41850853	45
chr10	41851928	18
chr10	41855966	7
chr10	41858269	4
chr10	41858395	6
chr10	41858395	5
chr10	41858562	4
chr10	41858579	5
chr10	41858719	15
chr10	41858964	10
chr10	41859478	18
chr10	41859493	6
chr10	41859530	7
chr10	41859599	8
chr10	41859603	5
chr10	41859678	12
chr10	41859679	4
chr10	41859831	4
chr10	41859868	9
chr10	41859869	4
chr10	41859872	45
chr10	41859891	12
chr10	41859894	32
chr10	41859894	7
chr10	41859895	57
chr10	41859895	7
chr10	41859896	40
chr10	41859896	7
chr10	41859900	6
chr10	41859900	5
chr10	41859900	7
chr10	41859901	6
chr10	41859902	6
chr10	41859902	6
chr10	41859902	5
chr10	41859902	9
chr10	41859903	6
chr10	41859903	9
chr10	41859905	4
chr10	41859905	5
chr10	41859926	7
chr10	41859977	4
chr10	41859977	7
chr10	41859977	4
chr10	41859977	54
chr10	41859977	15
chr10	41859977	33
chr10	41859977	10
chr10	41859977	5
chr10	41859978	7
chr10	41859978	55
chr10	41859978	22
chr10	41859978	6
chr10	41859978	18
chr10	41859978	4
chr10	41859978	18
chr10	41859978	116
chr10	41859978	1439
chr10	41859978	8
chr10	41859978	4
chr10	41859978	5
chr10	41859978	88
chr10	41859978	21
chr10	41859978	8
chr10	41859978	165
chr10	41859978	12
chr10	41859978	101
chr10	41859978	87
chr10	41859979	7
chr10	41859979	10
chr10	41859988	6
chr10	41860016	17
chr10	41860016	4
chr10	41860079	4
chr10	41860265	5
chr10	41860265	10
chr10	41860265	6
chr10	41860265	180
chr10	41860265	4
chr10	41860265	5
chr10	41860266	10
chr10	41860318	4
chr10	41860320	7
chr10	41860324	6
chr10	41860324	14
chr10	41860325	5
chr10	41860325	8
chr10	41860328	4
chr10	41860329	7
chr10	41860332	7
chr10	41861563	4
chr10	41861585	4
chr10	41861667	4
chr10	41861900	5
chr10	41862754	6
chr10	41863336	6
chr10	41863774	5
chr10	41864230	4
chr10	41864637	5
chr10	41864883	4
chr10	41865190	17
chr10	41865221	4
chr10	41865398	5
chr10	41865398	5
chr10	41869438	5
chr10	41869843	4
chr10	41871116	4
chr10	41872232	4
chr10	41873024	4
chr10	41873755	4
chr10	41873756	4
chr10	41873756	4
chr10	41873757	5
chr10	41874741	8
chr10	41874804	4
chr10	41874898	6
chr10	41875016	41
chr10	41875046	4
chr10	41875093	9
chr10	41875107	9
chr10	41875150	4
chr10	41875150	7
chr10	41875320	6
chr10	41875344	5
chr10	41875394	22
chr10	41875394	4
chr10	41875397	6
chr10	41875473	9
chr10	41875473	7
chr10	41875473	24
chr10	41875482	13
chr10	41875513	4
chr10	41875542	14
chr10	41875569	9
chr10	41877339	4
chr10	41877841	4
chr10	41877870	4
chr10	41877919	29
chr10	41878158	6
chr10	41878368	4
chr10	41878474	16
chr10	41878798	9
chr10	41879110	4
chr10	41879281	83
chr10	41879281	6
chr10	41879281	5
chr10	41879288	4
chr10	41879421	54
chr10	41879422	6
chr10	41879492	11
chr10	41879495	7
chr10	41879499	8
chr10	41879505	7
chr10	41879506	12
chr10	41879511	4
chr10	41879540	9
chr10	41879610	5
chr10	41879680	9
chr10	41880251	10
chr10	41880336	4
chr10	41880937	4
chr10	41881049	5
chr10	41881050	11
chr10	41881097	6
chr10	41881792	6
chr10	41881797	6
chr10	41882138	6
chr10	41882220	6
chr10	41882221	5
chr10	41882326	5
chr10	41882326	4
chr10	41882355	9
chr10	41882491	4
chr10	41882808	11
chr10	41883127	9
chr10	41883127	74
chr10	41883127	5
chr10	41883132	4
chr10	41883134	4
chr10	41883135	4
chr10	41883160	7
chr10	41883229	4
chr10	41883229	20
chr10	41883305	4
chr10	41883338	6
chr10	41883455	4
chr10	41883509	16
chr10	41883509	8
chr10	41883528	81
chr10	41883553	6
chr10	41883563	8
chr10	41883576	4
chr10	41883578	13
chr10	41883715	12
chr10	41883793	8
chr10	41883822	5
chr10	41883823	4
chr10	41883975	8
chr10	41884043	6
chr10	41884065	4
chr10	41884150	4
chr10	41884150	12
chr10	41884164	17
chr10	41884435	5
chr10	41884623	15
chr10	41884648	6
chr10	41885363	5
chr10	41885382	4
chr10	41885785	10
chr10	41885838	10
chr10	41886763	6
chr10	41887317	17
chr10	41887464	5
chr10	41887723	4
chr10	41888589	50
chr10	41888649	4
chr10	41888870	30
chr10	41889449	5
chr10	41889504	5
chr10	41889560	10
chr10	41889597	10
chr10	41889598	6
chr10	41889598	7
chr10	41889599	6
chr10	41889617	9
chr10	41890176	8
chr10	41890205	8
chr10	41890227	8
chr10	41890614	4
chr10	41890831	7
chr10	41890835	4
chr10	41890846	19
chr10	41891144	12
chr10	41891192	4
chr10	41891770	6
chr10	41892099	22
chr10	41892156	4
chr10	41895215	6
chr10	41895651	4
chr10	41896094	9
chr10	41896343	6
chr10	41896696	6
chr10	41896920	4
chr10	41897006	14
chr10	41897035	4
chr10	41897491	12
chr10	41898957	5
chr10	41899097	7
chr10	41899247	4
chr10	41899258	4
chr10	41899413	4
chr10	41899770	8
chr10	41899801	34
chr10	41900754	6
chr10	41901112	9
chr10	41901292	5
chr10	41903406	5
chr10	41903724	6
chr10	41904019	56
chr10	41904201	4
chr10	41904401	4
chr10	41904977	13
chr10	41904983	11
chr10	41905482	4
chr10	41905565	8
chr10	41905729	5
chr10	41906407	4
chr10	41906614	5
chr10	41906615	4
chr10	41907475	12
chr10	41909324	9
chr10	41909467	4
chr10	41909718	6
chr10	41910158	5
chr10	41910173	13
chr10	41911016	12
chr10	41911276	9
chr10	41911566	5
chr10	41912241	7
chr10	41913030	4
chr10	41914592	7
chr10	42067187	5
chr10	42067204	31
chr10	42070018	4
chr10	42070278	6
chr10	42070444	33
chr10	42070455	66
chr10	42070684	13
chr10	42070697	18
chr10	42070981	4
chr10	42071040	5
chr10	42079585	5
chr10	42089106	6
chr10	42150467	7
chr10	42166814	5
chr10	42167878	11
chr10	42206099	4
chr10	42231012	7
chr10	42296265	10
chr10	42301835	40
chr10	42318634	5
chr10	42628453	9
chr10	42778763	13
chr10	42834715	6
chr10	43244241	6
chr10	43337592	7
chr10	43584687	10
chr10	44179788	6
chr10	44927493	10
chr10	44927778	4
chr10	44927779	12
chr10	44928770	4
chr10	46106682	14
chr10	46108071	11
chr10	46108275	15
chr10	46271470	19
chr10	47380681	9
chr10	48657440	11
chr10	48709126	21
chr10	49069970	4
chr10	49241406	15
chr10	49588194	13
chr10	52681449	9
chr10	53011913	7
chr10	53101060	22
chr10	54133905	4
chr10	54757278	7
chr10	54923020	9
chr10	55002600	10
chr10	55942287	16
chr10	57255466	5
chr10	57497899	6
chr10	57498224	6
chr10	58621970	5
chr10	59143170	11
chr10	59605736	15
chr10	63749489	5
chr10	63749490	10
chr10	63751728	5
chr10	63812493	4
chr10	64639017	7
chr10	65032233	9
chr10	65272628	17
chr10	65547176	10
chr10	67348816	7
chr10	67849298	4
chr10	69026604	7
chr10	69238368	11
chr10	69521280	13
chr10	69555216	5
chr10	71496825	19
chr10	72289303	8
chr10	72356849	5
chr10	73007744	11
chr10	73007764	10
chr10	73038627	10
chr10	73659955	19
chr10	74819353	5
chr10	75781715	4
chr10	76254342	4
chr10	76495820	11
chr10	76586845	5
chr10	76586846	22
chr10	76591891	5
chr10	77041152	8
chr10	79417151	7
chr10	79428402	4
chr10	79556684	12
chr10	79556925	9
chr10	79614503	9
chr10	79614567	12
chr10	80535591	4
chr10	81144901	8
chr10	82368063	13
chr10	82478233	19
chr10	82641009	8
chr10	83045228	4
chr10	83152147	5
chr10	83462606	4
chr10	83462792	5
chr10	83907451	9
chr10	84023696	4
chr10	84157846	10
chr10	86117191	5
chr10	86906437	5
chr10	89787642	15
chr10	91791948	4
chr10	91873581	10
chr10	92374842	22
chr10	93785719	4
chr10	93785720	13
chr10	93786799	4
chr10	94491787	5
chr10	95092324	5
chr10	95447028	32
chr10	95447298	12
chr10	97275116	27
chr10	97348534	10
chr10	98265379	8
chr10	98347386	4
chr10	99505088	6
chr10	100092082	9
chr10	100315055	4
chr10	100315056	6
chr10	102831087	7
chr10	103337782	7
chr10	105493244	22
chr10	106236236	15
chr10	106237446	6
chr10	107680359	4
chr10	107968999	5
chr10	108040097	5
chr10	109017494	4
chr10	109812366	18
chr10	110418404	5
chr10	111599248	5
chr10	112266429	5
chr10	112398043	9
chr10	113749374	14
chr10	115534363	5
chr10	115952106	16
chr10	116207109	4
chr10	116505812	5
chr10	116893597	4
chr10	117397592	5
chr10	117570738	15
chr10	117874772	16
chr10	119094442	12
chr10	119394284	9
chr10	119426819	5
chr10	119426961	4
chr10	120467202	18
chr10	120941626	19
chr10	121360843	4
chr10	122827215	6
chr10	123254372	11
chr10	123619425	5
chr10	123683114	6
chr10	123935983	4
chr10	124227008	10
chr10	124994611	17
chr10	124994611	8
chr10	124998168	9
chr10	125501849	10
chr10	125501849	13
chr10	125502112	30
chr10	125502197	10
chr10	125502206	8
chr10	125503088	15
chr10	125508653	30
chr10	125512533	13
chr10	125824766	18
chr10	125886096	54
chr10	125886395	35
chr10	125891866	6
chr10	125892038	12
chr10	125894156	7
chr10	125895928	27
chr10	125896215	15
chr10	125896578	8
chr10	125896805	10
chr10	125899158	18
chr10	125902358	4
chr10	125904406	6
chr10	125905153	68
chr10	125906112	45
chr10	125908813	12
chr10	125917658	18
chr10	125917923	8
chr10	125918258	5
chr10	125919334	7
chr10	125925020	6
chr10	125926309	14
chr10	125926944	7
chr10	125927472	6
chr10	126251465	17
chr10	126417915	4
chr10	126417916	17
chr10	126418292	4
chr10	126892075	7
chr10	127767049	18
chr10	127946388	19
chr10	128209290	6
chr10	129038607	18
chr10	129076718	6
chr10	129796916	12
chr10	130360301	9
chr10	130383931	14
chr10	130573917	17
chr10	130790016	17
chr10	130837415	18
chr10	130837783	18
chr10	131060226	14
chr10	131176466	24
chr10	131266631	7
chr10	131486501	4
chr10	131780324	11
chr10	132115221	8
chr10	132155029	5
chr10	132352041	12
chr10	132821259	4
chr10	133011326	7
chr10	133017543	5
chr10	133291311	13
chr10	133428967	7
chr10	133654444	6
chr10	133687975	4
chr11	308425	5
chr11	308700	5
chr11	677367	11
chr11	980100	5
chr11	1016558	9
chr11	1016583	72
chr11	1017025	36
chr11	1017424	7
chr11	1070346	4
chr11	1096470	7
chr11	1599080	11
chr11	1641770	6
chr11	1660978	7
chr11	1665581	5
chr11	1685732	5
chr11	1894043	15
chr11	1894044	15
chr11	1939849	15
chr11	2187537	7
chr11	2187901	6
chr11	3206802	5
chr11	3484328	9
chr11	3554427	6
chr11	4781305	14
chr11	4946935	4
chr11	5085744	11
chr11	5738857	12
chr11	6579636	5
chr11	6702075	4
chr11	6860133	5
chr11	7407363	6
chr11	7432560	5
chr11	7591466	4
chr11	7768795	9
chr11	8304521	7
chr11	8818116	5
chr11	9302136	7
chr11	9504260	10
chr11	9622196	5
chr11	9623389	4
chr11	10271199	21
chr11	11358073	4
chr11	11358074	15
chr11	11359551	4
chr11	12131011	17
chr11	13544365	9
chr11	14326779	7
chr11	16565615	17
chr11	16576031	18
chr11	16687558	7
chr11	16974631	7
chr11	18143675	12
chr11	18452292	9
chr11	19900269	4
chr11	19954943	4
chr11	20547643	4
chr11	20547644	11
chr11	20549708	4
chr11	21767541	4
chr11	21932735	4
chr11	23016587	6
chr11	23292407	8
chr11	25047331	5
chr11	25222979	10
chr11	25410957	9
chr11	25413688	11
chr11	25587958	7
chr11	25670701	4
chr11	27635716	16
chr11	28985654	5
chr11	29117958	26
chr11	31034617	4
chr11	31372229	12
chr11	31895181	10
chr11	32131975	4
chr11	32265107	8
chr11	33186970	5
chr11	33403367	10
chr11	34087332	6
chr11	35403941	4
chr11	36309665	8
chr11	36310004	8
chr11	37427267	13
chr11	37490139	4
chr11	38398680	6
chr11	38791108	11
chr11	38791119	14
chr11	39764358	4
chr11	39783577	7
chr11	40471558	4
chr11	40985482	13
chr11	41072280	5
chr11	41072322	4
chr11	42442556	20
chr11	42634536	17
chr11	42634645	22
chr11	43870294	26
chr11	45111214	12
chr11	45408299	13
chr11	46014697	19
chr11	46297475	6
chr11	47400992	5
chr11	47622779	6
chr11	47638699	23
chr11	47638740	4
chr11	47638772	7
chr11	47866115	11
chr11	48098519	12
chr11	48298277	11
chr11	48357195	16
chr11	48357200	16
chr11	48579305	4
chr11	48579306	16
chr11	48582797	4
chr11	48713192	4
chr11	48727032	7
chr11	48727094	7
chr11	48812562	5
chr11	48859231	16
chr11	48923158	6
chr11	48927195	11
chr11	48970465	4
chr11	49359541	10
chr11	49359768	4
chr11	49403545	7
chr11	49420783	4
chr11	49688250	5
chr11	49737447	10
chr11	49737684	12
chr11	49815467	4
chr11	49817828	6
chr11	49858238	4
chr11	49858659	4
chr11	49861983	5
chr11	49862017	4
chr11	49862020	8
chr11	49862022	8
chr11	49885779	4
chr11	49886151	4
chr11	50027903	16
chr11	50028209	16
chr11	50501171	7
chr11	50516532	16
chr11	50619776	5
chr11	50735090	4
chr11	50741985	4
chr11	54346033	8
chr11	54347456	6
chr11	54384309	4
chr11	54415682	4
chr11	54542763	10
chr11	54544097	8
chr11	54770516	6
chr11	54786895	7
chr11	54850662	7
chr11	54922880	10
chr11	55035605	6
chr11	55057736	8
chr11	55102466	13
chr11	55117082	11
chr11	55160777	5
chr11	55189408	6
chr11	55226909	5
chr11	55244577	4
chr11	55254122	4
chr11	55351675	4
chr11	55899943	7
chr11	56640480	9
chr11	56672296	5
chr11	56705041	4
chr11	57717778	4
chr11	58019443	6
chr11	58199875	4
chr11	58399526	7
chr11	58453151	5
chr11	60804049	19
chr11	61099468	4
chr11	61340328	4
chr11	62009714	11
chr11	62074341	14
chr11	62122849	11
chr11	62177315	11
chr11	62366634	7
chr11	63931434	22
chr11	63931437	24
chr11	64500969	12
chr11	65874640	16
chr11	66251227	26
chr11	67895036	8
chr11	67977498	6
chr11	67977775	4
chr11	68207055	7
chr11	68299753	5
chr11	68434397	4
chr11	68515147	6
chr11	69030155	4
chr11	69586075	9
chr11	69813601	7
chr11	70228445	9
chr11	70371334	4
chr11	71124186	9
chr11	71124220	6
chr11	71526109	6
chr11	71561092	11
chr11	71561498	8
chr11	71563388	8
chr11	71568830	4
chr11	71579775	4
chr11	72150565	23
chr11	72503571	6
chr11	74313863	10
chr11	74434026	12
chr11	76426733	4
chr11	77192827	6
chr11	77501999	7
chr11	78657978	4
chr11	81205809	4
chr11	81495206	5
chr11	82293641	5
chr11	82416667	5
chr11	83234551	8
chr11	83415567	6
chr11	86593188	21
chr11	87053357	7
chr11	87053565	5
chr11	87154812	8
chr11	87253646	7
chr11	88891541	12
chr11	88891611	10
chr11	89167856	12
chr11	89346497	4
chr11	89346641	10
chr11	90199354	8
chr11	90688620	5
chr11	90688850	6
chr11	91160291	8
chr11	91637419	10
chr11	92075543	6
chr11	92075730	5
chr11	92649884	4
chr11	93136607	4
chr11	93201675	7
chr11	93287973	8
chr11	93369649	16
chr11	94358625	12
chr11	95025387	4
chr11	96743773	14
chr11	99405607	7
chr11	99751271	4
chr11	99819752	6
chr11	99820576	6
chr11	101546053	13
chr11	102601127	6
chr11	102815201	5
chr11	103217215	10
chr11	103540103	14
chr11	103921817	4
chr11	104078800	8
chr11	104139754	6
chr11	104139755	26
chr11	104140163	6
chr11	104309666	13
chr11	104397023	10
chr11	105077232	5
chr11	105524331	23
chr11	106173854	12
chr11	106725154	4
chr11	107280864	6
chr11	107298897	6
chr11	107740194	10
chr11	110060195	13
chr11	110618779	5
chr11	112971838	5
chr11	117134574	8
chr11	117210056	8
chr11	119823205	4
chr11	120061467	29
chr11	120061582	6
chr11	120061583	17
chr11	120062010	6
chr11	120516935	12
chr11	122476876	9
chr11	122989678	6
chr11	124224858	5
chr11	124250539	4
chr11	124250540	19
chr11	124251435	4
chr11	124580852	8
chr11	124960255	24
chr11	125493553	5
chr11	126451272	5
chr11	126632674	5
chr11	126632771	5
chr11	127879647	9
chr11	127917419	4
chr11	129051675	7
chr11	132054373	33
chr11	132069156	4
chr11	132213732	7
chr11	134281591	4
chr11	134531748	5
chr11	134830587	5
chr12	60755	5
chr12	695123	7
chr12	919663	5
chr12	1121737	5
chr12	2191849	4
chr12	3197770	13
chr12	3892896	7
chr12	4973069	6
chr12	6362962	11
chr12	6403565	5
chr12	6429153	5
chr12	6893352	8
chr12	7083333	9
chr12	7083464	4
chr12	7083650	5
chr12	7798678	12
chr12	7816082	6
chr12	8308054	5
chr12	8442044	4
chr12	8472996	8
chr12	8864318	19
chr12	9396190	5
chr12	9396404	8
chr12	9403087	4
chr12	9405231	8
chr12	9406259	7
chr12	9406544	5
chr12	9480203	9
chr12	9566972	4
chr12	10550902	9
chr12	10579534	10
chr12	10579695	10
chr12	10660468	5
chr12	10915447	16
chr12	11013846	5
chr12	11014347	5
chr12	11015135	6
chr12	11015378	12
chr12	11017018	7
chr12	11017255	8
chr12	11019233	5
chr12	11038778	14
chr12	11039848	7
chr12	11053028	4
chr12	11055087	4
chr12	11055585	9
chr12	11105938	9
chr12	11274456	4
chr12	11463711	5
chr12	12391922	20
chr12	12619101	5
chr12	13011435	20
chr12	14105686	13
chr12	16066895	7
chr12	16267189	9
chr12	17291893	14
chr12	17741236	13
chr12	20709600	18
chr12	20854709	11
chr12	21894541	4
chr12	22385371	6
chr12	22385527	4
chr12	22437675	8
chr12	23389705	4
chr12	23389796	5
chr12	23786588	10
chr12	24307511	4
chr12	24619355	6
chr12	25803204	9
chr12	25803668	7
chr12	25804041	6
chr12	26358104	8
chr12	26805727	9
chr12	27281070	19
chr12	28670565	7
chr12	29008743	11
chr12	29420487	12
chr12	29795209	10
chr12	29890828	5
chr12	30080770	6
chr12	30218384	18
chr12	30249310	4
chr12	30251073	10
chr12	30325354	14
chr12	30348808	10
chr12	30348816	4
chr12	30967688	4
chr12	31121822	4
chr12	31201043	9
chr12	31782631	6
chr12	32348739	4
chr12	32810681	17
chr12	33700205	8
chr12	33864341	4
chr12	33864403	11
chr12	34050019	11
chr12	34050026	9
chr12	34362541	12
chr12	34680751	9
chr12	34692153	9
chr12	34693827	6
chr12	34775536	4
chr12	34833840	4
chr12	34873440	4
chr12	34877807	6
chr12	35015835	4
chr12	35197660	8
chr12	35285281	8
chr12	35482210	7
chr12	35827139	4
chr12	35835328	12
chr12	35842921	5
chr12	35923480	5
chr12	35994417	4
chr12	36170456	4
chr12	36277580	4
chr12	36337146	5
chr12	36362161	9
chr12	36466455	9
chr12	36543026	6
chr12	36620037	5
chr12	36969554	5
chr12	37045266	11
chr12	37253813	8
chr12	37396595	5
chr12	37597426	14
chr12	37616350	11
chr12	37691036	6
chr12	37692200	13
chr12	37695180	4
chr12	37733253	4
chr12	37733427	4
chr12	37739272	4
chr12	37739672	5
chr12	37924183	7
chr12	37924184	18
chr12	37924384	18
chr12	37924723	18
chr12	37924724	18
chr12	38571040	6
chr12	39191664	6
chr12	39613103	10
chr12	39714095	6
chr12	40471168	8
chr12	40488192	6
chr12	40505418	12
chr12	40514691	5
chr12	40789394	13
chr12	41266029	17
chr12	41363635	14
chr12	41666839	4
chr12	41677736	4
chr12	41844268	13
chr12	42083371	7
chr12	43583657	23
chr12	44617406	14
chr12	45509370	11
chr12	45554593	8
chr12	46681583	25
chr12	47706871	6
chr12	47706935	4
chr12	47940892	4
chr12	49076258	8
chr12	49878121	15
chr12	51498774	5
chr12	52011953	4
chr12	52011954	4
chr12	52950324	4
chr12	52950410	11
chr12	53851638	21
chr12	54373130	5
chr12	55973064	9
chr12	56595932	12
chr12	56596312	9
chr12	56967574	4
chr12	56967846	7
chr12	57634265	6
chr12	59537234	4
chr12	60281318	6
chr12	61901264	13
chr12	63552952	7
chr12	63708401	4
chr12	63708531	4
chr12	63756811	5
chr12	64150719	6
chr12	64741063	19
chr12	66057591	4
chr12	66057592	4
chr12	66057592	4
chr12	66057612	5
chr12	66057682	6
chr12	66988421	9
chr12	67417523	4
chr12	67978445	7
chr12	69743838	5
chr12	70080469	6
chr12	70201084	11
chr12	70286838	8
chr12	70288279	8
chr12	70478486	11
chr12	71139014	9
chr12	71139498	6
chr12	71139972	6
chr12	71139975	9
chr12	71202731	4
chr12	71208581	11
chr12	71725889	5
chr12	71962878	21
chr12	72331360	6
chr12	72845797	4
chr12	72845798	29
chr12	72899781	12
chr12	73517624	5
chr12	73620587	10
chr12	73620727	5
chr12	74571146	9
chr12	76364620	10
chr12	76364751	10
chr12	76365701	10
chr12	76365706	10
chr12	77035979	8
chr12	77514891	11
chr12	77761361	5
chr12	77990098	18
chr12	77990109	7
chr12	77994064	7
chr12	77994497	18
chr12	80190792	8
chr12	80454447	15
chr12	81371271	4
chr12	83565451	7
chr12	83648505	9
chr12	85726527	12
chr12	85726709	15
chr12	86129547	5
chr12	86811052	6
chr12	87746680	6
chr12	89820446	4
chr12	90452612	26
chr12	92118741	4
chr12	92367179	15
chr12	94850250	11
chr12	94868531	8
chr12	94950292	8
chr12	95194643	4
chr12	95616680	9
chr12	95839813	8
chr12	95839814	27
chr12	95842619	8
chr12	97160963	15
chr12	97418825	6
chr12	97989680	5
chr12	101708632	9
chr12	102621297	5
chr12	102643360	7
chr12	103643900	5
chr12	103899629	16
chr12	103965852	21
chr12	103985727	4
chr12	104447431	4
chr12	105065254	4
chr12	105379747	8
chr12	107809482	19
chr12	107809487	17
chr12	107828783	5
chr12	108363622	8
chr12	108982262	4
chr12	109661439	13
chr12	110178784	10
chr12	110180018	10
chr12	111018205	6
chr12	113091444	20
chr12	113101660	8
chr12	113245316	6
chr12	114585963	10
chr12	115639640	19
chr12	115639719	5
chr12	115639720	10
chr12	115642166	5
chr12	115854908	4
chr12	116649079	21
chr12	116912775	4
chr12	117848867	4
chr12	120351847	7
chr12	120733555	4
chr12	121734411	4
chr12	121851690	9
chr12	122525799	22
chr12	122640407	4
chr12	122708873	4
chr12	124999873	4
chr12	125316602	21
chr12	126420570	13
[truncated: 8,335 more rows]

## Sheet: TGS
Structural variants identified in hg38 from Nanopore long reads (TGS) data
CHR	POS	COVERAGE
chr1	629836	45
chr1	631144	21
chr1	632727	49
chr1	634193	20
chr1	789217	11
chr1	820902	34
chr1	822426	42
chr1	839471	54
chr1	875837	14
chr1	875888	30
chr1	893782	50
chr1	908918	62
chr1	933980	48
chr1	936264	44
chr1	948682	39
chr1	964617	44
chr1	976715	12
chr1	976717	18
chr1	977936	13
chr1	988827	60
chr1	996285	19
chr1	996470	31
chr1	998748	22
chr1	1028557	22
chr1	1030899	25
chr1	1068759	18
chr1	1076341	22
chr1	1077447	32
chr1	1080636	16
chr1	1099519	33
chr1	1108756	21
chr1	1109114	36
chr1	1123533	46
chr1	1134781	21
chr1	1139234	11
chr1	1139284	31
chr1	1141420	15
chr1	1157284	20
chr1	1184811	24
chr1	1192543	14
chr1	1201892	27
chr1	1202563	18
chr1	1207337	27
chr1	1226320	27
chr1	1227288	26
chr1	1240682	39
chr1	1245000	33
chr1	1248061	22
chr1	1248713	27
chr1	1248880	16
chr1	1284101	48
chr1	1288207	30
chr1	1288241	12
chr1	1296794	26
chr1	1297139	28
chr1	1324142	20
chr1	1339938	35
chr1	1349977	25
chr1	1358758	29
chr1	1382231	41
chr1	1412049	15
chr1	1427331	39
chr1	1427500	11
chr1	1443673	30
chr1	1477921	52
chr1	1479362	19
chr1	1479424	14
chr1	1480844	17
chr1	1543594	23
chr1	1565676	27
chr1	1605486	11
chr1	1605539	26
chr1	1627470	22
chr1	1634408	10
chr1	1666992	60
chr1	1676387	12
chr1	1681988	14
chr1	1691879	10
chr1	1692507	13
chr1	1717598	46
chr1	1749621	29
chr1	1924212	29
chr1	1929363	53
chr1	1934827	28
chr1	1937845	15
chr1	1948924	30
chr1	1968931	28
chr1	1979041	17
chr1	1980052	23
chr1	1982071	18
chr1	1993719	61
chr1	2019179	57
chr1	2085732	38
chr1	2106836	14
chr1	2121477	12
chr1	2121527	12
chr1	2121677	11
chr1	2122492	10
chr1	2123179	10
chr1	2142329	47
chr1	2280685	59
chr1	2289586	37
chr1	2325090	15
chr1	2393057	68
chr1	2401199	59
chr1	2436311	45
chr1	2440391	47
chr1	2459399	43
chr1	2459650	12
chr1	2522689	38
chr1	2592355	27
chr1	2595820	29
chr1	2635048	21
chr1	2652060	32
chr1	2652274	18
chr1	2653642	15
chr1	2655150	27
chr1	2798192	29
chr1	2848861	43
chr1	2859343	27
chr1	2863234	28
chr1	2949573	51
chr1	2960006	53
chr1	2974563	30
chr1	2976804	29
chr1	2977561	16
chr1	2981020	24
chr1	2994983	29
chr1	3002465	29
chr1	3016565	27
chr1	3026042	48
chr1	3037795	69
chr1	3042623	53
chr1	3111477	36
chr1	3129315	11
chr1	3162862	42
chr1	3165383	31
chr1	3168267	18
chr1	3176171	40
chr1	3181322	33
chr1	3260719	47
chr1	3299309	44
chr1	3299813	12
chr1	3351529	53
chr1	3433541	27
chr1	3450481	22
chr1	3477293	28
chr1	3477301	14
chr1	3501991	30
chr1	3546617	25
chr1	3583262	46
chr1	3587857	15
chr1	3596516	23
chr1	3619601	53
chr1	3640485	56
chr1	3643569	52
chr1	3658802	47
chr1	3694232	15
chr1	3739505	23
chr1	3820459	52
chr1	3868602	47
chr1	3891906	60
chr1	3895519	67
chr1	3908361	15
chr1	3986120	55
chr1	4016872	57
chr1	4078343	20
chr1	4078503	19
chr1	4099933	15
chr1	4129826	21
chr1	4136539	29
chr1	4144351	20
chr1	4144422	21
chr1	4144460	10
chr1	4162699	48
chr1	4178292	13
chr1	4302970	22
chr1	4303204	18
chr1	4318363	18
chr1	4333582	18
chr1	4336528	35
chr1	4343499	13
chr1	4420270	69
chr1	4515143	28
chr1	4520756	27
chr1	4543702	31
chr1	4600224	15
chr1	4632565	52
chr1	4649313	53
chr1	4649589	50
chr1	4666707	23
chr1	4729589	37
chr1	4740397	56
chr1	4811225	14
chr1	4939390	61
chr1	5075721	50
chr1	5112353	50
chr1	5160160	29
chr1	5199085	37
chr1	5246142	22
chr1	5246608	29
chr1	5290829	22
chr1	5304000	36
chr1	5334124	12
chr1	5387116	15
chr1	5404926	20
chr1	5414115	23
chr1	5593289	57
chr1	5655844	25
chr1	5668084	22
chr1	5701730	15
chr1	5713642	54
chr1	5736355	50
chr1	5744092	56
chr1	5802874	53
chr1	5816895	12
chr1	5816928	13
chr1	5829846	50
chr1	5832262	52
chr1	5874241	55
chr1	5977862	27
chr1	6005021	24
chr1	6005893	31
chr1	6012490	59
chr1	6025844	25
chr1	6107575	20
chr1	6155060	53
chr1	6160257	22
chr1	6708968	10
chr1	6715560	36
chr1	6742539	26
chr1	6742557	25
chr1	6798584	39
chr1	6937549	53
chr1	6940916	57
chr1	6984092	57
chr1	7114746	26
chr1	7115537	21
chr1	7139256	28
chr1	7310577	27
chr1	7500277	27
chr1	7520227	19
chr1	7548622	16
chr1	7553218	23
chr1	7829940	57
chr1	7856598	43
chr1	7862989	53
chr1	7864893	57
chr1	7903052	27
chr1	8026951	60
chr1	8037667	35
chr1	8261346	22
chr1	8276844	49
chr1	8322255	50
chr1	8331239	53
chr1	8344838	40
chr1	8386573	24
chr1	8441941	22
chr1	8501592	20
chr1	8501909	32
chr1	8502132	38
chr1	8502132	25
chr1	8646083	62
chr1	8668962	28
chr1	8843980	27
chr1	8955033	23
chr1	9053289	22
chr1	9053289	21
chr1	9116184	44
chr1	9123244	40
chr1	9129245	36
chr1	9142910	14
chr1	9170399	30
chr1	9282528	55
chr1	9310162	53
chr1	9411104	37
chr1	9411174	21
chr1	9592645	51
chr1	9623937	38
chr1	9810142	65
chr1	9968561	26
chr1	10187582	22
chr1	10187997	18
chr1	10274694	33
chr1	10422445	26
chr1	10577553	51
chr1	10744352	27
chr1	10785136	21
chr1	10824632	30
chr1	10971000	16
chr1	10971095	36
chr1	11041749	34
chr1	11310555	14
chr1	11373885	39
chr1	11431738	19
chr1	11465142	39
chr1	11522523	29
chr1	11631900	23
chr1	12042664	25
chr1	12043380	26
chr1	12565679	22
chr1	12762352	22
chr1	12816083	24
chr1	13104248	11
chr1	13224544	18
chr1	13239727	34
chr1	13239839	30
chr1	13470170	47
chr1	13501501	49
chr1	13522129	26
chr1	13527705	25
chr1	13567927	55
chr1	13658439	56
chr1	13673225	36
chr1	13845932	10
chr1	13981110	24
chr1	14109813	30
chr1	14133365	19
chr1	14417993	13
chr1	14492661	10
chr1	14492666	40
chr1	14514331	35
chr1	14514501	25
chr1	14652512	41
chr1	14681612	52
chr1	14727450	11
chr1	14873101	29
chr1	14918675	45
chr1	14958377	35
chr1	15036281	23
chr1	15038778	28
chr1	15225176	63
chr1	15314647	44
chr1	15388359	57
chr1	15458908	35
chr1	15825440	33
chr1	16002856	19
chr1	16037998	10
chr1	16050023	22
chr1	16089599	57
chr1	16166200	30
chr1	16192785	13
chr1	16311087	61
chr1	16424218	55
chr1	16530074	17
chr1	16532647	12
chr1	16535096	11
chr1	16537453	10
chr1	16581763	22
chr1	16619296	22
chr1	16624534	10
chr1	16645643	15
chr1	16651706	13
chr1	16653386	11
chr1	16653963	15
chr1	16654145	14
chr1	16655762	11
chr1	16658573	10
chr1	16671303	14
chr1	16671392	10
chr1	16671695	10
chr1	16673924	11
chr1	16674437	10
chr1	16680842	19
chr1	16683062	14
chr1	16692432	12
chr1	16701410	84
chr1	16725245	61
chr1	16725245	16
chr1	16727935	36
chr1	16736081	33
chr1	16759799	10
chr1	16761935	20
chr1	16798391	13
chr1	16798409	19
chr1	16799163	16
chr1	16799163	21
chr1	17165948	16
chr1	17166201	17
chr1	17241451	36
chr1	17289052	15
chr1	17289323	32
chr1	17292865	46
chr1	17358285	31
chr1	17437680	56
chr1	17689454	50
chr1	17859532	47
chr1	17864322	13
chr1	17868629	56
chr1	17897468	20
chr1	18049536	26
chr1	18208396	36
chr1	18354843	33
chr1	18466101	55
chr1	18502855	12
chr1	18744470	30
chr1	18825416	54
chr1	18925810	27
chr1	19060552	18
chr1	19061319	11
chr1	19061354	33
chr1	19166714	10
chr1	19398218	23
chr1	19471865	50
chr1	19932931	31
chr1	20382469	53
chr1	20463541	43
chr1	20605515	36
chr1	20618258	30
chr1	20623764	47
chr1	20625962	51
chr1	20712769	28
chr1	20750333	33
chr1	20816304	59
chr1	20943967	19
chr1	20965647	36
chr1	20981492	68
chr1	21023924	24
chr1	21166107	29
chr1	21179888	47
chr1	21203878	11
chr1	21204138	23
chr1	21204620	20
chr1	21364241	30
chr1	21386972	11
chr1	21388604	63
chr1	21388604	14
chr1	21418500	21
chr1	21424738	27
chr1	21430790	22
chr1	21459926	28
chr1	21461251	27
chr1	21660348	34
chr1	21818053	66
chr1	21959842	65
chr1	22054921	41
chr1	22254187	19
chr1	22431258	38
chr1	22577888	34
chr1	22754795	35
chr1	22754799	13
chr1	22803628	13
chr1	22950453	69
chr1	23017193	45
chr1	23228616	19
chr1	23277063	41
chr1	23392332	44
chr1	23495251	46
chr1	23669037	27
chr1	23703792	37
chr1	23730252	11
chr1	23765206	12
chr1	23837112	19
chr1	23837397	26
chr1	23837575	41
chr1	23884346	26
chr1	23899810	48
chr1	23935791	59
chr1	23993471	34
chr1	23993628	31
chr1	24010941	57
chr1	24076507	67
chr1	24162698	22
chr1	24212146	12
chr1	24259549	12
chr1	24344981	49
chr1	24614781	68
chr1	24730297	69
chr1	24766473	19
chr1	24799747	51
chr1	24832193	62
chr1	25044924	54
chr1	25054272	43
chr1	25108871	32
chr1	25405616	14
chr1	25462788	20
chr1	25529501	17
chr1	25529501	34
chr1	25751310	30
chr1	25768256	24
chr1	25808297	60
chr1	26013646	26
chr1	26163330	25
chr1	26206483	58
chr1	26345031	28
chr1	26369700	30
chr1	26399693	17
chr1	26399735	21
chr1	26399810	33
chr1	26478499	26
chr1	26488473	24
chr1	26512302	11
chr1	26640020	17
chr1	26641194	15
chr1	26641622	43
chr1	26904049	43
chr1	27030495	56
chr1	27086500	61
chr1	27107108	11
chr1	27107136	34
chr1	27454145	10
chr1	27608883	25
chr1	27669003	57
chr1	27853479	50
chr1	27878440	13
chr1	27878472	47
chr1	27905904	24
chr1	27916913	20
chr1	27921296	73
chr1	28410157	26
chr1	28533845	13
chr1	29100319	23
chr1	29518741	28
chr1	29552233	25
chr1	29553843	23
chr1	29678165	30
chr1	29687744	35
chr1	29723839	40
chr1	29771312	33
chr1	29825299	20
chr1	29873202	28
chr1	30036651	35
chr1	30096611	53
chr1	30191441	24
chr1	30301381	42
chr1	30488840	56
chr1	30524518	15
chr1	30651347	58
chr1	30655195	11
chr1	30655289	43
chr1	30732296	47
chr1	30771812	62
chr1	30776199	66
chr1	30795639	35
chr1	30835530	16
chr1	30894629	59
chr1	30972270	42
chr1	31176911	34
chr1	31252043	27
chr1	31345562	58
chr1	31386922	19
chr1	31393514	15
chr1	31431745	38
chr1	31495007	29
chr1	31495086	14
chr1	31516118	13
chr1	31580163	31
chr1	31595212	40
chr1	31807391	57
chr1	32539745	66
chr1	32581185	48
chr1	32642784	54
chr1	32974268	31
chr1	33009926	32
chr1	33010834	19
chr1	33186820	51
chr1	33356249	25
chr1	33393727	32
chr1	33864891	61
chr1	33938409	14
chr1	33989031	73
chr1	34247408	14
chr1	34388696	15
chr1	34541466	55
chr1	34635821	17
chr1	34777617	25
chr1	34906033	25
chr1	35156761	62
chr1	35161530	45
chr1	35260310	36
chr1	35576926	35
chr1	36210697	70
chr1	36213915	23
chr1	36267649	54
chr1	36283668	67
chr1	36403217	42
chr1	36543994	46
chr1	36688523	37
chr1	36740632	25
chr1	36750209	30
chr1	36793794	42
chr1	36957389	13
chr1	36957491	26
chr1	36958155	27
chr1	36959936	24
chr1	37102885	35
chr1	37128286	26
chr1	37131768	25
chr1	37335442	27
chr1	37335443	33
chr1	37350880	31
chr1	37446185	47
chr1	37611748	34
chr1	37732863	10
chr1	37742576	32
chr1	37753663	20
chr1	37775720	32
chr1	37939633	25
chr1	37967110	71
chr1	38485065	54
chr1	38562619	12
chr1	38618544	30
chr1	38757091	28
chr1	38882300	35
chr1	38945701	14
chr1	38945842	18
chr1	39024903	64
chr1	39044570	64
chr1	39186174	10
chr1	39234562	11
chr1	39234621	40
chr1	39234824	17
chr1	39504536	53
chr1	39664493	50
chr1	39784524	29
chr1	40008362	30
chr1	40050415	70
chr1	40429724	13
chr1	40642777	31
chr1	40685295	62
chr1	40817397	27
chr1	41053119	30
chr1	41260943	23
chr1	41274012	25
chr1	41369866	62
chr1	41382178	61
chr1	41425251	51
chr1	41426313	23
chr1	41527212	18
chr1	41531238	17
chr1	41531523	31
chr1	41544852	48
chr1	41561747	19
chr1	41635552	57
chr1	41638340	26
chr1	41824773	21
chr1	42110188	49
chr1	42166860	30
chr1	42277515	55
chr1	42324097	55
chr1	42367142	43
chr1	42369158	27
chr1	42535719	47
chr1	43391799	71
chr1	43593642	70
chr1	43743254	22
chr1	43875916	17
chr1	43904666	16
chr1	43904780	17
chr1	43905166	16
chr1	43905571	33
chr1	43905956	26
chr1	44139072	29
chr1	44139404	28
chr1	44140286	31
chr1	44502066	28
chr1	44738055	20
chr1	44795717	26
chr1	44796253	14
chr1	44876557	58
chr1	44972248	13
chr1	45044723	11
chr1	45044768	17
chr1	45106004	31
chr1	45330036	30
chr1	45497706	45
chr1	45517816	20
chr1	45586256	11
chr1	45637533	26
chr1	45703283	16
chr1	45703367	43
chr1	45710639	42
chr1	45710840	15
chr1	45741623	32
chr1	45760534	36
chr1	45768934	38
chr1	45900446	30
chr1	46146723	27
chr1	46585249	18
chr1	46776395	54
chr1	47179104	46
chr1	47184283	22
chr1	47184416	11
chr1	47591386	54
chr1	47592598	73
chr1	47743230	54
chr1	47815821	34
chr1	47923904	17
chr1	48193008	17
chr1	48244723	50
chr1	48283693	44
chr1	48382784	21
chr1	48384322	21
chr1	48506866	28
chr1	48711725	49
chr1	48892021	30
chr1	48980732	21
chr1	49237513	35
chr1	49680377	24
chr1	49948008	33
chr1	50369323	49
chr1	50446990	28
chr1	50739321	19
chr1	50746274	13
chr1	50819678	45
chr1	50885313	13
chr1	50931887	27
chr1	51250645	32
chr1	51711442	53
chr1	51804508	28
chr1	51847005	19
chr1	51852554	41
chr1	51906847	18
chr1	52498886	11
chr1	52776219	24
chr1	52797042	15
chr1	52803088	33
chr1	52869958	26
chr1	52870176	23
chr1	53283453	17
chr1	53283653	24
chr1	53502320	55
chr1	53525461	50
chr1	53556604	16
chr1	53713168	34
chr1	53846054	11
chr1	54154402	66
chr1	54240044	13
chr1	54419377	17
chr1	54458799	44
chr1	54561786	22
chr1	54736171	18
chr1	54808983	66
chr1	54821886	32
chr1	54868671	35
chr1	54870833	25
chr1	54926591	15
chr1	55003037	34
chr1	55240234	43
chr1	55361966	28
chr1	55385652	55
chr1	55398641	38
chr1	55420709	50
chr1	55509052	63
chr1	55662536	16
chr1	55663681	21
chr1	55665537	40
chr1	55666304	23
chr1	55666764	19
chr1	55866999	50
chr1	55935618	53
chr1	56365452	34
chr1	56399191	11
chr1	56422034	55
chr1	56776951	76
chr1	56885423	10
chr1	57134534	23
chr1	57441248	11
chr1	57508980	31
chr1	57553372	29
chr1	57606192	58
chr1	57638937	24
chr1	57695253	28
chr1	57739431	16
chr1	57781111	18
chr1	57877545	54
chr1	57951332	21
chr1	58272347	60
chr1	58278241	60
chr1	58300543	15
chr1	58629933	17
chr1	58631132	41
chr1	58648557	31
chr1	58651323	49
chr1	58729584	21
chr1	58981099	51
chr1	59125807	32
chr1	59216653	26
chr1	59406204	29
chr1	60065013	43
chr1	60085941	38
chr1	60604039	26
chr1	60732679	34
chr1	60822507	21
chr1	60878406	48
chr1	60920100	46
chr1	61393232	15
chr1	61393291	40
chr1	61796662	10
chr1	61813349	41
chr1	61871413	57
chr1	61924930	51
chr1	62137540	39
chr1	62278319	14
chr1	62349435	22
chr1	62553354	15
chr1	62553833	13
chr1	62686157	52
chr1	63045956	28
chr1	63400221	18
chr1	63473973	51
chr1	64014727	51
chr1	64201560	52
chr1	64239096	60
chr1	64379069	28
chr1	64415299	45
chr1	64492396	69
chr1	64519724	28
chr1	64878574	17
chr1	65302256	48
chr1	65306978	14
chr1	65417081	35
chr1	65443951	65
chr1	65693932	28
chr1	65798238	57
chr1	65927431	27
chr1	66400526	57
chr1	66445120	11
chr1	66630802	47
chr1	66631653	24
chr1	66735537	61
chr1	66845190	50
chr1	66945285	40
chr1	66995433	11
chr1	67158896	38
chr1	67292747	25
chr1	67386869	60
chr1	67448390	25
chr1	67542272	60
chr1	67709946	46
chr1	68128843	23
chr1	68764948	25
chr1	69341312	56
chr1	69409207	16
chr1	69465247	53
chr1	69478041	48
chr1	69518667	44
chr1	69561631	52
chr1	69594284	20
chr1	69625389	30
chr1	69717758	22
chr1	69916066	33
chr1	70480520	52
chr1	70624712	23
chr1	70647178	42
chr1	71275647	52
chr1	71688368	57
chr1	71690605	13
chr1	71793279	46
chr1	71898906	21
chr1	71928130	54
chr1	71928424	14
chr1	71983936	26
chr1	71999644	11
chr1	72024781	25
chr1	72173337	56
chr1	72300641	54
chr1	72515805	46
chr1	72552886	30
chr1	72556887	60
chr1	72585128	16
chr1	72795580	23
chr1	72869779	31
chr1	73129297	27
chr1	73183120	47
chr1	73287921	49
chr1	73303114	27
chr1	73549544	44
chr1	73573111	20
chr1	73739078	63
chr1	73846749	69
chr1	73906314	14
chr1	73939836	20
chr1	73971860	47
chr1	74289486	49
chr1	74500603	28
chr1	74671155	21
chr1	74725584	30
chr1	74727223	14
chr1	74836001	26
chr1	74989512	47
chr1	75105232	27
chr1	75280129	21
chr1	75546191	68
chr1	75774591	22
chr1	75793992	32
chr1	75885622	47
chr1	75906460	58
chr1	75962593	28
chr1	76634685	29
chr1	76646466	32
chr1	76839747	57
chr1	76846291	57
chr1	77016175	49
chr1	77299308	24
chr1	77367685	29
chr1	77420108	24
chr1	77444252	22
chr1	77475472	40
chr1	77482992	13
chr1	77871096	39
chr1	77887911	34
chr1	78282176	28
chr1	78476547	28
chr1	78935840	30
chr1	79001175	23
chr1	79048254	22
chr1	79096770	22
chr1	79116398	64
chr1	79184587	45
chr1	79242449	29
chr1	79307736	14
chr1	79648496	70
chr1	79722841	27
chr1	79805471	58
chr1	79833417	58
chr1	79883744	19
chr1	80038300	26
chr1	80079571	27
chr1	80329350	21
chr1	80329453	20
chr1	80330413	19
chr1	80330446	21
chr1	80338720	13
chr1	80387556	34
chr1	80703258	23
chr1	80728668	19
chr1	80885852	65
chr1	80939087	54
chr1	81194666	13
chr1	81194673	10
chr1	81222111	53
chr1	81322110	16
chr1	81846368	25
chr1	81998963	37
chr1	82046264	36
chr1	82046388	37
chr1	82254783	12
chr1	82255980	10
chr1	82415023	32
chr1	82497617	23
chr1	82576966	21
chr1	82660275	65
chr1	82665505	11
chr1	82666354	21
chr1	82684167	53
chr1	82736634	26
chr1	83013548	49
chr1	83018929	16
chr1	83019212	21
chr1	83123083	22
chr1	83144055	23
chr1	83170187	10
chr1	83850241	10
chr1	83892743	45
chr1	84027538	48
chr1	84052256	65
chr1	84411447	48
chr1	84421148	12
chr1	84447585	24
chr1	84756742	48
chr1	84996377	11
chr1	85129450	11
chr1	85154444	65
chr1	85282949	32
chr1	85580531	35
chr1	85940121	34
chr1	85996496	32
chr1	85997056	13
chr1	86097460	30
chr1	86216695	46
chr1	86275303	34
chr1	86797292	24
chr1	86842313	27
chr1	86899324	58
chr1	87046723	15
chr1	87046758	31
chr1	88314416	59
chr1	88395035	69
chr1	88416048	30
chr1	88457685	44
chr1	88657263	12
chr1	89354537	50
chr1	89408655	13
chr1	89797896	23
chr1	89806328	30
chr1	89905006	24
chr1	90075861	26
chr1	90183847	40
chr1	90241663	10
chr1	90378999	26
chr1	90392831	29
chr1	90497039	40
chr1	90517677	16
chr1	90693056	31
chr1	90703012	12
chr1	90826126	30
chr1	90867296	36
chr1	90891793	40
chr1	90950280	52
chr1	91159230	57
chr1	91168501	27
chr1	91277907	29
chr1	91448554	49
chr1	91460555	25
chr1	91631678	35
chr1	91668622	53
chr1	91766506	32
chr1	91962144	39
chr1	91995426	19
chr1	92215796	36
chr1	92455485	19
chr1	92701963	30
chr1	92796774	24
chr1	92846862	50
chr1	92948650	43
chr1	93032666	68
chr1	93053218	35
chr1	93344868	53
chr1	93822819	60
chr1	93876121	38
chr1	94384470	35
chr1	94477677	71
chr1	94600384	10
chr1	94775967	12
chr1	94930859	13
chr1	94931093	22
chr1	95045938	27
chr1	95224968	38
chr1	95249888	29
chr1	95279498	11
chr1	96017533	51
chr1	96026996	28
chr1	96265698	39
chr1	96403151	47
chr1	96524299	48
chr1	97195633	18
chr1	97724293	32
chr1	98151223	29
chr1	98503576	59
chr1	98512974	31
chr1	98714386	26
chr1	99112040	44
chr1	99144972	25
chr1	99499607	19
chr1	99500311	11
chr1	99510477	26
chr1	99683057	24
chr1	99823705	57
chr1	99826925	23
chr1	99890342	25
chr1	100191748	31
chr1	100238124	24
chr1	100528666	77
chr1	100817824	18
chr1	100819213	22
chr1	101223701	30
chr1	101253214	30
chr1	101253576	33
chr1	101258574	51
chr1	101304512	28
chr1	101350809	17
chr1	101441674	20
chr1	101552446	12
chr1	101552726	20
chr1	101553352	24
chr1	101657856	58
chr1	102029265	24
chr1	102045519	30
chr1	102047086	41
chr1	102093584	17
chr1	102093585	24
chr1	102411200	25
chr1	102582136	52
chr1	102630520	42
chr1	102645432	46
chr1	102721529	11
chr1	103137260	19
chr1	103157940	11
chr1	103173193	54
chr1	103203759	29
chr1	103272220	42
chr1	103288823	11
chr1	103323879	26
chr1	103345472	20
chr1	103350510	22
chr1	103365310	13
chr1	103405420	23
chr1	103411682	19
chr1	103621118	27
chr1	103900574	27
chr1	103908881	19
chr1	103938233	37
chr1	104031851	26
chr1	104349342	29
chr1	104389507	19
chr1	104508010	24
chr1	104511461	34
chr1	104562276	22
chr1	104712411	28
chr1	104873330	11
chr1	104874194	20
chr1	104885693	50
chr1	104966288	40
chr1	105063757	46
chr1	105075308	39
chr1	105225639	21
chr1	105270454	17
chr1	105324159	31
chr1	105374304	41
chr1	105470238	21
chr1	105473192	23
chr1	105571334	63
chr1	105707763	45
chr1	105769174	80
chr1	105788300	57
chr1	105943299	38
chr1	105961360	56
chr1	105963312	55
chr1	106218451	74
chr1	106426985	25
chr1	106431082	22
chr1	106560863	24
chr1	106683558	20
chr1	106823310	15
chr1	106927293	19
chr1	107019936	12
chr1	107112130	16
chr1	107181552	11
chr1	107644935	20
chr1	107908796	10
chr1	107952486	40
chr1	108023139	29
chr1	108160337	29
chr1	108187930	43
chr1	108190693	50
chr1	108224346	13
chr1	108230335	14
chr1	108310643	14
chr1	108316478	23
chr1	108358282	26
chr1	108374868	15
chr1	108474097	57
chr1	108483254	29
chr1	108489436	24
chr1	108523007	31
chr1	108523587	23
chr1	108526266	13
chr1	108666578	59
chr1	108676040	68
chr1	108689610	77
chr1	108917610	31
chr1	109055097	70
chr1	109071976	87
chr1	109108013	12
chr1	109108023	25
chr1	109113390	10
chr1	109113405	28
chr1	109148257	54
chr1	109177356	71
chr1	109177519	46
chr1	109206189	59
chr1	109221993	32
chr1	109511240	48
chr1	109644586	67
chr1	109654074	17
chr1	109654084	35
chr1	109674915	13
chr1	109675334	10
chr1	109680999	10
chr1	109683174	17
chr1	109725069	37
chr1	109911098	28
chr1	110120462	24
chr1	110120576	50
chr1	110310155	79
chr1	110387828	56
chr1	110458039	62
chr1	110569656	69
chr1	110652611	55
chr1	110769246	15
chr1	110773794	64
chr1	111245806	58
chr1	111259973	32
chr1	111315902	17
chr1	111353563	46
chr1	111414894	29
chr1	111529897	28
chr1	111530006	20
chr1	111532074	24
chr1	111544744	60
chr1	111740971	26
chr1	112005746	29
chr1	112084757	51
chr1	112222093	63
chr1	112292483	55
chr1	112430171	40
chr1	112449387	70
chr1	112639845	26
chr1	112706424	64
chr1	112759834	15
chr1	112773528	29
chr1	112999557	15
chr1	112999667	20
chr1	113022580	36
chr1	113068714	24
chr1	113069433	19
chr1	113070020	19
chr1	113257009	60
chr1	113283401	18
chr1	113416465	55
chr1	113641021	48
chr1	114205295	15
chr1	114479832	21
chr1	114500906	26
chr1	114658777	49
chr1	115254280	36
chr1	115568551	34
chr1	115761403	63
chr1	115808598	19
chr1	116100742	36
chr1	116152656	39
chr1	116305894	49
chr1	116436915	21
chr1	116436954	22
chr1	117259484	31
chr1	117385774	21
chr1	117429976	49
chr1	117548428	60
chr1	118318798	18
chr1	118319231	29
chr1	118387344	14
chr1	118389107	48
chr1	118401348	38
chr1	118538077	15
chr1	118784353	26
chr1	119010743	33
chr1	119016157	29
chr1	119264649	43
chr1	119389168	36
chr1	119421378	60
chr1	120498074	34
chr1	120533842	10
chr1	121133866	13
chr1	121340767	10
chr1	121540803	26
chr1	124949947	19
chr1	124977944	15
chr1	124996218	47
chr1	125013058	44
chr1	125013060	10
chr1	125025272	23
chr1	125025906	22
chr1	125026048	19
chr1	125033457	10
chr1	125053055	27
chr1	125079637	20
chr1	125079638	29
chr1	125079640	12
chr1	125081926	25
chr1	125085490	17
chr1	125086574	18
chr1	125087950	18
chr1	125103213	33
chr1	125162701	22
chr1	125166993	12
chr1	125167760	26
chr1	125167954	26
chr1	125171348	21
chr1	125175230	11
chr1	125181850	16
chr1	125182625	10
chr1	125183277	14
chr1	125184246	11
chr1	143224079	16
chr1	143225923	10
chr1	143274485	11
chr1	143564775	45
chr1	143728971	14
chr1	143728977	14
chr1	143739037	10
chr1	143741520	12
chr1	143744593	10
chr1	144101773	22
chr1	144102501	16
chr1	144103174	11
chr1	144103334	19
chr1	144103401	26
chr1	144463170	14
chr1	145430980	10
chr1	145431693	13
chr1	145432433	10
chr1	145433314	12
chr1	145437276	13
chr1	145439255	14
chr1	145439909	10
chr1	145441079	16
chr1	145453706	12
chr1	145457148	14
chr1	145459930	10
chr1	145607195	11
chr1	145647813	59
chr1	145657982	17
chr1	145678233	11
chr1	145681949	19
chr1	145683542	10
chr1	145683948	13
chr1	145686996	10
chr1	146047489	13
chr1	146482543	10
chr1	146491429	10
chr1	146536159	11
chr1	146538032	13
chr1	146541438	53
chr1	146684529	10
chr1	146898226	13
chr1	146913250	26
chr1	146914684	15
chr1	146918248	12
chr1	146919458	12
chr1	146921197	13
chr1	146923487	12
chr1	146938644	48
chr1	147019572	12
chr1	147061205	30
chr1	147489766	150
chr1	147533215	43
chr1	147541083	205
chr1	147653144	122
chr1	147775230	152
chr1	147920483	160
chr1	147949446	74
chr1	147970499	19
chr1	147980681	12
chr1	148265625	174
chr1	148280021	70
chr1	148281412	18
chr1	148281594	11
chr1	148281922	10
chr1	148282312	58
chr1	148282411	10
chr1	148283014	12
chr1	148283679	12
chr1	148283785	12
chr1	148284951	10
chr1	148285152	14
chr1	148285177	13
chr1	148285307	13
chr1	148301297	12
chr1	148328364	41
chr1	148418706	10
chr1	149023609	29
chr1	149828530	10
chr1	149833957	10
chr1	149834994	12
chr1	149838188	14
chr1	149839587	15
chr1	149841228	15
chr1	149841553	28
chr1	149842676	31
chr1	149852264	10
chr1	149920154	25
chr1	150694250	50
chr1	150718975	169
chr1	150744360	15
chr1	151110005	18
chr1	151269921	164
chr1	151275637	28
chr1	151349512	21
chr1	151599282	137
chr1	151600793	145
chr1	151676270	54
chr1	151769273	167
chr1	151770077	42
chr1	151780280	193
chr1	151836737	16
chr1	151847206	176
chr1	151867557	181
chr1	151932744	95
chr1	152213900	15
chr1	152214332	33
chr1	152268010	107
chr1	152269507	10
chr1	152269613	18
chr1	152269904	11
chr1	152270201	13
chr1	152270260	19
chr1	152270759	14
chr1	152271087	13
chr1	152271402	10
chr1	152271520	13
chr1	152271618	13
chr1	152271733	14
chr1	152290275	14
chr1	152291649	13
chr1	152305657	78
chr1	152306552	15
chr1	152583067	112
chr1	152644037	104
chr1	152710007	127
chr1	152786524	10
chr1	152787209	44
chr1	152788295	108
chr1	152880990	158
chr1	152944620	31
chr1	153017228	148
chr1	153088292	168
chr1	153161231	145
chr1	153243391	102
chr1	153256651	54
chr1	153256767	29
chr1	153489808	25
chr1	153505199	104
chr1	153580681	22
chr1	153583124	31
chr1	153634622	20
chr1	153690063	78
chr1	153707909	19
chr1	153770055	11
chr1	154125642	28
chr1	154189131	121
chr1	154203203	111
chr1	154355222	13
chr1	154379849	183
chr1	154381001	147
chr1	154657815	18
chr1	154713958	74
chr1	154713958	41
chr1	154755492	150
chr1	154826533	128
chr1	154852247	14
chr1	155147366	147
chr1	155188723	14
chr1	155188880	38
chr1	155189812	11
chr1	155189893	27
chr1	155189902	20
chr1	155190153	19
chr1	155191180	21
chr1	155213535	11
chr1	155214195	13
chr1	155214230	18
chr1	155490968	22
chr1	155502257	73
chr1	155611388	14
chr1	155611441	13
chr1	155700874	102
chr1	155809563	26
chr1	155927803	21
chr1	155954598	123
chr1	155991254	126
chr1	156004620	107
chr1	156328043	117
chr1	156328179	33
chr1	156336311	29
chr1	156398705	21
chr1	156445462	18
chr1	156447900	22
chr1	156556930	131
chr1	156735555	103
chr1	156787466	26
chr1	156836735	72
chr1	156954380	10
chr1	157035770	80
chr1	157082281	22
chr1	157284495	20
chr1	157300402	27
chr1	157570870	82
chr1	157599090	79
chr1	157600817	86
chr1	157967781	72
chr1	158010364	18
chr1	158897743	74
chr1	158901420	22
chr1	158928114	83
chr1	159028799	15
chr1	159044081	17
chr1	159044939	10
chr1	159045710	10
chr1	159449984	94
chr1	159493414	90
chr1	159678918	129
chr1	159738704	28
chr1	159762058	17
chr1	159770027	89
chr1	159976880	83
chr1	160077896	109
chr1	160751838	12
chr1	160780078	105
chr1	161035894	101
chr1	161051982	32
chr1	161055787	80
chr1	161061365	77
chr1	161097671	23
chr1	161144472	12
chr1	161216371	15
chr1	161281765	89
chr1	161423105	18
chr1	161423210	24
chr1	161449917	12
chr1	161472442	19
chr1	161545588	13
chr1	161564304	14
chr1	161567673	11
chr1	161579329	25
chr1	161587186	10
chr1	161592857	10
chr1	161615738	69
chr1	162082881	133
chr1	162299260	72
chr1	162403488	26
chr1	162444352	35
chr1	162451588	47
chr1	162727108	76
chr1	162791527	95
chr1	162868722	109
chr1	162936471	31
chr1	163037567	18
chr1	163065994	69
chr1	163344652	36
chr1	163374042	129
chr1	163464731	67
chr1	163546128	41
chr1	163547111	70
chr1	163552094	83
chr1	163552218	10
chr1	163628283	115
chr1	164063611	113
chr1	164206886	90
chr1	164235539	93
chr1	164439997	118
chr1	164476759	60
chr1	164875973	54
chr1	164881321	55
chr1	164941694	13
chr1	165020482	43
chr1	165185499	25
chr1	165480371	16
chr1	165536639	55
chr1	165690069	25
chr1	165708145	59
chr1	165761971	63
chr1	165820402	38
chr1	165892154	23
chr1	165981664	11
chr1	166046713	16
chr1	166077823	56
chr1	166366296	10
chr1	166369694	21
chr1	166463552	32
chr1	166664650	14
chr1	166677438	26
chr1	166739929	33
chr1	167056417	19
chr1	167120825	15
chr1	167205990	38
chr1	167343632	17
chr1	167435064	14
chr1	167897543	28
chr1	168395497	22
chr1	168410458	27
chr1	168457795	15
chr1	168471944	14
chr1	168685678	10
chr1	168685678	11
chr1	168685678	11
chr1	169028867	20
chr1	169089696	13
chr1	169342590	22
chr1	169355005	21
chr1	169502705	36
chr1	169555621	22
chr1	169671338	25
chr1	169993603	18
chr1	170132959	33
chr1	170643323	25
chr1	170682346	32
chr1	170689809	13
chr1	170933501	17
chr1	171095919	20
chr1	171210760	26
chr1	171325817	18
chr1	171488019	25
chr1	171756506	11
chr1	171814447	28
chr1	171816537	86
chr1	171832480	29
chr1	171936868	95
chr1	171970698	42
chr1	172341720	34
chr1	172571914	80
chr1	172657073	51
chr1	172694107	78
chr1	172900115	14
chr1	173844669	24
chr1	174136160	99
chr1	174349769	23
chr1	174363875	27
chr1	174524757	32
chr1	174799947	19
chr1	174833444	20
chr1	174937770	64
chr1	175047335	10
chr1	175122457	88
chr1	175231433	39
chr1	175231434	24
chr1	175240425	53
chr1	175426826	81
chr1	175547565	57
chr1	175650782	49
chr1	175842848	72
chr1	176132549	58
chr1	176209220	30
chr1	176300887	92
chr1	176396711	76
chr1	176509083	81
chr1	176991413	21
chr1	177399120	26
chr1	177419432	34
chr1	177549996	61
chr1	178046111	34
chr1	178062380	47
chr1	178242446	22
chr1	178505583	80
chr1	178526151	55
chr1	178658613	13
chr1	178695502	23
chr1	178712663	20
chr1	178979046	16
chr1	179041595	50
chr1	179344353	29
chr1	179348781	41
chr1	179352612	32
chr1	179353220	90
chr1	179522831	54
chr1	179638153	41
chr1	179647210	40
chr1	179681930	73
chr1	179783724	52
chr1	179836964	87
chr1	180214708	75
chr1	180323865	98
chr1	180656492	89
chr1	180659218	14
chr1	180859068	28
chr1	180888428	26
chr1	181124489	21
chr1	181136649	10
chr1	181169064	16
chr1	182068985	24
chr1	182138477	34
chr1	182305186	12
chr1	182451474	37
chr1	182509319	35
chr1	182720957	24
chr1	182927082	32
chr1	183241803	23
chr1	183241804	12
chr1	183389741	14
chr1	183427288	48
chr1	183614106	22
chr1	183887206	64
chr1	184088660	31
chr1	184214436	19
chr1	184559506	33
chr1	184630313	19
chr1	184751091	25
chr1	184799735	16
chr1	184845595	31
chr1	184967921	47
chr1	185403974	27
chr1	185420836	31
chr1	186005224	33
chr1	186086791	11
chr1	186276855	26
chr1	186774072	50
chr1	186795558	56
chr1	186827634	12
chr1	186830944	14
chr1	186857135	50
chr1	186878087	51
chr1	187072728	29
chr1	187146698	26
chr1	187379853	31
chr1	187615771	16
chr1	187666429	16
chr1	188180690	23
chr1	188238749	34
chr1	188283202	22
chr1	188420575	21
chr1	188446831	13
chr1	188544191	17
chr1	188570325	30
chr1	188646802	37
chr1	188848096	32
chr1	188863720	35
chr1	188978355	14
chr1	189025829	24
chr1	190482303	27
chr1	190542352	11
chr1	190628860	23
chr1	190868192	37
chr1	190905327	26
chr1	190941463	14
chr1	191119607	17
chr1	191234641	19
chr1	191508336	25
chr1	191828470	14
chr1	191869890	20
chr1	192222982	19
chr1	192293138	19
chr1	192795868	21
chr1	192857707	17
chr1	192857716	13
chr1	192895880	23
chr1	192973689	57
chr1	193162220	13
chr1	193266298	72
chr1	193381694	28
chr1	193564198	20
chr1	193564301	55
chr1	193728748	15
chr1	193862382	27
chr1	194028436	86
chr1	194090950	27
chr1	194098939	110
chr1	194098998	10
chr1	194099011	20
chr1	194303498	67
chr1	194476154	22
chr1	194481353	16
chr1	194481533	23
chr1	194481568	19
chr1	194481919	11
chr1	194481919	94
chr1	194486731	93
chr1	194548478	118
chr1	194669489	20
chr1	194669585	94
chr1	195074064	106
chr1	195143044	92
chr1	195198533	18
chr1	195383361	91
chr1	195497805	45
chr1	195822192	22
chr1	195833102	81
chr1	195908868	41
chr1	196184412	121
chr1	196188927	123
chr1	196195344	27
chr1	196411086	106
chr1	196437011	84
chr1	196578197	136
chr1	196692653	54
chr1	196692789	38
chr1	196752536	12
chr1	196752707	15
chr1	196756279	19
chr1	196758506	11
chr1	196819465	20
chr1	196820549	31
chr1	196821246	14
chr1	197042741	23
chr1	197164765	94
chr1	197354810	129
chr1	197529225	15
chr1	197531386	135
chr1	197544937	110
chr1	197554112	10
chr1	197713916	100
chr1	197924888	26
chr1	197942556	13
chr1	197993667	107
chr1	198335526	110
chr1	198397482	127
chr1	198508317	28
chr1	198783804	24
chr1	198841827	124
chr1	198956616	159
chr1	199183469	67
chr1	199466517	78
chr1	199469615	111
chr1	199478493	111
chr1	199562588	121
chr1	199601644	12
chr1	199904480	23
chr1	199905389	21
chr1	199914549	30
chr1	200073257	75
chr1	200130293	115
chr1	200378823	15
chr1	200482659	11
chr1	200487867	47
chr1	200911031	134
chr1	200914958	10
chr1	200926203	27
chr1	201174253	14
chr1	201209828	52
chr1	201211009	24
chr1	201219927	19
chr1	201258078	87
chr1	201316114	175
chr1	201347099	132
chr1	201859182	25
chr1	201901502	174
chr1	201924651	129
chr1	201948344	28
chr1	201977879	164
chr1	202027849	35
chr1	202028353	52
chr1	202032503	173
chr1	202172369	38
chr1	202184146	20
chr1	202204214	137
chr1	202239340	12
chr1	202321705	143
chr1	202391580	30
chr1	202458135	164
chr1	202596289	11
chr1	202625037	36
chr1	202629890	30
chr1	202640743	11
chr1	202672770	154
chr1	202691649	40
chr1	202740249	22
chr1	202789640	153
chr1	202933921	16
chr1	203373205	156
chr1	203390982	27
chr1	203500074	117
chr1	203529222	24
chr1	203830925	12
chr1	203840022	22
chr1	203919187	191
chr1	203973995	180
chr1	204010711	161
chr1	204195229	97
chr1	204208383	104
chr1	204412051	12
chr1	204471092	187
chr1	204693043	25
chr1	205065756	35
chr1	205093458	22
chr1	205207755	13
chr1	205209502	13
chr1	205209504	165
chr1	205364906	157
chr1	205496326	40
chr1	205957905	142
chr1	205966743	15
chr1	205973167	69
chr1	205973167	11
chr1	205974106	82
chr1	205985750	150
chr1	206038189	15
chr1	206052518	105
chr1	206064522	40
chr1	206123455	29
chr1	206359121	19
chr1	206610428	101
chr1	206618551	150
chr1	206743869	37
chr1	206762843	37
chr1	206828133	215
chr1	206923761	183
chr1	206924445	55
chr1	206926983	11
chr1	207213820	147
chr1	207220807	16
chr1	207315830	128
chr1	207368690	181
chr1	207429394	16
chr1	207494113	19
chr1	207515151	22
chr1	207527356	12
chr1	207528560	10
chr1	207532288	17
chr1	207543335	14
chr1	207545309	10
chr1	207552763	13
chr1	207554014	10
chr1	207555129	18
chr1	207617597	27
chr1	207686079	190
chr1	207737479	16
chr1	207816599	10
chr1	208565652	27
chr1	209461087	20
chr1	209461092	14
chr1	209904711	57
chr1	209990536	56
chr1	210006225	33
chr1	210121971	70
chr1	210216969	50
chr1	210311120	16
chr1	210426071	22
chr1	210533279	64
chr1	210653882	67
chr1	210718260	92
chr1	211111810	53
chr1	211213637	71
chr1	211433850	20
chr1	211452169	11
chr1	211460865	88
chr1	211811783	26
chr1	211846167	84
chr1	211879981	37
chr1	211903467	45
chr1	211918814	12
chr1	211998656	46
chr1	212051442	11
chr1	212186562	98
chr1	212190248	106
chr1	212297809	92
chr1	212317394	42
chr1	212378101	34
chr1	212468458	58
chr1	212468679	28
chr1	212524205	35
chr1	212592507	26
chr1	212725049	65
chr1	212745171	18
chr1	212865896	49
chr1	212891335	35
chr1	212910267	21
chr1	212910880	56
chr1	212914426	20
chr1	213119449	43
chr1	213363594	42
chr1	213541158	18
chr1	213566437	33
chr1	213740702	16
chr1	213791001	23
chr1	213925789	26
chr1	214165356	17
chr1	214436786	58
chr1	214569869	32
chr1	214596760	28
chr1	214616841	19
chr1	214711588	11
chr1	214834053	42
chr1	214848841	17
chr1	214869289	63
chr1	215021380	24
chr1	215093768	54
chr1	215209544	13
chr1	215209567	25
chr1	215238836	23
chr1	215264875	46
chr1	215620132	51
chr1	215743387	22
chr1	215771579	10
chr1	215836461	105
chr1	215912452	125
chr1	216011971	36
chr1	216030044	21
chr1	216050559	102
chr1	216231249	93
chr1	216377777	112
chr1	216658882	24
chr1	216775551	18
chr1	216779257	103
chr1	216912099	99
chr1	216916834	118
chr1	217284629	24
chr1	217323766	23
chr1	217404300	23
chr1	217523888	41
chr1	217524205	39
chr1	217524848	37
chr1	217524850	25
chr1	217744180	66
chr1	217828498	22
chr1	217979809	36
chr1	218009160	27
chr1	218028519	26
chr1	218071920	64
chr1	218072286	63
chr1	218274034	40
chr1	218598899	25
chr1	218612586	30
chr1	218616573	30
chr1	218720853	22
chr1	218721116	72
chr1	218988269	62
chr1	219000929	53
chr1	219010834	49
chr1	219073315	52
chr1	219074034	81
chr1	219401343	26
chr1	219475537	48
chr1	219611558	14
chr1	219749979	29
chr1	219901006	85
chr1	219904228	15
chr1	219904314	73
chr1	219922176	17
chr1	219941482	54
[truncated: 29,358 more rows]

## Sheet: TGS_NGS
Consistent structural variants identified from Nanopore long reads (TGS) and Illumina short reads (NGS)
Number	Chromsome	Position	Reads Cov Of NGS	Reads Cov Of TGS
1	chr1	1123533	8	46
2	chr1	10422445	12	26
3	chr1	17358285	4	31
4	chr1	27921296	24	73
5	chr1	34635821	12	17
6	chr1	37742576	8	32
7	chr1	43391799	14	71
8	chr1	45741623	10	32
9	chr1	56365452	8	34
10	chr1	58278241	23	60
11	chr1	61924930	19	51
12	chr1	68128843	6	23
13	chr1	72024781	8	25
14	chr1	72300641	16	54
15	chr1	73303114	7	27
16	chr1	73846749	11	69
17	chr1	74289486	9	49
18	chr1	80728668	10	19
19	chr1	80939087	25	54
20	chr1	81222111	17	53
21	chr1	82684167	8	53
22	chr1	84052256	21	65
23	chr1	86275303	14	34
24	chr1	91159230	11	57
25	chr1	91448554	20	49
26	chr1	91766506	12	32
27	chr1	93822819	26	60
28	chr1	94384470	5	35
29	chr1	94477677	10	71
30	chr1	94931093	17	22
31	chr1	95224968	7	38
32	chr1	102582136	14	52
33	chr1	104712411	7	28
34	chr1	105473192	9	23
35	chr1	112292483	9	55
36	chr1	113257009	15	60
37	chr1	125025272	6	23
38	chr1	150718975	56	169
39	chr1	154826533	7	128
40	chr1	155502257	22	73
41	chr1	158897743	28	74
42	chr1	159678918	55	129
43	chr1	164875973	8	54
44	chr1	175122457	19	88
45	chr1	179638153	9	41
46	chr1	184967921	10	47
47	chr1	185403974	11	27
48	chr1	188570325	16	30
49	chr1	190941463	4	14
50	chr1	194090950	5	27
51	chr1	194548478	23	118
52	chr1	197924888	5	26
53	chr1	198335526	31	110
54	chr1	199469615	60	111
55	chr1	204208383	9	104
56	chr1	212468679	4	28
57	chr1	213925789	8	26
58	chr1	217284629	4	24
59	chr1	217744180	23	66
60	chr1	218009160	11	27
61	chr1	224059415	17	39
62	chr1	225485770	5	28
63	chr1	225574619	8	30
64	chr1	226424988	8	39
65	chr1	231375311	4	19
66	chr1	232700830	31	136
67	chr1	233665571	13	120
68	chr1	234748993	9	91
69	chr1	235233856	10	37
70	chr1	236250583	7	66
71	chr1	236385803	41	78
72	chr1	241422927	14	59
73	chr1	244582925	14	68
74	chr1	246806595	14	55
75	chr1	246864591	32	95
76	chr1	247687173	32	90
77	chr1	248676255	11	26
78	chr10	3976338	6	24
79	chr10	4380616	4	32
80	chr10	4592619	13	34
81	chr10	6369618	23	29
82	chr10	12518474	11	31
83	chr10	12554210	8	29
84	chr10	18214147	16	26
85	chr10	20189028	6	33
86	chr10	29453316	9	35
87	chr10	29594281	13	30
88	chr10	31154439	5	39
89	chr10	32416809	15	36
90	chr10	36654848	6	52
91	chr10	42778763	13	34
92	chr10	53101060	22	64
93	chr10	54133905	4	20
94	chr10	63749490	10	50
95	chr10	64639017	7	31
96	chr10	65272628	17	45
97	chr10	65547176	10	27
98	chr10	69238368	11	35
99	chr10	71496825	19	55
100	chr10	76495820	11	35
101	chr10	76586846	22	39
102	chr10	79428402	4	38
103	chr10	81144901	8	42
104	chr10	82368063	13	20
105	chr10	83152147	5	24
106	chr10	84023696	4	23
107	chr10	84157846	10	30
108	chr10	86906437	5	58
109	chr10	91873581	10	25
110	chr10	92374842	22	55
111	chr10	93785720	13	59
112	chr10	97275116	27	56
113	chr10	98265379	8	28
114	chr10	103337782	7	28
115	chr10	105493244	22	42
116	chr10	107680359	4	36
117	chr10	107968999	5	50
118	chr10	109812366	18	53
119	chr10	115952106	16	69
120	chr10	119094442	12	30
121	chr10	120941626	19	48
122	chr10	123619425	5	30
123	chr10	123683114	6	29
124	chr10	125824766	18	56
125	chr10	126417916	17	65
126	chr10	127946388	19	65
127	chr10	128209290	6	58
128	chr10	129038607	18	60
129	chr10	129796916	12	22
130	chr10	130573917	17	31
131	chr11	4781305	14	32
132	chr11	6579636	5	32
133	chr11	8304521	7	70
134	chr11	11358074	15	26
135	chr11	16565615	17	69
136	chr11	16576031	18	60
137	chr11	20547644	11	19
138	chr11	21932735	4	22
139	chr11	23292407	8	32
140	chr11	25413688	11	51
141	chr11	25587958	7	11
142	chr11	27635716	16	44
143	chr11	31372229	12	67
144	chr11	32131975	4	34
145	chr11	32265107	8	39
146	chr11	37427267	13	51
147	chr11	39764358	4	27
148	chr11	39783577	7	32
149	chr11	42442556	20	51
150	chr11	45111214	12	44
151	chr11	45408299	13	36
152	chr11	46297475	6	51
153	chr11	47866115	11	36
154	chr11	48579306	16	34
155	chr11	49403545	7	53
156	chr11	49420783	4	33
157	chr11	55899943	7	20
158	chr11	56672296	5	34
159	chr11	64500969	12	68
160	chr11	67895036	8	41
161	chr11	69030155	4	27
162	chr11	69586075	9	25
163	chr11	74313863	10	27
164	chr11	82416667	5	81
165	chr11	86593188	21	48
166	chr11	87253646	7	50
167	chr11	90199354	8	31
168	chr11	91637419	10	15
169	chr11	92649884	4	41
170	chr11	93369649	16	50
171	chr11	99405607	7	38
172	chr11	104139755	26	56
173	chr11	104309666	13	59
174	chr11	104397023	10	51
175	chr11	107740194	10	15
176	chr11	112971838	5	32
177	chr11	120516935	12	23
178	chr11	124250540	19	61
179	chr11	127879647	9	28
180	chr11	127917419	4	23
181	chr11	132054373	33	45
182	chr12	7083650	5	48
183	chr12	7816082	6	27
184	chr12	10550902	9	23
185	chr12	14105686	13	60
186	chr12	16267189	9	25
187	chr12	17291893	14	55
188	chr12	17741236	13	48
189	chr12	20854709	11	31
190	chr12	21894541	4	26
191	chr12	26358104	8	51
192	chr12	28670565	7	29
193	chr12	29008743	11	27
194	chr12	29795209	10	64
195	chr12	30080770	6	37
196	chr12	30325354	14	25
197	chr12	30967688	4	28
198	chr12	32348739	4	26
199	chr12	33700205	8	24
200	chr12	39613103	10	36
201	chr12	40471168	8	45
202	chr12	41266029	17	58
203	chr12	41363635	14	52
204	chr12	43583657	23	66
205	chr12	45509370	11	28
206	chr12	45554593	8	24
207	chr12	46681583	25	54
208	chr12	56595932	12	14
209	chr12	57634265	6	43
210	chr12	63552952	7	20
211	chr12	64741063	19	49
212	chr12	69743838	5	26
213	chr12	71208581	11	26
214	chr12	72899781	12	53
215	chr12	73517624	5	54
216	chr12	74571146	9	58
217	chr12	83565451	7	23
218	chr12	87746680	6	25
219	chr12	94850250	11	31
220	chr12	95616680	9	32
221	chr12	101708632	9	34
222	chr12	107809487	17	36
223	chr12	107828783	5	36
224	chr12	113101660	8	59
225	chr12	114585963	10	36
226	chr12	115854908	4	58
227	chr12	120351847	7	24
228	chr12	120733555	4	36
229	chr12	121851690	9	51
230	chr12	122525799	22	56
231	chr12	126420570	13	32
232	chr12	127018092	16	53
233	chr12	127175897	20	53
234	chr12	130647393	11	18
235	chr12	131443940	12	30
236	chr12	133194921	6	22
237	chr13	21097030	4	71
238	chr13	23034359	4	68
239	chr13	30601463	7	30
240	chr13	30844083	8	36
241	chr13	31389480	10	26
242	chr13	40696990	18	24
243	chr13	42373132	15	30
244	chr13	42965673	11	35
245	chr13	44468299	18	21
246	chr13	47115355	13	34
247	chr13	50495214	8	31
248	chr13	51186619	7	27
249	chr13	53660638	18	24
250	chr13	55367047	9	26
251	chr13	55576963	14	34
252	chr13	57551726	7	25
253	chr13	59598365	8	22
254	chr13	64768301	6	30
255	chr13	65063676	7	17
256	chr13	68362756	6	35
257	chr13	69633737	5	24
258	chr13	71903127	21	38
259	chr13	72268899	5	67
260	chr13	75051062	5	30
261	chr13	78020029	4	48
262	chr13	81972475	5	34
263	chr13	84695909	14	89
264	chr13	86689489	9	72
265	chr13	89502590	12	102
266	chr13	89769129	24	82
267	chr13	95981182	33	142
268	chr13	97339102	28	38
269	chr13	97852676	9	104
270	chr13	98971460	4	40
271	chr13	99026026	12	33
272	chr13	102161565	13	96
273	chr13	102652416	7	89
274	chr13	103053093	4	75
275	chr13	103279302	26	75
276	chr13	103439415	55	123
277	chr13	104508870	21	102
278	chr13	105055752	14	60
279	chr13	108614844	19	106
280	chr13	108709400	6	40
281	chr13	111473627	25	116
282	chr13	113336755	11	126
283	chr14	21764826	4	70
284	chr14	23705820	20	56
285	chr14	30517301	13	52
286	chr14	33820842	11	57
287	chr14	34003036	4	52
288	chr14	34044820	12	61
289	chr14	34932207	23	61
290	chr14	40653188	13	55
291	chr14	42017132	14	52
292	chr14	47318162	5	56
293	chr14	50942183	19	56
294	chr14	54097348	22	61
295	chr14	56702249	15	29
296	chr14	60591337	21	52
297	chr14	64893678	29	74
298	chr14	67910295	7	54
299	chr14	68136341	10	32
300	chr14	70331742	14	44
301	chr14	72024076	12	57
302	chr14	78361902	11	62
303	chr14	79187599	10	42
304	chr14	82032766	20	45
305	chr14	83169509	21	51
306	chr14	83434066	7	50
307	chr14	85665703	9	53
308	chr14	86410749	6	45
309	chr14	87391720	12	41
310	chr14	101241997	5	47
311	chr14	101923805	15	50
312	chr14	103297685	7	61
313	chr14	106498313	5	60
314	chr15	22806539	6	32
315	chr15	23961921	22	45
316	chr15	26776349	7	42
317	chr15	29119279	16	61
318	chr15	32949954	6	39
319	chr15	38974815	6	16
320	chr15	41725550	16	73
321	chr15	46568509	11	27
322	chr15	48258079	14	27
323	chr15	48331058	4	31
324	chr15	50454976	10	36
325	chr15	52232997	18	49
326	chr15	54825227	6	56
327	chr15	54926032	14	64
328	chr15	55363349	5	31
329	chr15	56493111	9	26
330	chr15	60247817	5	22
331	chr15	62655585	11	46
332	chr15	66585336	7	30
333	chr15	68133682	17	45
334	chr15	68420999	9	24
335	chr15	71416270	14	25
336	chr15	71593142	9	40
337	chr15	76592256	6	21
338	chr15	78632214	4	50
339	chr15	82606536	6	25
340	chr15	91440230	21	60
341	chr15	94390064	7	28
342	chr15	96112150	9	29
343	chr15	98273788	6	29
344	chr15	100801285	8	34
345	chr15	101361335	4	28
346	chr16	4973407	4	55
347	chr16	8016620	4	31
348	chr16	13981766	16	58
349	chr16	18821222	10	17
350	chr16	19219120	22	63
351	chr16	22897652	13	50
352	chr16	23798150	6	27
353	chr16	23899566	8	68
354	chr16	24058901	5	29
355	chr16	27827887	4	56
356	chr16	34586368	21	18
357	chr16	49002177	17	57
358	chr16	49301956	11	22
359	chr16	50044017	4	47
360	chr16	56583116	17	31
361	chr16	58785655	9	31
362	chr16	58849637	4	25
363	chr16	74775883	6	24
364	chr16	75454154	9	21
365	chr16	80163005	7	26
366	chr16	83637252	10	23
367	chr17	336022	12	39
368	chr17	2816636	6	25
369	chr17	6030297	4	30
370	chr17	6971417	10	26
371	chr17	9527279	10	37
372	chr17	10300117	7	29
373	chr17	11526886	4	29
374	chr17	14286594	27	73
375	chr17	17096284	7	30
376	chr17	19668598	10	32
377	chr17	21512965	7	60
378	chr17	22139256	9	55
379	chr17	27703401	12	50
380	chr17	28453369	28	60
381	chr17	29882530	9	27
382	chr17	36182408	12	28
383	chr17	36786261	12	35
384	chr17	45145337	11	55
385	chr17	46009359	8	30
386	chr17	46084116	4	21
387	chr17	46099041	11	30
388	chr17	46146551	16	57
389	chr17	46811122	25	82
390	chr17	48444119	4	24
391	chr17	49749464	13	61
392	chr17	50024308	10	69
393	chr17	54452322	12	36
394	chr17	59067740	13	65
395	chr17	62362435	4	71
396	chr17	70154107	10	23
397	chr17	74396983	25	105
398	chr17	81143486	11	75
399	chr17	81610670	38	109
400	chr17	81643329	6	25
401	chr17	81644346	4	24
402	chr17	83067721	27	70
403	chr18	2472725	10	58
404	chr18	2997379	12	70
405	chr18	4955593	6	25
406	chr18	5324646	24	52
407	chr18	9626591	5	26
408	chr18	10331023	8	30
409	chr18	12851197	6	28
410	chr18	22592086	6	40
411	chr18	28783794	16	51
412	chr18	29624741	9	56
413	chr18	30049725	13	62
414	chr18	30292620	7	25
415	chr18	31168373	7	44
416	chr18	31940584	4	21
417	chr18	31968921	8	47
418	chr18	37726097	23	47
419	chr18	39481682	20	56
420	chr18	41284815	15	58
421	chr18	43451587	27	55
422	chr18	45765236	16	63
423	chr18	48469791	23	86
424	chr18	48632980	30	89
425	chr18	53610035	10	30
426	chr18	54426598	32	71
427	chr18	54536574	7	85
428	chr18	54537528	8	14
429	chr18	61616642	15	57
430	chr18	62167303	5	79
431	chr18	64834269	31	52
432	chr18	73001807	4	79
433	chr18	73311627	18	64
434	chr18	75696626	7	20
435	chr18	75858066	17	64
436	chr18	77018355	8	24
437	chr19	605301	10	40
438	chr19	1051381	8	10
439	chr19	3939257	12	22
440	chr19	8884379	7	24
441	chr19	8896564	7	10
442	chr19	9408967	9	30
443	chr19	11184177	12	39
444	chr19	14935580	9	14
445	chr19	17666001	5	31
446	chr19	19147213	15	64
447	chr19	23116930	4	64
448	chr19	23138001	18	45
449	chr19	23466452	5	35
450	chr19	27803512	10	24
451	chr19	29027518	7	25
452	chr19	29459290	22	55
453	chr19	33081874	8	54
454	chr19	33858861	6	49
455	chr19	39147050	5	53
456	chr19	41643872	17	50
457	chr19	45770221	9	55
458	chr19	49386224	9	55
459	chr19	50574634	15	31
460	chr19	51672684	8	25
461	chr19	52813421	4	24
462	chr19	53113226	6	28
463	chr19	56355089	16	29
464	chr19	56963539	11	29
465	chr2	1176402	5	58
466	chr2	3685215	6	29
467	chr2	5069057	26	87
468	chr2	8476683	25	87
469	chr2	10233883	4	26
470	chr2	11334626	11	31
471	chr2	11784290	7	33
472	chr2	18724894	43	55
473	chr2	18821608	4	28
474	chr2	19463282	9	114
475	chr2	28438799	9	59
476	chr2	28466066	10	54
477	chr2	31103318	5	37
478	chr2	32999395	44	69
479	chr2	33767471	11	87
480	chr2	34298589	9	23
481	chr2	34470762	4	22
482	chr2	34740662	10	16
483	chr2	38844348	24	102
484	chr2	41548826	14	27
485	chr2	44239970	16	78
486	chr2	46206658	10	29
487	chr2	48624053	33	73
488	chr2	48763387	27	59
489	chr2	49334345	13	47
490	chr2	50997410	7	33
491	chr2	54338356	41	80
492	chr2	54466352	14	62
493	chr2	55843973	22	96
494	chr2	56425166	8	59
495	chr2	65369653	16	81
496	chr2	69423158	7	60
497	chr2	69897921	26	55
498	chr2	76329931	17	88
499	chr2	76472452	8	52
500	chr2	76546427	4	70
501	chr2	86002592	14	29
502	chr2	88016351	12	56
503	chr2	88130329	8	33
504	chr2	88729728	31	56
505	chr2	90397848	33	26
506	chr2	99487251	9	24
507	chr2	101358752	6	31
508	chr2	102706037	14	42
509	chr2	106274045	7	58
510	chr2	108238962	10	41
511	chr2	110818831	15	38
512	chr2	116577360	5	31
513	chr2	117135487	18	53
514	chr2	120923292	8	44
515	chr2	121040233	9	20
516	chr2	121866179	5	23
517	chr2	122607302	9	18
518	chr2	123133599	6	23
519	chr2	123412680	11	31
520	chr2	125008984	10	10
521	chr2	125008984	4	11
522	chr2	125685674	37	54
523	chr2	125752144	8	32
524	chr2	126917182	32	77
525	chr2	127979504	9	54
526	chr2	128113698	19	60
527	chr2	133116205	7	24
528	chr2	134792993	6	40
529	chr2	141593434	22	49
530	chr2	146105053	11	26
531	chr2	146194872	4	12
532	chr2	149680714	7	22
533	chr2	149902795	20	57
534	chr2	151046575	12	52
535	chr2	151184691	9	22
536	chr2	153638422	18	47
537	chr2	155800245	6	19
538	chr2	157862588	8	59
539	chr2	158787547	7	37
540	chr2	159292615	23	34
541	chr2	161475760	17	59
542	chr2	169554497	4	43
543	chr2	169785008	13	58
544	chr2	172139535	7	41
545	chr2	172283311	7	27
546	chr2	172315268	24	70
547	chr2	175481954	9	36
548	chr2	176400917	26	51
549	chr2	177422909	11	56
550	chr2	181491256	17	61
551	chr2	182451095	9	50
552	chr2	183549714	4	21
553	chr2	183682220	5	28
554	chr2	183929705	11	23
555	chr2	187351003	17	47
556	chr2	192490688	13	58
557	chr2	193824778	19	46
558	chr2	198029790	5	29
559	chr2	199447732	14	54
560	chr2	199665677	15	47
561	chr2	200826632	7	24
562	chr2	205299546	9	56
563	chr2	207702500	21	51
564	chr2	208196444	19	56
565	chr2	212505416	8	35
566	chr2	214009981	11	28
567	chr2	214864039	8	33
568	chr2	216293625	20	56
569	chr2	220398402	4	62
570	chr2	220481216	15	51
571	chr2	226300710	9	37
572	chr2	228399630	8	24
573	chr2	230536750	10	63
574	chr2	234903634	10	32
575	chr2	238591757	6	28
576	chr2	238717538	4	33
577	chr20	613789	14	53
578	chr20	2822516	10	34
579	chr20	2883370	9	41
580	chr20	3378828	6	20
581	chr20	5553901	10	30
582	chr20	6170312	4	37
583	chr20	7116146	5	31
584	chr20	8433393	15	47
585	chr20	9667349	9	36
586	chr20	9716121	7	66
587	chr20	11536630	12	27
588	chr20	14548436	19	69
589	chr20	16059656	8	55
590	chr20	21869265	8	27
591	chr20	22674701	17	66
592	chr20	23532503	4	66
593	chr20	24288974	6	28
594	chr20	31161625	7	18
595	chr20	32311436	15	53
596	chr20	34228132	27	66
597	chr20	34889400	7	33
598	chr20	35033863	14	48
599	chr20	37187220	8	41
600	chr20	39338743	6	34
601	chr20	42315093	6	27
602	chr20	44047488	16	63
603	chr20	54676126	24	55
604	chr20	55859567	26	70
605	chr20	56365907	5	29
606	chr20	63093346	30	49
607	chr21	7948411	5	20
608	chr21	8995578	6	26
609	chr21	10664259	11	23
610	chr21	10769169	32	87
611	chr21	14056381	7	53
612	chr21	16145997	4	32
613	chr21	22812933	5	28
614	chr21	23002474	8	27
615	chr21	24337874	31	85
616	chr21	25452834	28	97
617	chr21	28210838	4	60
618	chr21	29179904	8	22
619	chr21	29229504	29	86
620	chr21	35642666	24	74
621	chr21	37704234	14	62
622	chr21	41030970	32	98
623	chr21	41930013	33	98
624	chr21	43262467	9	35
625	chr21	45859291	4	92
626	chr21	46237438	22	52
627	chr22	10728191	26	34
628	chr22	11488628	5	10
629	chr22	17391642	15	34
630	chr22	17616766	9	29
631	chr22	20121816	4	38
632	chr22	20249266	13	26
633	chr22	23622669	7	29
634	chr22	23931957	15	34
635	chr22	24002548	18	14
636	chr22	25180039	4	38
637	chr22	26495553	8	55
638	chr22	27543856	5	26
639	chr22	29818422	6	31
640	chr22	32899786	19	52
641	chr22	33355631	6	18
642	chr22	33384461	4	32
643	chr22	35249173	22	57
644	chr22	36401991	4	31
645	chr22	38898103	14	31
646	chr22	40744122	13	25
647	chr22	43589280	5	30
648	chr22	48249411	14	29
649	chr22	48681814	11	43
650	chr22	49469620	9	25
651	chr3	940913	4	26
652	chr3	3831533	14	40
653	chr3	4025253	13	61
654	chr3	10355791	10	29
655	chr3	12155033	7	39
656	chr3	16751696	5	26
657	chr3	20903721	8	36
658	chr3	23722582	20	46
659	chr3	32060560	23	46
660	chr3	32162385	9	27
661	chr3	34490648	4	21
662	chr3	41776584	6	29
663	chr3	42796881	14	62
664	chr3	45205930	4	35
665	chr3	46004380	8	33
666	chr3	47449179	15	31
667	chr3	56570672	11	72
668	chr3	59392227	4	36
669	chr3	59507335	18	53
670	chr3	65203196	4	30
671	chr3	66712829	4	33
672	chr3	67443284	7	29
673	chr3	67959153	13	27
674	chr3	68585622	11	25
675	chr3	68841064	15	25
676	chr3	69964325	11	26
677	chr3	70365970	9	54
678	chr3	73889884	14	32
679	chr3	78730273	8	43
680	chr3	81858356	14	45
681	chr3	82819689	10	30
682	chr3	82887507	9	53
683	chr3	83779094	4	53
684	chr3	88404582	5	24
685	chr3	88497977	27	15
686	chr3	95447997	6	40
687	chr3	95749272	7	19
688	chr3	99909938	10	31
689	chr3	100587918	6	30
690	chr3	101638721	11	33
691	chr3	104271896	6	49
692	chr3	104697464	12	50
693	chr3	105280779	8	56
694	chr3	106818864	6	27
695	chr3	110958493	10	64
696	chr3	115305404	14	27
697	chr3	118562757	9	66
698	chr3	120175138	28	64
699	chr3	122419604	21	52
700	chr3	125171209	18	58
701	chr3	125217451	19	25
702	chr3	126033300	5	24
703	chr3	127019174	10	16
704	chr3	128454222	6	33
705	chr3	130044539	15	34
706	chr3	131776234	5	17
707	chr3	131958970	4	41
708	chr3	137353524	9	23
709	chr3	138747069	4	29
710	chr3	140825566	12	30
711	chr3	144974269	11	43
712	chr3	145170662	13	31
713	chr3	146667403	12	24
714	chr3	149126599	10	37
715	chr3	152899403	5	22
716	chr3	152982381	5	32
717	chr3	155693184	16	64
718	chr3	158632951	14	22
719	chr3	158984249	4	30
720	chr3	159539232	10	26
721	chr3	161528940	9	24
722	chr3	162794346	10	24
723	chr3	163047113	14	41
724	chr3	174698582	4	19
725	chr3	177639709	4	58
726	chr3	178832345	21	28
727	chr3	184407587	4	25
728	chr3	185299552	15	60
729	chr3	186863244	21	59
730	chr3	187108877	11	25
731	chr3	189858123	7	22
732	chr3	190760669	6	27
733	chr3	193157543	13	30
734	chr3	197677660	6	32
735	chr4	127126	17	30
736	chr4	2627385	7	48
737	chr4	2800984	14	24
738	chr4	6649866	22	73
739	chr4	7900336	7	54
740	chr4	9571442	11	50
741	chr4	9575353	15	58
742	chr4	9687286	4	45
743	chr4	9950685	10	39
744	chr4	9955210	26	45
745	chr4	10144614	8	39
746	chr4	14255632	8	32
747	chr4	16397198	5	27
748	chr4	16942630	13	26
749	chr4	19055848	12	19
750	chr4	20405918	16	35
751	chr4	21159379	23	53
752	chr4	21693107	6	32
753	chr4	22431274	7	23
754	chr4	22500442	9	42
755	chr4	25239430	7	36
756	chr4	25350231	5	38
757	chr4	28419969	8	24
758	chr4	31336870	4	30
759	chr4	31491245	11	32
760	chr4	43682588	4	28
761	chr4	43929479	13	60
762	chr4	46053987	7	30
763	chr4	58021110	8	33
764	chr4	58562834	14	15
765	chr4	59119669	4	27
766	chr4	60464387	6	56
767	chr4	61073473	14	59
768	chr4	61162594	5	28
769	chr4	65775400	7	48
770	chr4	65889672	10	28
771	chr4	68007461	12	24
772	chr4	68732220	11	19
773	chr4	70242276	7	28
774	chr4	71060700	18	42
775	chr4	72553040	16	57
776	chr4	78347980	18	28
777	chr4	79439476	13	29
778	chr4	81070376	9	54
779	chr4	82008160	11	31
780	chr4	82258638	8	30
781	chr4	83300566	17	74
782	chr4	88760322	19	60
783	chr4	89180719	22	43
784	chr4	90675647	24	67
785	chr4	91010406	16	46
786	chr4	93517943	11	77
787	chr4	93638303	13	19
788	chr4	95461303	8	19
789	chr4	101038999	6	32
790	chr4	101866630	23	45
791	chr4	102410182	6	41
792	chr4	107053172	12	64
793	chr4	109827304	5	23
794	chr4	110595165	18	94
795	chr4	110887613	16	76
796	chr4	114703452	27	73
797	chr4	117584079	9	73
798	chr4	118204260	12	29
799	chr4	119096097	27	82
800	chr4	120165938	5	24
801	chr4	124946218	14	56
802	chr4	125885659	7	46
803	chr4	129669776	25	68
804	chr4	130773683	6	26
805	chr4	132444315	16	81
806	chr4	132898458	8	27
807	chr4	133216532	7	67
808	chr4	136620462	5	26
809	chr4	137170850	11	53
810	chr4	138045057	18	51
811	chr4	138547724	22	69
812	chr4	141932286	12	52
813	chr4	149239904	11	88
814	chr4	150029888	25	89
815	chr4	150090160	14	61
816	chr4	156009177	4	74
817	chr4	156485759	17	59
818	chr4	158208620	4	73
819	chr4	160391138	11	54
820	chr4	162311262	14	54
821	chr4	166755897	28	66
822	chr4	171048532	5	49
823	chr4	172503881	22	78
824	chr4	174152202	11	52
825	chr4	176948178	20	82
826	chr4	177593103	8	28
827	chr4	178005724	16	27
828	chr4	179142665	15	31
829	chr4	179176723	14	43
830	chr4	181031403	4	35
831	chr4	183734680	7	28
832	chr4	185234400	18	84
833	chr4	186693366	12	30
834	chr4	188066721	5	44
835	chr4	188872100	30	69
836	chr4	189136860	15	75
837	chr4	189332699	26	75
838	chr4	189370277	13	47
839	chr5	1627024	11	33
840	chr5	1924477	14	33
841	chr5	1968299	29	86
842	chr5	2769314	12	60
843	chr5	3499159	17	68
844	chr5	10574844	8	95
845	chr5	12186388	7	32
846	chr5	12426916	4	25
847	chr5	12769547	10	49
848	chr5	12810907	16	46
849	chr5	13894983	25	71
850	chr5	17967744	7	52
851	chr5	19867643	5	81
852	chr5	22260935	9	25
853	chr5	24091513	10	25
854	chr5	26186147	5	26
855	chr5	26796592	6	32
856	chr5	31190134	8	69
857	chr5	33200764	4	32
858	chr5	35734401	5	87
859	chr5	43516380	17	61
860	chr5	44125422	6	34
861	chr5	46144117	10	37
862	chr5	46270554	10	23
863	chr5	53881111	20	52
864	chr5	54459702	5	33
865	chr5	58027651	16	74
866	chr5	58384174	29	52
867	chr5	61997813	4	27
868	chr5	63408624	14	54
869	chr5	69428219	16	68
870	chr5	71861856	6	35
871	chr5	77809408	28	68
872	chr5	84319190	6	54
873	chr5	85518662	12	26
874	chr5	86264077	8	20
875	chr5	86819521	14	32
876	chr5	88736212	18	65
877	chr5	90564618	12	59
878	chr5	98065859	17	43
879	chr5	99009413	11	41
880	chr5	101499370	7	24
881	chr5	102460909	6	52
882	chr5	103694866	17	17
883	chr5	106989050	10	30
884	chr5	115794770	5	20
885	chr5	116886377	18	59
886	chr5	118051404	7	27
887	chr5	118532527	4	19
888	chr5	120044451	18	72
889	chr5	121259892	9	25
890	chr5	121723537	4	24
891	chr5	122938658	14	62
892	chr5	132672261	9	29
893	chr5	133583289	16	32
894	chr5	134681069	6	42
895	chr5	142079635	10	34
896	chr5	143555815	9	29
897	chr5	144287292	12	59
898	chr5	147000619	6	37
899	chr5	149021884	7	35
900	chr5	150062178	11	23
901	chr5	152076869	20	49
902	chr5	155884779	12	31
903	chr5	169315535	11	30
904	chr5	170731823	18	58
905	chr5	173462725	13	32
906	chr6	380340	9	20
907	chr6	2567944	30	84
908	chr6	9460159	23	101
909	chr6	10070572	6	40
910	chr6	11034416	9	29
911	chr6	11616055	20	120
912	chr6	14745050	46	118
913	chr6	17472054	11	25
914	chr6	18401859	49	113
915	chr6	20259627	13	120
916	chr6	20864224	5	106
917	chr6	22052541	15	21
918	chr6	25529657	15	72
919	chr6	29717711	10	26
920	chr6	31320255	7	19
921	chr6	32594188	4	25
922	chr6	32625930	9	34
923	chr6	33125647	37	81
924	chr6	35658657	45	106
925	chr6	41651097	19	82
926	chr6	44394716	5	103
927	chr6	47312419	37	107
928	chr6	49902381	26	62
929	chr6	51334678	12	24
930	chr6	51391502	36	104
931	chr6	51871313	29	96
932	chr6	52051815	16	122
933	chr6	53173080	38	110
934	chr6	54060007	22	36
935	chr6	54691651	22	110
936	chr6	54999580	34	107
937	chr6	60650936	6	18
938	chr6	60765981	5	30
939	chr6	61568979	6	30
940	chr6	63957118	18	38
941	chr6	64312983	6	16
942	chr6	64442844	4	23
943	chr6	64475269	9	28
944	chr6	65885161	16	25
945	chr6	72154148	13	28
946	chr6	72442336	5	26
947	chr6	74122788	14	23
948	chr6	74223006	7	30
949	chr6	76036788	7	31
950	chr6	76387779	7	31
951	chr6	84453080	5	40
952	chr6	85434593	10	29
953	chr6	85914115	12	14
954	chr6	89212034	16	35
955	chr6	90251482	9	23
956	chr6	92702781	9	24
957	chr6	93125231	6	24
958	chr6	94625912	5	50
959	chr6	94691110	6	26
960	chr6	99586625	12	34
961	chr6	99812253	7	24
962	chr6	103289589	19	51
963	chr6	103548178	4	52
964	chr6	104812953	19	29
965	chr6	105909607	10	26
966	chr6	107710138	35	63
967	chr6	107944917	17	52
968	chr6	118940825	4	30
969	chr6	121980513	15	69
970	chr6	124111391	12	29
971	chr6	124515710	13	58
972	chr6	126146862	14	53
973	chr6	128655202	7	29
974	chr6	128998385	8	25
975	chr6	129415944	8	32
976	chr6	132914754	4	15
977	chr6	133020695	14	48
978	chr6	133947842	9	21
979	chr6	134032421	5	57
980	chr6	136992557	40	66
981	chr6	144806555	11	29
982	chr6	149311646	12	31
983	chr6	153087116	7	19
984	chr6	153734460	8	29
985	chr6	154365393	4	20
986	chr6	158127250	14	40
987	chr6	165311180	7	43
988	chr6	167074582	16	63
989	chr6	167651413	27	52
990	chr6	168823069	7	41
991	chr7	2201194	4	42
992	chr7	4118606	8	30
993	chr7	5295725	6	28
994	chr7	6239189	12	21
995	chr7	8710640	12	22
996	chr7	9595020	27	69
997	chr7	11984618	4	27
998	chr7	13623568	11	55
999	chr7	16132148	13	41
1000	chr7	17421562	12	16
1001	chr7	22395184	15	30
1002	chr7	23998546	25	52
1003	chr7	25017842	12	27
1004	chr7	28174685	26	59
1005	chr7	32247240	8	32
1006	chr7	32350553	27	55
1007	chr7	33363934	5	26
1008	chr7	37437687	19	67
1009	chr7	38541289	13	72
1010	chr7	42510115	26	47
1011	chr7	43374526	4	34
1012	chr7	47669120	9	24
1013	chr7	50570870	6	24
1014	chr7	52039424	9	31
1015	chr7	52452477	16	44
1016	chr7	53199663	9	22
1017	chr7	53308336	6	53
1018	chr7	54453027	10	20
1019	chr7	54601280	9	28
1020	chr7	55219065	19	57
1021	chr7	55904079	6	54
1022	chr7	56584797	14	58
1023	chr7	57509132	6	37
1024	chr7	61866183	10	33
1025	chr7	64855446	23	47
1026	chr7	67526972	12	18
1027	chr7	67648340	9	32
1028	chr7	67666808	19	58
1029	chr7	68997096	19	65
1030	chr7	75022484	8	72
1031	chr7	78330335	5	26
1032	chr7	78576531	9	33
1033	chr7	79799261	4	49
1034	chr7	82326610	9	22
1035	chr7	83420853	9	21
1036	chr7	83907156	5	26
1037	chr7	93787629	5	31
1038	chr7	96438209	6	33
1039	chr7	96846589	22	70
1040	chr7	101357985	13	36
1041	chr7	105667417	14	27
1042	chr7	107823624	15	25
1043	chr7	110902642	5	25
1044	chr7	116291588	11	30
1045	chr7	118253913	8	34
1046	chr7	118703761	18	23
1047	chr7	119731486	4	28
1048	chr7	126405835	10	29
1049	chr7	127135569	5	25
1050	chr7	127574915	12	29
1051	chr7	133422936	8	27
1052	chr7	134665255	23	58
1053	chr7	140175765	4	26
1054	chr7	142893684	21	62
1055	chr7	147186867	7	32
1056	chr7	148375774	9	27
1057	chr7	152584618	13	34
1058	chr7	152622032	5	37
1059	chr7	153613053	15	81
1060	chr7	158033158	15	59
1061	chr7	158236790	10	28
1062	chr8	3723963	5	24
1063	chr8	4364542	14	55
1064	chr8	5074215	6	24
1065	chr8	5083713	6	26
1066	chr8	5890665	7	32
1067	chr8	7134147	14	21
1068	chr8	8528543	12	50
1069	chr8	13920564	17	48
1070	chr8	13936493	5	63
1071	chr8	16689254	6	49
1072	chr8	16828429	5	44
1073	chr8	17104713	9	34
1074	chr8	17127480	9	34
1075	chr8	17408106	4	23
1076	chr8	18597110	6	30
1077	chr8	18793948	17	70
1078	chr8	23549710	11	24
1079	chr8	25114919	30	39
1080	chr8	25209169	20	41
1081	chr8	25469705	16	59
1082	chr8	29980022	14	29
1083	chr8	30534774	20	63
1084	chr8	31441320	6	33
1085	chr8	32822491	13	54
1086	chr8	39374555	14	62
1087	chr8	39879761	7	45
1088	chr8	39907811	17	61
1089	chr8	42520419	11	31
1090	chr8	43245258	12	27
1091	chr8	49096631	9	24
1092	chr8	50645141	6	57
1093	chr8	55488657	19	50
1094	chr8	55763719	14	49
1095	chr8	56867262	7	55
1096	chr8	57910060	6	15
1097	chr8	58165905	10	26
1098	chr8	60014977	4	19
1099	chr8	61033317	12	26
1100	chr8	61122801	13	32
1101	chr8	67815098	7	29
1102	chr8	69493974	4	28
1103	chr8	70744757	8	28
1104	chr8	71639183	24	49
1105	chr8	72875540	25	67
1106	chr8	75214667	12	21
1107	chr8	75225899	4	24
1108	chr8	76303639	17	45
1109	chr8	82092998	9	47
1110	chr8	84047139	13	29
1111	chr8	88209624	7	52
1112	chr8	91097066	4	58
1113	chr8	96085860	23	55
1114	chr8	96508479	5	27
1115	chr8	97771233	13	25
1116	chr8	105169182	4	53
1117	chr8	105658306	13	28
1118	chr8	106716342	7	20
1119	chr8	111281823	15	48
1120	chr8	113044266	8	37
1121	chr8	120918375	4	16
1122	chr8	123642052	12	71
1123	chr8	125582885	20	51
1124	chr8	126236711	10	76
1125	chr8	134070686	12	31
1126	chr8	137848318	10	48
1127	chr8	138425973	4	48
1128	chr8	139149121	6	19
1129	chr8	139463026	19	51
1130	chr8	144222037	9	33
1131	chr8	144967483	19	50
1132	chr9	4346671	14	55
1133	chr9	4376421	4	23
1134	chr9	4537277	10	26
1135	chr9	6999384	7	48
1136	chr9	7371813	24	66
1137	chr9	9950442	14	26
1138	chr9	10404564	15	51
1139	chr9	12898005	9	32
1140	chr9	15394898	12	52
1141	chr9	15815311	14	53
1142	chr9	16389409	8	22
1143	chr9	18286562	10	31
1144	chr9	18751844	15	55
1145	chr9	23075121	17	42
1146	chr9	25418956	4	45
1147	chr9	29092579	9	21
1148	chr9	31291357	7	28
1149	chr9	35980791	7	25
1150	chr9	36341808	7	59
1151	chr9	36423667	19	58
1152	chr9	40914597	12	15
1153	chr9	40923207	29	55
1154	chr9	69050423	14	56
1155	chr9	69163025	13	28
1156	chr9	69189611	11	31
1157	chr9	73054614	8	55
1158	chr9	76443900	5	28
1159	chr9	81015537	9	57
1160	chr9	81388190	13	49
1161	chr9	81709448	10	28
1162	chr9	82418944	8	37
1163	chr9	88540732	6	24
1164	chr9	88887086	11	61
1165	chr9	90098974	6	30
1166	chr9	98585704	10	36
1167	chr9	103925288	6	54
1168	chr9	104833909	25	62
1169	chr9	104862639	14	52
1170	chr9	105055736	5	80
1171	chr9	106261848	18	93
1172	chr9	106913635	8	30
1173	chr9	107775254	21	70
1174	chr9	110544796	5	79
1175	chr9	112502365	11	81
1176	chr9	119769567	23	88
1177	chr9	121879742	11	46
1178	chr9	127125981	21	28
1179	chr9	129264421	10	31
1180	chr9	132421626	16	82
1181	chr9	134798569	12	55
1182	chr9	134924580	10	23
1183	chr9	135316098	7	25
1184	chr9	135587257	43	48
1185	chrX	3376877	11	23
1186	chrX	3691432	6	25
1187	chrX	4461916	5	25
1188	chrX	6219006	5	12
1189	chrX	8410484	9	52
1190	chrX	9730209	11	31
1191	chrX	16409573	17	48
1192	chrX	17502507	22	60
1193	chrX	23600184	11	55
1194	chrX	24274598	17	45
1195	chrX	63025064	16	18
1196	chrX	70083212	11	24
1197	chrX	75379902	4	33
1198	chrX	77865919	5	24
1199	chrX	81787004	8	23
1200	chrX	82196572	11	17
1201	chrX	86350180	11	22
1202	chrX	86882703	4	26
1203	chrX	91028360	6	13
1204	chrX	92877476	5	32
1205	chrX	93541300	11	29
1206	chrX	95795848	4	24
1207	chrX	97891467	7	62
1208	chrX	103911651	29	51
1209	chrX	105947180	7	24
1210	chrX	110516173	7	26
1211	chrX	114026716	8	64
1212	chrX	114694447	7	70
1213	chrX	115474403	20	70
1214	chrX	117476752	7	41
1215	chrX	127463782	19	46
1216	chrX	129366460	17	50
1217	chrX	136075840	22	62
1218	chrX	138189024	12	48
1219	chrX	144323863	10	23
1220	chrX	144327144	5	15
1221	chrX	145340559	12	51
1222	chrX	146861645	4	34
1223	chrX	147477735	7	48
1224	chrX	148428177	7	23
1225	chrX	150382880	15	62
1226	chrX	152814236	19	82
1227	chrX	152938889	5	57
1228	chrX	155646733	8	23

## Sheet: WERI_TGS
Consistent structural variants identified from WERI assembly and TGS
CHR	START	END	COVERAGE	TGS_CHR	TGS_POS
chr3	186751135	186751339	782	chr3	186751302
chr3	186714170	186714266	382	chr3	186714179
chr3	186405719	186405736	94	chr3	186405730
chr3	196973747	196973827	1458	chr3	196973786
chr3	196948824	196949080	443	chr3	196948919
chr3	185299551	185299866	65	chr3	185299552
chr3	184752979	184754961	131	chr3	184753100
chr3	184752979	184754961	131	chr3	184753112
chr3	184712925	184713082	97	chr3	184712961
chr3	196811191	196811386	9177	chr3	196811203
chr3	184544480	184544866	269	chr3	184544497
chr3	184544480	184544866	269	chr3	184544504
chr3	184502602	184503176	63	chr3	184502602
chr3	184502602	184503176	63	chr3	184502603
chr3	184438925	184439098	26207	chr3	184438925
chr3	184235620	184235974	65	chr3	184235634
chr3	198012735	198015178	1497	chr3	198013785
chr3	183684813	183685102	4592	chr3	183684966
chr3	183473009	183473262	1865	chr3	183473072
chr3	196688977	196689608	2420	chr3	196689191
chr3	183314890	183315216	975	chr3	183314924
chr3	183171699	183172093	126	chr3	183171770
chr3	183017581	183018542	65	chr3	183017581
chr3	182653429	182653990	517	chr3	182653472
chr3	182581198	182581263	71	chr3	182581225
chr3	182153133	182153264	1821	chr3	182153263
chr3	179917039	179917055	448	chr3	179917053
chr3	178393248	178393258	1044	chr3	178393254
chr3	196173085	196173275	827	chr3	196173213
chr3	178141180	178141635	330	chr3	178141236
chr3	178141180	178141635	330	chr3	178141238
chr3	177457361	177457433	670	chr3	177457432
chr3	196000877	196000921	38	chr3	196000920
chr3	176425230	176425247	85	chr3	176425237
chr3	176373529	176373546	1574	chr3	176373545
chr3	176233747	176233750	6915	chr3	176233749
chr3	176223141	176223143	102	chr3	176223142
chr3	176181080	176182094	450	chr3	176181550
chr3	175960181	175960197	2555	chr3	175960190
chr3	195710218	195711495	123	chr3	195710218
chr3	195710218	195711495	123	chr3	195711014
chr3	175670392	175670627	73	chr3	175670426
chr3	195779233	195788375	93	chr3	195783311
chr3	174762163	174762448	2261	chr3	174762165
chr3	174762163	174762448	2261	chr3	174762380
chr3	174086215	174086342	989	chr3	174086283
chr3	172691440	172691889	2223	chr3	172691440
chr3	172605146	172605161	526	chr3	172605156
chr3	171908583	171908599	551	chr3	171908596
chr3	171586657	171586776	77	chr3	171586657
chr3	171502847	171503544	179	chr3	171502894
chr3	169989288	169989357	2182	chr3	169989295
chr3	169770336	169771544	822	chr3	169770906
chr3	169770336	169771544	822	chr3	169771167
chr3	169552163	169552177	230644	chr3	169552176
chr3	197847678	197847683	36	chr3	197847681
chr3	166880270	166880674	1043	chr3	166880287
chr3	166880270	166880674	1043	chr3	166880545
chr3	195109545	195110362	526	chr3	195110268
chr3	165797104	165797375	77	chr3	165797200
chr3	195055516	195055598	30	chr3	195055517
chr3	195047788	195047796	134	chr3	195047793
chr3	194943263	194943684	170	chr3	194943272
chr3	164588721	164588909	101	chr3	164588734
chr3	163790417	163790465	334	chr3	163790463
chr3	160803334	160803500	50	chr3	160803401
chr3	159963478	159963487	2035	chr3	159963482
chr3	159680513	159680751	205	chr3	159680727
chr3	194421114	194421166	50	chr3	194421133
chr3	159229700	159229853	95	chr3	159229712
chr3	194375434	194375492	213	chr3	194375462
chr3	194324570	194325440	1601	chr3	194324583
chr3	158228828	158229306	138	chr3	158228925
chr3	157848541	157848545	324	chr3	157848544
chr3	194275704	194275777	682	chr3	194275717
chr3	157523675	157523710	63	chr3	157523690
chr3	156100588	156100595	821	chr3	156100594
chr3	155813972	155814276	2835	chr3	155814058
chr3	155322871	155322887	253	chr3	155322884
chr3	154378891	154379247	331	chr3	154378944
chr3	154180619	154180620	29	chr3	154180619
chr3	153646528	153646751	2293	chr3	153646593
chr3	153444910	153445034	227	chr3	153444947
chr3	152893522	152893523	5351	chr3	152893522
chr3	152694108	152694901	1386	chr3	152694108
chr3	152694108	152694901	1386	chr3	152694156
chr3	152694108	152694901	1386	chr3	152694497
chr3	151664755	151664879	125459	chr3	151664755
chr3	197677660	197680601	132	chr3	197677660
chr3	149875897	149875901	62	chr3	149875900
chr3	146424976	146424986	93	chr3	146424985
chr3	145744961	145745276	68	chr3	145744999
chr3	144969026	144969043	93	chr3	144969040
chr3	143873657	143874205	2585	chr3	143874121
chr3	143476000	143476019	219	chr3	143476018
chr3	143086141	143086462	187	chr3	143086328
chr3	143046920	143047823	251	chr3	143047265
chr3	143046920	143047823	251	chr3	143047332
chr3	141722724	141722741	60	chr3	141722738
chr3	141665709	141665950	771	chr3	141665737
chr3	140824652	140828413	86	chr3	140825566
chr3	139955612	139955613	52	chr3	139955612
chr3	139583491	139583787	55	chr3	139583588
chr3	139114349	139116401	1493	chr3	139114531
chr3	139114349	139116401	1493	chr3	139115535
chr3	139114349	139116401	1493	chr3	139115772
chr3	192327576	192327592	51	chr3	192327591
chr3	137284413	137284417	48	chr3	137284416
chr3	192138298	192138634	29	chr3	192138308
chr3	135318168	135318336	1942	chr3	135318180
chr3	133129949	133129957	55	chr3	133129956
chr3	132215271	132215853	174	chr3	132215297
chr3	132215271	132215853	174	chr3	132215317
chr3	132172919	132172929	71	chr3	132172927
chr3	131988557	131995519	92	chr3	131989410
chr3	131978048	131978558	120	chr3	131978060
chr3	131792615	131792761	479	chr3	131792616
chr3	130219570	130219589	542	chr3	130219581
chr3	197459334	197460208	32	chr3	197459383
chr3	191281661	191281676	186	chr3	191281675
chr3	197454934	197455244	34	chr3	197454935
chr3	191092648	191092956	860	chr3	191092753
chr6	79375185	79375189	58190	chr6	79375188
chr6	79901555	79901556	638	chr6	79901555
chr6	80573497	80583860	1547	chr6	80574003
chr6	69567108	69567403	3725	chr6	69567109
chr6	81468027	81468510	425	chr6	81468355
chr6	82259928	82260214	36112	chr6	82259929
chr6	82697925	82698067	168	chr6	82697947
chr6	82934930	82934953	105	chr6	82934947
chr6	83145107	83145242	60	chr6	83145207
chr6	69920893	69921577	80	chr6	69920973
chr6	69920893	69921577	80	chr6	69921383
chr6	70010038	70017460	100	chr6	70010347
chr6	86442989	86443005	58	chr6	86443004
chr6	88714357	88714742	80	chr6	88714442
chr6	89872382	89872399	34527	chr6	89872398
chr6	90964052	90964557	208	chr6	90964254
chr6	68482132	68482151	62	chr6	68482150
chr6	92098259	92098627	63	chr6	92098290
chr6	92866416	92866431	813	chr6	92866429
chr6	94031357	94031694	52602	chr6	94031357
chr6	94054993	94054995	65	chr6	94054994
chr6	94957365	94958117	37	chr6	94957637
chr6	94957365	94958117	37	chr6	94957711
chr6	95206254	95206848	2170	chr6	95206618
chr6	95501855	95503132	673	chr6	95502019
chr6	95501855	95503132	673	chr6	95502966
chr6	96193218	96194213	9346	chr6	96193456
chr6	96639706	96639708	14014	chr6	96639707
chr6	96982567	96983710	7954	chr6	96982568
chr6	96982567	96983710	7954	chr6	96983531
chr6	97238860	97238868	562	chr6	97238866
chr6	100746155	100746170	1437	chr6	100746169
chr6	101835883	101835897	13816	chr6	101835893
chr6	102014097	102014196	1112	chr6	102014187
chr6	102591978	102592989	468	chr6	102592803
chr6	71719680	71719688	379	chr6	71719687
chr6	103384150	103384184	171	chr6	103384177
chr6	103679658	103679817	438	chr6	103679674
chr6	103902689	103902705	140	chr6	103902699
chr6	104042550	104042809	1294	chr6	104042550
chr6	104339852	104339926	60	chr6	104339872
chr6	104727280	104727664	316	chr6	104727471
chr6	104727280	104727664	316	chr6	104727497
chr6	105286881	105286889	49	chr6	105286886
chr6	105823765	105824280	102	chr6	105823837
chr6	106251642	106251674	185	chr6	106251644
chr6	106535742	106535947	54	chr6	106535757
chr6	106589104	106589263	658	chr6	106589113
chr6	108293167	108293557	1459	chr6	108293408
chr6	109047090	109047289	752	chr6	109047112
chr6	109047090	109047289	752	chr6	109047188
chr6	109781773	109781780	624	chr6	109781779
chr6	110600710	110600713	173442	chr6	110600712
chr6	110666104	110666266	500	chr6	110666115
chr6	111828568	111828704	67	chr6	111828588
chr6	112033167	112033755	74	chr6	112033302
chr6	113409437	113409513	1758	chr6	113409439
chr6	114227236	114227248	53	chr6	114227247
chr6	114788705	114788721	4193	chr6	114788720
chr6	115030939	115031314	55	chr6	115031033
chr6	115303322	115303548	120	chr6	115303377
chr6	116047604	116047605	211	chr6	116047604
chr6	73215710	73215866	679	chr6	73215790
chr6	118070812	118071063	297	chr6	118071031
chr6	73289758	73289957	1327	chr6	73289856
chr6	118940825	118941156	126	chr6	118940825
chr6	120247100	120247117	119	chr6	120247113
chr6	120301827	120301842	70	chr6	120301841
chr6	120443670	120443778	62	chr6	120443691
chr6	73506692	73506993	2563	chr6	73506934
chr6	120756490	120756507	53	chr6	120756506
chr6	73563801	73563869	3047	chr6	73563844
chr6	121476087	121476786	202	chr6	121476299
chr6	73601670	73601737	225	chr6	73601694
chr6	121840524	121840631	45	chr6	121840527
chr6	122146205	122146240	46	chr6	122146239
chr6	122815451	122815519	70	chr6	122815465
chr6	123326482	123326499	3490	chr6	123326497
chr6	73795114	73795133	228	chr6	73795132
chr6	124018896	124028904	101131	chr6	124028854
chr6	73958290	73958302	10414	chr6	73958301
chr6	125772526	125772942	404	chr6	125772899
chr6	68833561	68833571	277	chr6	68833570
chr6	74122684	74123735	277	chr6	74122788
chr6	126961540	126961542	61	chr6	126961540
chr6	74139944	74140093	384	chr6	74139978
chr6	129286835	129287051	53	chr6	129287020
chr6	129415897	129416246	63	chr6	129415944
chr6	130293638	130293654	233	chr6	130293653
chr6	130638179	130638561	2242	chr6	130638261
chr6	130707428	130707442	6870	chr6	130707433
chr6	130952343	130952360	552	chr6	130952358
chr6	131692731	131693109	67	chr6	131692897
chr6	131716695	131716980	213	chr6	131716729
chr6	131949513	131950360	55	chr6	131949549
chr6	132386037	132391441	475	chr6	132386422
chr6	132600757	132601171	767	chr6	132600941
chr6	133050298	133050692	60	chr6	133050359
chr6	133410630	133410632	58	chr6	133410631
chr6	134404282	134404660	321	chr6	134404481
chr6	134907426	134908141	641	chr6	134907438
chr6	134907426	134908141	641	chr6	134907589
chr6	137079145	137079451	3500	chr6	137079215
chr6	137117226	137117319	111	chr6	137117246
chr6	139516084	139516106	9385	chr6	139516097
chr6	139516084	139516106	9385	chr6	139516098
chr6	140096692	140096706	84	chr6	140096705
chr6	140631751	140632103	49	chr6	140631753
chr6	141356180	141356568	2456	chr6	141356500
chr6	141372402	141372784	109	chr6	141372413
chr6	142222662	142222663	48	chr6	142222662
chr6	142317701	142318445	56	chr6	142318068
chr6	143630227	143630239	74	chr6	143630238
chr6	145079298	145079526	384	chr6	145079319
chr6	146787669	146787723	48	chr6	146787708
chr6	147643808	147643890	59	chr6	147643836
chr6	148443435	148443522	67	chr6	148443445
chr6	148481015	148481035	411	chr6	148481024
chr6	148633978	148634056	59	chr6	148634055
chr6	149034375	149034561	59	chr6	149034523
chr6	149177644	149178046	2791	chr6	149177765
chr6	149776262	149776366	1379	chr6	149776328
chr6	150268997	150269114	143	chr6	150269113
chr6	150589553	150589740	244	chr6	150589734
chr6	69100810	69101006	3959	chr6	69100845
chr6	153108681	153108758	222	chr6	153108721
chr6	153734460	153745593	46	chr6	153734460
chr6	154099813	154100299	56	chr6	154100101
chr6	154263429	154263450	72724	chr6	154263449
chr6	154524813	154525709	516	chr6	154525134
chr6	154956339	154956343	1485	chr6	154956342
chr6	155771014	155771070	229	chr6	155771042
chr6	157213168	157213177	82	chr6	157213170
chr6	157238332	157238525	145	chr6	157238333
chr6	157270153	157270179	106	chr6	157270153
chr6	157270153	157270179	106	chr6	157270154
chr6	157270153	157270179	106	chr6	157270164
chr6	157826741	157827583	485	chr6	157826741
chr6	158159840	158169820	9202	chr6	158169674
chr6	158348711	158350279	4864	chr6	158349004
chr6	158348711	158350279	4864	chr6	158350241
chr6	158783387	158783400	455	chr6	158783391
chr6	159304812	159304840	50	chr6	159304820
chr6	159604831	159604933	102	chr6	159604845
chr6	159710679	159712776	93	chr6	159710765
chr6	159710679	159712776	93	chr6	159711289
chr6	159927540	159928447	91	chr6	159927607
chr6	160218966	160219218	205	chr6	160219076
chr6	160299149	160299262	136	chr6	160299173
chr6	160456638	160456886	329	chr6	160456792
chr6	160535205	160535277	4619	chr6	160535209
chr6	160668619	160669248	180	chr6	160669051
chr6	160728280	160728390	62	chr6	160728389
chr6	160849866	160849873	4694	chr6	160849872
chr6	161090545	161090642	56	chr6	161090614
chr6	161304878	161306893	425	chr6	161305276
chr6	161315937	161315977	79	chr6	161315975
chr6	161363916	161364457	2120	chr6	161363916
chr6	161435943	161436344	59	chr6	161435945
chr6	161760224	161760237	47573	chr6	161760236
chr6	162010202	162011532	465	chr6	162010433
chr6	162010202	162011532	465	chr6	162011197
chr6	163329267	163329661	51	chr6	163329294
chr6	163331408	163331566	69	chr6	163331430
chr6	164627850	164628383	719	chr6	164628115
chr3	40203650	40204242	377	chr3	40203782
chr3	40200117	40200132	92	chr3	40200126
chr3	40084291	40085262	512	chr3	40085122
chr3	39719750	39720832	115	chr3	39720114
chr3	39174486	39174789	10157	chr3	39174537
chr3	50025595	50025607	1129	chr3	50025606
chr3	38358206	38358218	669	chr3	38358217
chr3	38084350	38084589	79	chr3	38084409
chr3	37708652	37708695	86	chr3	37708652
chr3	49913640	49913919	328	chr3	49913655
chr3	36797654	36797669	784	chr3	36797668
chr3	36706279	36706294	145	chr3	36706293
chr3	36044046	36044216	908	chr3	36044049
chr3	49746389	49746685	5941	chr3	49746446
chr3	35367773	35367781	64	chr3	35367779
chr3	34850549	34850643	54	chr3	34850588
chr3	34818285	34818289	139	chr3	34818288
chr3	34801521	34801550	351	chr3	34801545
chr3	49605264	49606275	171	chr3	49605483
chr3	33757442	33757616	196	chr3	33757607
chr3	32945611	32945678	9214	chr3	32945611
chr3	32945611	32945678	9214	chr3	32945636
chr3	49456845	49457172	505	chr3	49456852
chr3	32674716	32675012	15943	chr3	32674717
chr3	32674716	32675012	15943	chr3	32674911
chr3	49404045	49404094	2497	chr3	49404088
chr3	31839890	31839907	241	chr3	31839906
chr3	31359148	31359177	63	chr3	31359169
chr3	49305108	49305378	15349	chr3	49305314
chr3	29508778	29508916	1482	chr3	29508892
chr3	28238930	28238941	61	chr3	28238939
chr3	27790446	27790777	67	chr3	27790615
chr3	48499701	48499884	9396	chr3	48499787
chr3	48499701	48499884	9396	chr3	48499804
chr3	23094485	23094510	88	chr3	23094487
chr3	48486239	48486624	245	chr3	48486251
chr3	22094397	22094402	61	chr3	22094401
chr3	21681325	21684474	68	chr3	21682212
chr3	21681325	21684474	68	chr3	21684364
chr3	21536029	21536042	66	chr3	21536039
chr3	48330823	48330837	1308	chr3	48330836
chr3	21143408	21144066	1083	chr3	21143566
chr3	21143408	21144066	1083	chr3	21143926
chr3	51015732	51016593	1016	chr3	51015757
chr3	19969954	19970052	1207	chr3	19969964
chr3	18826271	18827304	1584	chr3	18826568
chr3	18826271	18827304	1584	chr3	18826928
chr3	18787892	18788414	524	chr3	18787989
chr3	18714335	18714684	58	chr3	18714336
chr3	18596156	18596766	489	chr3	18596423
chr3	18596156	18596766	489	chr3	18596688
chr3	18596156	18596766	489	chr3	18596715
chr3	17504188	17504196	89	chr3	17504195
chr3	17148668	17148878	1084	chr3	17148670
chr3	17063220	17063282	609	chr3	17063223
chr3	17063220	17063282	609	chr3	17063255
chr3	16979928	16980187	367	chr3	16980064
chr3	16754578	16754593	981	chr3	16754592
chr3	16155995	16156030	140	chr3	16156027
chr3	47784285	47784584	97996	chr3	47784296
chr3	15742459	15742871	203	chr3	15742661
chr3	15737522	15737524	289	chr3	15737522
chr3	47741369	47741384	104	chr3	47741383
chr3	15272528	15272681	48	chr3	15272575
chr3	14396782	14396823	166	chr3	14396816
chr3	47549928	47550143	3264	chr3	47549966
chr3	12563487	12563779	5000	chr3	12563778
chr3	12563487	12563779	5000	chr3	12563778
chr3	47431267	47431272	82	chr3	47431271
chr3	12095282	12095574	467	chr3	12095573
chr3	11942254	11943808	76	chr3	11942490
chr3	11870472	11870473	861	chr3	11870472
chr3	11599587	11599822	763	chr3	11599602
chr3	47316455	47316814	827	chr3	47316583
chr3	11144391	11144480	73	chr3	11144397
chr3	10365820	10365874	98	chr3	10365837
chr3	10224659	10224798	311	chr3	10224742
chr3	10133964	10134244	2728	chr3	10134157
chr3	9300152	9300186	123	chr3	9300185
chr3	8678700	8679437	635	chr3	8678959
chr3	8502234	8502421	55	chr3	8502329
chr3	8440228	8440648	86	chr3	8440408
chr3	8440228	8440648	86	chr3	8440426
chr3	8411697	8412742	79	chr3	8411705
chr3	8074021	8074392	386	chr3	8074060
chr3	7572851	7572896	1653	chr3	7572890
chr3	7088683	7088696	2227	chr3	7088693
chr3	6811421	6811440	9351	chr3	6811435
chr3	6699636	6700192	51	chr3	6699636
chr3	6388510	6389014	163	chr3	6388673
chr3	6354132	6354147	1381	chr3	6354146
chr3	6311341	6311648	65	chr3	6311381
chr3	6061347	6061364	766	chr3	6061363
chr3	5565190	5565272	69	chr3	5565191
chr3	5565190	5565272	69	chr3	5565203
chr3	5442420	5442437	50	chr3	5442435
chr3	4882209	4882282	83	chr3	4882262
chr3	4456617	4457093	1422	chr3	4456789
chr3	46620352	46620377	67	chr3	46620359
chr3	3597741	3597831	11212	chr3	3597788
chr3	50841739	50841794	77	chr3	50841741
chr3	46494764	46495107	138	chr3	46494912
chr3	2705442	2705999	133	chr3	2705509
chr3	2687248	2687290	48	chr3	2687252
chr3	2454247	2454527	53	chr3	2454272
chr3	1708056	1708603	1057	chr3	1708126
chr3	1708056	1708603	1057	chr3	1708263
chr3	1027847	1027917	953	chr3	1027910
chr3	960637	961582	7140	chr3	960758
chr3	876228	876752	59	chr3	876228
chr3	519926	520326	42	chr3	520230
chr3	483051	483323	59	chr3	483082
chr3	46004347	46004495	247	chr3	46004380
chr3	45890258	45890375	3390	chr3	45890269
chr3	45501160	45501171	107	chr3	45501165
chr3	44298800	44298813	823	chr3	44298812
chr3	43524288	43524290	52	chr3	43524289
chr3	43011736	43012857	558	chr3	43012659
chr3	41890694	41891379	495	chr3	41890893
chr3	41890694	41891379	495	chr3	41890893
chr3	41558872	41559779	19558	chr3	41558907
chr3	41558872	41559779	19558	chr3	41559390
chr8	86819173	86819591	153	chr8	86819425
chr8	96250616	96250684	6534	chr8	96250630
chr8	96508291	96509811	507	chr8	96508479
chr8	96573337	96573339	67	chr8	96573338
chr8	97587330	97587564	173	chr8	97587534
chr8	99145555	99145720	75	chr8	99145575
chr8	99145555	99145720	75	chr8	99145692
chr8	87136507	87137236	409	chr8	87136775
chr8	87156273	87156275	216	chr8	87156274
chr8	100426437	100426910	1607	chr8	100426437
chr8	100426437	100426910	1607	chr8	100426445
chr8	87255761	87256941	1360	chr8	87256706
chr8	103370539	103371148	2420	chr8	103370671
chr8	105380590	105380946	241	chr8	105380821
chr8	105879327	105879774	533	chr8	105879327
chr8	107542882	107543130	1451	chr8	107542929
chr8	107542882	107543130	1451	chr8	107543007
chr8	108123185	108123734	3161	chr8	108123707
chr8	109065142	109065247	70	chr8	109065153
chr8	109089365	109089381	62	chr8	109089375
chr8	109337039	109337117	133	chr8	109337082
chr8	109358643	109358658	130	chr8	109358657
chr8	109498076	109498350	88	chr8	109498087
chr8	112213592	112214008	152	chr8	112213627
chr8	115075978	115076130	262	chr8	115076129
chr8	115376795	115386785	27027	chr8	115376812
chr8	116034780	116034795	651	chr8	116034794
chr8	115398725	115398743	184	chr8	115398732
chr8	115475974	115476352	45	chr8	115476001
chr8	116749854	116750289	67	chr8	116749855
chr8	117097416	117098102	162	chr8	117097693
chr8	117608337	117608494	560	chr8	117608483
chr8	118469483	118469570	65	chr8	118469525
chr8	118709329	118709747	62	chr8	118709461
chr8	119497861	119499217	251	chr8	119498904
chr8	120348169	120348325	1445	chr8	120348180
chr8	120918376	120920888	425	chr8	120919679
chr8	120918376	120920888	425	chr8	120920738
chr8	121781677	121782327	79	chr8	121782026
chr8	122591666	122592089	697	chr8	122591731
chr8	86161662	86162851	1079	chr8	86161836
chr8	86161662	86162851	1079	chr8	86162334
chr8	123173314	123173586	1046	chr8	123173459
chr8	123667929	123667944	151	chr8	123667943
chr8	123855964	123856348	208	chr8	123855980
chr8	124301929	124302755	108	chr8	124302057
chr8	124301929	124302755	108	chr8	124302301
chr8	124301929	124302755	108	chr8	124302505
chr8	124482921	124483129	460	chr8	124483052
chr8	124717383	124717675	70	chr8	124717440
chr8	124755191	124755278	79	chr8	124755277
chr8	124877715	124877729	114	chr8	124877726
chr8	125011858	125011878	123	chr8	125011868
chr8	125327683	125327802	246	chr8	125327698
chr8	89753679	89753943	56	chr8	89753750
chr8	126074684	126074686	104	chr8	126074685
chr8	126853221	126853235	75	chr8	126853234
chr8	126989634	126989634	361	chr8	126989633
chr8	89994219	89994549	744	chr8	89994516
chr8	127849606	127850112	59	chr8	127849724
chr8	127849606	127850112	59	chr8	127849998
chr8	128232682	128232696	498	chr8	128232695
chr8	90233234	90233420	339	chr8	90233250
chr8	130428406	130428821	160	chr8	130428441
chr8	130897683	130898000	2068	chr8	130897702
chr8	131230546	131231055	135	chr8	131230559
chr8	131230546	131231055	135	chr8	131230559
chr8	131655117	131655147	71	chr8	131655120
chr8	131660487	131660503	88	chr8	131660502
chr8	131826954	131826971	68	chr8	131826968
chr8	132908422	132908424	64	chr8	132908422
chr8	132933286	132933316	68	chr8	132933314
chr8	133213802	133214163	1416	chr8	133213946
chr8	90684155	90685849	1284	chr8	90684423
chr8	134930405	134930756	78	chr8	134930611
chr8	135190795	135190799	49	chr8	135190797
chr8	136026907	136026913	2190	chr8	136026911
chr8	136955612	136956027	1099	chr8	136955613
chr8	137320639	137320706	52	chr8	137320669
chr8	137595443	137595499	86	chr8	137595498
chr8	91834304	91834991	1209	chr8	91834406
chr8	91834304	91834991	1209	chr8	91834440
chr8	93405658	93405774	63	chr8	93405667
chr8	93798495	93808590	17375	chr8	93808505
chr8	95333023	95333165	53	chr8	95333037
chr8	95378612	95378764	302	chr8	95378667
chr8	95597098	95597211	90	chr8	95597106
chr8	95630487	95630826	78	chr8	95630494
chr12	132231969	132234221	101	chr12	132233526
chr12	132231969	132234221	101	chr12	132233585
chr12	132223362	132224362	136	chr12	132223362
chr12	122902326	122902555	3469	chr12	122902429
chr12	132182144	132182178	53	chr12	132182147
chr12	132166182	132167252	5440	chr12	132166547
chr12	132166182	132167252	5440	chr12	132166644
chr12	132148890	132150765	300	chr12	132148891
chr12	132148890	132150765	300	chr12	132148965
chr12	132148890	132150765	300	chr12	132149939
chr12	132134623	132136271	177	chr12	132134625
chr12	132094799	132094827	247	chr12	132094805
chr12	121747243	121748256	119	chr12	121747249
chr12	121747243	121748256	119	chr12	121747270
chr12	121268083	121268101	196	chr12	121268100
chr12	121052749	121052785	4050	chr12	121052780
chr12	120926834	120928799	280	chr12	120927168
chr12	120926834	120928799	280	chr12	120928100
chr12	120926834	120928799	280	chr12	120928537
chr12	131998636	131998944	72	chr12	131998668
chr12	120467812	120468113	3171	chr12	120467996
chr12	120441989	120442289	2976	chr12	120442156
chr12	120437108	120437410	2658	chr12	120437300
chr12	120351847	120356019	406	chr12	120351847
chr12	119951756	119951944	935	chr12	119951803
chr12	131871333	131871632	7002	chr12	131871481
chr12	131686446	131686617	89	chr12	131686566
chr12	117376637	117376656	100338	chr12	117376655
chr12	131626511	131627835	57	chr12	131626517
chr12	131616854	131616973	44	chr12	131616899
chr12	131588256	131588736	1666	chr12	131588256
chr12	131576140	131577469	155	chr12	131576425
chr12	115698191	115698390	308	chr12	115698303
chr12	131477530	131477728	735	chr12	131477531
chr12	131477530	131477728	735	chr12	131477559
chr12	115374476	115374645	211	chr12	115374477
chr12	115112624	115112736	70	chr12	115112707
chr12	114874383	114874649	1519	chr12	114874407
chr12	114576319	114576723	116	chr12	114576398
chr12	114281900	114282249	171	chr12	114282017
chr12	114012854	114013190	96	chr12	114012978
chr12	114012854	114013190	96	chr12	114012981
chr12	131306273	131306906	108	chr12	131306671
chr12	131306273	131306906	108	chr12	131306782
chr12	113813633	113813656	304	chr12	113813654
chr12	113091432	113091611	68	chr12	113091517
chr12	131156850	131156855	56	chr12	131156853
chr12	112287223	112297417	34475	chr12	112297134
chr12	111325606	111326506	78	chr12	111325606
chr12	111247526	111267370	35141	chr12	111257372
chr12	131045852	131046989	59	chr12	131046181
chr12	131037361	131037616	75	chr12	131037558
chr12	110905880	110906069	276	chr12	110905886
chr12	110880654	110880886	685	chr12	110880724
chr12	110178783	110178906	8257	chr12	110178821
chr12	109867944	109868300	899	chr12	109868092
chr12	109661274	109662304	67	chr12	109661442
chr12	109661274	109662304	67	chr12	109661571
chr12	109209813	109210281	182	chr12	109210014
chr12	108835870	108836053	85	chr12	108835886
chr12	130782341	130782628	134	chr12	130782383
chr12	108578509	108578685	101	chr12	108578582
chr12	108347749	108348609	93	chr12	108348110
chr12	107914287	107914291	18028	chr12	107914290
chr12	107809481	107809488	142	chr12	107809481
chr12	107809481	107809488	142	chr12	107809487
chr12	130660321	130660326	8327	chr12	130660325
chr12	132967975	132968218	72	chr12	132968019
chr12	106497169	106497225	59	chr12	106497183
chr12	106272423	106272455	365	chr12	106272430
chr12	106209873	106209877	16338	chr12	106209873
chr12	132954400	132954479	128	chr12	132954402
chr12	132954400	132954479	128	chr12	132954410
chr12	130482697	130483322	249	chr12	130483018
chr12	130482697	130483322	249	chr12	130483275
chr12	105437113	105437128	138	chr12	105437127
chr12	104923206	104923379	336	chr12	104923211
chr12	130391903	130393608	213	chr12	130391973
chr12	130386390	130387713	56	chr12	130386407
chr12	130379366	130380291	65	chr12	130379826
chr12	130379366	130380291	65	chr12	130380014
chr12	130338244	130338766	66	chr12	130338257
chr12	130338244	130338766	66	chr12	130338452
chr12	132939822	132939990	5523	chr12	132939943
chr12	103768494	103768648	249	chr12	103768497
chr12	103506817	103507284	85	chr12	103506945
chr12	102405198	102405268	195	chr12	102405262
chr12	101747430	101747701	63	chr12	101747634
chr12	101708547	101713687	89	chr12	101708632
chr12	130054766	130055644	201	chr12	130055004
chr12	130054766	130055644	201	chr12	130055025
chr12	101056897	101056916	973	chr12	101056913
chr12	129970500	129970511	508	chr12	129970510
chr12	100294430	100294431	135	chr12	100294430
chr12	129855060	129858835	264	chr12	129855325
chr12	129855060	129858835	264	chr12	129857597
chr12	129828669	129828810	612	chr12	129828673
chr12	98492560	98492581	781	chr12	98492568
chr12	97117733	97117736	66	chr12	97117735
chr12	129538811	129539010	74	chr12	129538813
chr12	129538811	129539010	74	chr12	129538830
chr12	95355503	95355505	9736	chr12	95355504
chr12	95195689	95195698	590	chr12	95195697
chr12	94950286	94950504	77	chr12	94950288
chr12	129303136	129303634	49	chr12	129303136
chr12	91749679	91749716	587	chr12	91749689
chr12	90776402	90777518	1056	chr12	90776479
chr12	90223524	90223838	562	chr12	90223560
chr12	90093196	90094187	71	chr12	90093213
chr12	90093196	90094187	71	chr12	90093306
chr12	90093196	90094187	71	chr12	90093997
chr12	132792786	132793550	73	chr12	132793002
chr12	128844991	128846462	1042	chr12	128845721
chr12	128814184	128814294	65	chr12	128814189
chr12	132787534	132787923	73	chr12	132787575
chr12	88715126	88715519	139	chr12	88715394
chr12	128708089	128708921	68	chr12	128708214
chr12	128708089	128708921	68	chr12	128708248
chr12	132775945	132776165	71	chr12	132776123
chr12	132775945	132776165	71	chr12	132776127
chr12	87477037	87477047	83	chr12	87477044
chr12	86480427	86480631	140	chr12	86480529
chr12	132758875	132759248	99	chr12	132758876
chr12	128473089	128473760	66	chr12	128473090
chr12	132742761	132742829	98	chr12	132742779
chr12	132729375	132729623	89	chr12	132729466
chr12	132727530	132727736	67	chr12	132727541
chr12	128083829	128085638	81	chr12	128084127
chr12	128083829	128085638	81	chr12	128084317
chr12	128083829	128085638	81	chr12	128085163
chr12	132718358	132718646	68	chr12	132718433
chr12	132691966	132695220	198	chr12	132692732
chr12	132691966	132695220	198	chr12	132694152
chr12	132691966	132695220	198	chr12	132694935
chr12	127570539	127570701	71	chr12	127570629
chr12	127568280	127569090	9975	chr12	127568625
chr12	127544959	127545964	772	chr12	127545144
chr12	127229746	127229748	57	chr12	127229747
chr12	127166171	127166338	249	chr12	127166222
chr12	132606885	132606903	59	chr12	132606894
chr12	126831902	126832211	7275	chr12	126832068
chr12	132556458	132556897	49	chr12	132556663
chr12	126405313	126405335	106	chr12	126405334
chr12	132469723	132470949	342	chr12	132470838
chr12	125612840	125613208	208	chr12	125613048
chr12	132463449	132464664	133	chr12	132463956
chr12	125307729	125308049	89	chr12	125307754
chr12	125089700	125090743	362	chr12	125090188
chr12	132411691	132412854	1727	chr12	132412072
chr12	132411691	132412854	1727	chr12	132412113
chr12	132411691	132412854	1727	chr12	132412392
chr12	125036116	125036212	1654	chr12	125036186
chr12	124999614	124999921	15024	chr12	124999892
chr12	124897784	124907799	76255	chr12	124907726
chr12	132397077	132398089	72	chr12	132397083
chr12	124849841	124850353	346	chr12	124849860
chr12	132391981	132392480	73	chr12	132392099
chr12	132391981	132392480	73	chr12	132392112
chr12	124839644	124840058	119	chr12	124839663
chr12	124839644	124840058	119	chr12	124839902
chr12	132377246	132378058	2445	chr12	132377659
chr12	124438673	124439600	2796	chr12	124438673
chr12	124438673	124439600	2796	chr12	124439257
chr12	124362463	124363013	60	chr12	124362757
chr12	124333825	124334029	300	chr12	124333866
chr12	124323062	124323574	62	chr12	124323349
chr12	124234918	124235138	76	chr12	124234984
chr12	132316902	132317273	64	chr12	132317047
chr12	132303371	132305408	92	chr12	132303395
chr12	132303371	132305408	92	chr12	132303500
chr12	132303371	132305408	92	chr12	132303999
chr12	123911266	123912510	182	chr12	123911267
chr12	123911266	123912510	182	chr12	123911286
chr12	123452737	123453178	548	chr12	123452737
chr12	123443531	123443733	4729	chr12	123443533
chr2	142676972	142677386	48	chr2	142677047
chr2	144947221	144947459	177	chr2	144947376
chr2	145196240	145196243	53	chr2	145196242
chr2	133158933	133158936	83	chr2	133158935
chr2	145831624	145831798	395	chr2	145831767
chr2	146263356	146263363	4709	chr2	146263358
chr2	149907747	149907751	77	chr2	149907750
chr2	150023906	150025507	4715	chr2	150024813
chr2	151184683	151185022	44	chr2	151184691
chr2	151589595	151594896	5179	chr2	151594596
chr2	151876665	151876983	84	chr2	151876733
chr2	152074603	152074712	69	chr2	152074633
chr2	152074603	152074712	69	chr2	152074640
chr2	133893002	133893065	70	chr2	133893004
chr2	153304156	153304172	67	chr2	153304171
chr2	154269884	154269928	45	chr2	154269925
chr2	155034638	155034982	48	chr2	155034676
chr2	157653843	157653861	227	chr2	157653859
chr2	157917327	157917519	29087	chr2	157917328
chr2	157917327	157917519	29087	chr2	157917457
chr2	159501113	159501241	149	chr2	159501185
chr2	134606908	134609889	209	chr2	134607582
chr2	134606908	134609889	209	chr2	134609249
chr2	159873912	159875081	204	chr2	159873941
chr2	159999324	159999526	76	chr2	159999341
chr2	160590456	160590457	948	chr2	160590456
chr2	161095805	161095822	1617	chr2	161095819
chr2	161226860	161226930	61	chr2	161226893
chr2	162752903	162753032	97	chr2	162752906
chr2	162822107	162822122	49	chr2	162822116
chr2	164773047	164773091	48	chr2	164773082
chr2	165920745	165920815	181	chr2	165920763
chr2	166201428	166201615	61	chr2	166201448
chr2	166889878	166889888	4659	chr2	166889882
chr2	168975066	168975590	566	chr2	168975095
chr2	169326240	169328254	1059	chr2	169327907
chr2	169326240	169328254	1059	chr2	169328157
chr2	169465320	169468108	1676	chr2	169466216
chr2	169465320	169468108	1676	chr2	169466884
chr2	169465320	169468108	1676	chr2	169467565
chr2	135727467	135730288	2083	chr2	135727590
chr2	171558283	171558515	96	chr2	171558444
chr2	135833444	135833751	5151	chr2	135833538
chr2	172989367	172989388	1627	chr2	172989382
chr2	173737732	173738429	320	chr2	173737896
chr2	174594556	174594732	77	chr2	174594592
chr2	174871204	174871218	88	chr2	174871217
chr2	175237988	175237994	1215	chr2	175237993
chr2	136345660	136347944	1354	chr2	136345793
chr2	136345660	136347944	1354	chr2	136346788
chr2	177297944	177297981	210	chr2	177297952
chr2	177453690	177454003	569	chr2	177453988
chr2	177486726	177486739	1745	chr2	177486738
chr2	177784213	177784229	68	chr2	177784228
chr2	178044341	178044459	107	chr2	178044376
chr2	178757140	178757230	79	chr2	178757145
chr2	179015067	179015878	1614	chr2	179015527
chr2	179475711	179475731	183	chr2	179475730
chr2	179878691	179878722	54	chr2	179878721
chr2	180682198	180682293	62	chr2	180682233
chr2	181123133	181123564	185	chr2	181123414
chr2	181397457	181397474	68	chr2	181397473
chr2	182289079	182289281	64	chr2	182289185
chr2	184531464	184531698	416	chr2	184531481
chr2	186605730	186605902	139	chr2	186605754
chr2	186799099	186799233	848	chr2	186799129
chr2	189094695	189094709	46	chr2	189094708
chr2	189841823	189841831	64	chr2	189841829
chr2	132393771	132394793	74	chr2	132393850
chr2	132393771	132394793	74	chr2	132394241
chr2	190137821	190137908	63	chr2	190137899
chr2	190383776	190384008	7773	chr2	190383789
chr2	190613974	190613987	223783	chr2	190613986
chr2	190690012	190690034	67	chr2	190690028
chr2	191975313	191975328	1266	chr2	191975327
chr2	192117953	192117972	213	chr2	192117968
chr2	137978330	137978884	99	chr2	137978670
chr2	193680303	193680321	1381	chr2	193680320
chr2	194058377	194058381	56	chr2	194058380
chr2	194362306	194362311	51112	chr2	194362310
chr2	194463131	194464834	304	chr2	194463337
chr2	194463131	194464834	304	chr2	194464672
chr2	194492138	194492775	112	chr2	194492317
chr2	194585151	194585384	571	chr2	194585204
chr2	194650445	194650666	490	chr2	194650484
chr2	194946190	194946229	44	chr2	194946191
chr2	195230599	195231552	1505	chr2	195230669
chr2	140426454	140432391	24931	chr2	140426621
chr2	141095292	141095407	92	chr2	141095353
chr2	141638314	141639129	91	chr2	141638427
chr14	66953146	66953165	175350	chr14	66953164
chr14	67366833	67366852	577	chr14	67366851
chr14	67396137	67396436	6560	chr14	67396138
chr14	68039433	68289954	132	chr14	68072062
chr14	68039433	68289954	132	chr14	68136341
chr14	68866110	68866121	3586	chr14	68866111
chr14	69028038	69028324	55699	chr14	69028045
chr14	69028038	69028324	55699	chr14	69028192
chr14	69924764	69925098	53	chr14	69925014
chr14	70397966	70398135	908	chr14	70398034
chr14	72444754	72444883	65	chr14	72444881
chr14	73294866	73294967	1423	chr14	73294873
chr14	73353565	73353612	4931	chr14	73353599
chr14	74461809	74462100	2144	chr14	74461957
chr14	75171690	75171732	123	chr14	75171730
chr14	77460457	77460470	156	chr14	77460469
chr14	78516350	78516367	348	chr14	78516366
chr14	78731960	78731968	53	chr14	78731967
chr14	79257343	79257616	92	chr14	79257381
chr14	80488210	80488216	162343	chr14	80488215
chr14	81320429	81320439	2482	chr14	81320433
chr14	81457815	81458344	294	chr14	81457822
chr14	81807126	81807186	70	chr14	81807173
chr14	82665961	82675808	26205	chr14	82675568
chr14	84166377	84166397	49	chr14	84166392
chr14	84192396	84192398	534	chr14	84192397
chr14	84596291	84596478	92	chr14	84596316
chr14	84948632	84948850	58	chr14	84948758
chr14	85615721	85615723	47	chr14	85615722
chr14	85915451	85915467	71459	chr14	85915466
chr14	59749933	59750710	232	chr14	59750531
chr14	88310157	88310241	73	chr14	88310216
chr14	88684236	88684237	3140	chr14	88684236
chr14	89608198	89608440	762	chr14	89608315
chr14	89788204	89788507	336	chr14	89788506
chr14	60065376	60065689	265	chr14	60065660
chr14	60108768	60108782	107	chr14	60108775
chr7	27765023	27765076	9374	chr7	27765041
chr7	27765023	27765076	9374	chr7	27765075
chr7	27267431	27267434	2315	chr7	27267433
chr7	26860851	26860860	57	chr7	26860859
chr7	25920232	25920307	425	chr7	25920305
chr7	25017965	25019144	424	chr7	25018618
chr7	25017965	25019144	424	chr7	25019009
chr7	25017965	25019144	424	chr7	25019138
chr14	60590744	60592771	167	chr14	60591337
chr7	24028695	24028903	61	chr7	24028902
chr7	23904489	23904574	7981	chr7	23904527
chr7	23626065	23626067	205	chr7	23626066
chr7	23503533	23503743	33233	chr7	23503568
chr7	23503533	23503743	33233	chr7	23503600
chr7	22841684	22841945	757	chr7	22841723
chr7	22801056	22801273	1105	chr7	22801128
chr7	20668819	20669025	133	chr7	20668831
chr7	20668819	20669025	133	chr7	20668852
chr7	19478700	19478704	49390	chr7	19478700
chr7	18786585	18786672	57	chr7	18786589
chr14	61188580	61188704	100	chr14	61188588
chr7	16707978	16708104	277	chr7	16708103
chr7	15626654	15626674	56	chr7	15626659
chr7	15529868	15529869	424	chr7	15529868
chr7	15190074	15190231	47	chr7	15190074
chr7	14471210	14471417	2027	chr7	14471255
chr7	13370441	13370681	163	chr7	13370505
chr7	13070517	13070572	66	chr7	13070549
chr7	12924230	12924269	68	chr7	12924268
chr14	61755333	61755335	69	chr14	61755334
chr14	61919803	61919848	66	chr14	61919847
chr7	10464311	10466561	117	chr7	10464686
chr7	10464311	10466561	117	chr7	10465387
chr14	63802121	63802397	54171	chr14	63802121
chr14	64354319	64354559	591	chr14	64354344
chr14	64822368	64822374	80	chr14	64822373
chr14	65791577	65791597	434	chr14	65791577
chr14	65791577	65791597	434	chr14	65791596
chr14	65978114	65978215	724	chr14	65978199
chr14	66683341	66683432	689	chr14	66683369
chr10	27640989	27641000	510	chr10	27640994
chr10	27316832	27316837	30167	chr10	27316836
chr10	27296152	27296756	69	chr10	27296239
chr10	26893473	26894438	7584	chr10	26893485
chr10	25756464	25756522	30425	chr10	25756512
chr10	25418757	25418776	114954	chr10	25418775
chr10	24557950	24557980	287	chr10	24557974
chr10	23331532	23331763	568	chr10	23331598
chr10	36738543	36738608	192	chr10	36738548
chr10	36686001	36686063	54	chr10	36686061
chr10	36657264	36657574	154	chr10	36657433
chr10	36654847	36654874	64	chr10	36654848
chr10	20545988	20546422	2232	chr10	20546090
chr10	20545988	20546422	2232	chr10	20546335
chr10	19644477	19644481	75	chr10	19644480
chr10	19497369	19497381	1370	chr10	19497380
chr10	19315003	19315695	285	chr10	19315176
chr10	19238066	19238100	237	chr10	19238068
chr10	36304693	36304704	1828	chr10	36304700
chr10	17950505	17950667	7247	chr10	17950573
chr10	36178357	36178379	65	chr10	36178377
chr10	16403783	16403854	28	chr10	16403790
chr10	15229563	15229787	46	chr10	15229710
chr10	15209301	15209596	8056	chr10	15209441
chr10	15149047	15149620	349	chr10	15149446
chr10	14568304	14568729	30	chr10	14568304
chr10	14442802	14442816	3780	chr10	14442815
chr10	13241640	13241723	1065	chr10	13241707
chr10	12825124	12825173	41	chr10	12825172
chr10	12774999	12776123	43	chr10	12775032
chr10	12774999	12776123	43	chr10	12775661
chr10	12625427	12625648	710	chr10	12625619
chr10	12413483	12413606	1865	chr10	12413484
chr10	12413483	12413606	1865	chr10	12413569
chr10	12401009	12401345	308	chr10	12401106
chr10	12331318	12331334	1400	chr10	12331332
chr10	35667151	35667781	387	chr10	35667210
chr10	35667151	35667781	387	chr10	35667536
chr10	11885353	11885545	47	chr10	11885387
chr10	11107932	11107980	41	chr10	11107972
chr10	10625212	10625428	40	chr10	10625270
chr10	10323419	10323770	51	chr10	10323622
chr10	9854420	9854423	33	chr10	9854422
chr10	9469018	9469032	78	chr10	9469024
chr10	9407131	9408139	37	chr10	9407633
chr10	38021425	38021427	207	chr10	38021426
chr10	8869185	8869416	1078	chr10	8869285
chr10	8296882	8297182	102	chr10	8297116
chr10	8260089	8269907	15815	chr10	8268473
chr10	8260089	8269907	15815	chr10	8269807
chr10	7901011	7901015	34	chr10	7901013
chr10	7719923	7720158	39	chr10	7719972
chr10	7526452	7526687	41	chr10	7526468
chr10	6894551	6894685	40	chr10	6894574
chr10	6819003	6819593	30	chr10	6819419
chr10	6335654	6345774	5457	chr10	6345672
chr10	6206745	6206859	7261	chr10	6206746
chr10	5916474	5916742	38	chr10	5916539
chr10	5639724	5639727	37	chr10	5639725
chr10	5616255	5616557	30	chr10	5616352
chr10	5369863	5371397	1300	chr10	5369866
chr10	37983010	37983214	6199	chr10	37983069
chr10	4692134	4692318	47	chr10	4692134
chr10	4149430	4149590	132	chr10	4149448
chr10	4117285	4117850	6445	chr10	4117439
chr10	3752484	3752778	88	chr10	3752775
chr10	3648635	3648712	85	chr10	3648666
chr10	3526816	3526834	912	chr10	3526833
chr10	3448379	3458330	7874	chr10	3458297
chr10	34854917	34855107	13477	chr10	34854918
chr10	3431082	3431351	45	chr10	3431091
chr10	3431082	3431351	45	chr10	3431135
chr10	3411150	3411386	36	chr10	3411166
chr10	3397979	3398072	45	chr10	3398029
chr10	3313944	3315286	48	chr10	3314408
chr10	3251902	3252560	233	chr10	3252231
chr10	3242637	3242726	44	chr10	3242692
chr10	3115382	3115477	26	chr10	3115398
chr10	3085001	3085456	43	chr10	3085391
chr10	3041557	3041572	3763	chr10	3041571
chr10	2906817	2907314	106	chr10	2907113
chr10	2667014	2667036	46	chr10	2667027
chr10	2562627	2562648	90	chr10	2562647
chr10	2521068	2523429	52	chr10	2523348
chr10	2392245	2392681	41	chr10	2392246
chr10	2345867	2345869	330	chr10	2345868
chr10	2290625	2290905	34	chr10	2290727
chr10	2241878	2242030	185	chr10	2241944
chr10	2231725	2232644	37	chr10	2231725
chr10	2198780	2198818	64	chr10	2198803
chr10	2035348	2035367	137	chr10	2035366
chr10	1700216	1700889	34	chr10	1700763
chr10	1633523	1633646	196	chr10	1633539
chr10	1616363	1617834	32	chr10	1616571
chr10	1592230	1593014	36	chr10	1592276
chr10	1560432	1560585	32	chr10	1560458
chr10	1464079	1464867	40	chr10	1464091
chr10	1464079	1464867	40	chr10	1464167
chr10	1373766	1374012	44	chr10	1373854
chr10	1340191	1341783	56	chr10	1340338
chr10	1326674	1327946	34	chr10	1326788
chr10	1229677	1229708	41	chr10	1229694
chr10	1212590	1212895	34	chr10	1212711
chr10	1174052	1174343	131	chr10	1174053
chr10	1118019	1118434	45	chr10	1118086
chr10	1010037	1010275	41	chr10	1010144
chr10	766079	766922	61	chr10	766590
chr10	678762	679358	35	chr10	679254
chr10	655742	656353	43	chr10	655742
chr10	639081	639191	38	chr10	639157
chr10	608104	608731	244	chr10	608112
chr10	556042	556374	35	chr10	556043
chr10	556042	556374	35	chr10	556127
chr10	522816	523816	26	chr10	523533
chr10	429198	429570	29	chr10	429210
chr10	417598	418364	32	chr10	417616
chr10	401907	402718	151	chr10	401978
chr10	321773	323231	39	chr10	322350
chr10	264276	264910	183	chr10	264855
chr10	33888911	33888927	285	chr10	33888912
chr10	32385137	32385151	307	chr10	32385146
chr10	32031717	32032016	312	chr10	32031905
chr10	31687129	31687643	723	chr10	31687129
chr10	31687129	31687643	723	chr10	31687199
chr10	30677486	30677589	48	chr10	30677559
chr10	30607202	30607204	759	chr10	30607203
chr10	29430517	29430651	550	chr10	29430518
chr10	28649688	28649993	2741	chr10	28649735
chr4	154189481	154189541	92	chr4	154189540
chr4	155349247	155349307	77	chr4	155349248
chr4	155349247	155349307	77	chr4	155349264
chr4	155572397	155572401	78	chr4	155572400
chr4	155957293	155957349	18128	chr4	155957294
chr4	156660547	156660687	82	chr4	156660686
chr4	145517648	145519942	555	chr4	145517650
chr4	145693886	145694507	152	chr4	145694100
chr4	161342589	161342684	2155	chr4	161342604
chr4	162144958	162145067	200	chr4	162144986
chr4	162905020	162905429	1219	chr4	162905191
chr4	163836594	163836610	957	chr4	163836606
chr4	163881677	163881693	75	chr4	163881692
chr4	163894556	163895110	110	chr4	163894556
chr4	163894556	163895110	110	chr4	163894576
chr4	164458854	164458977	13061	chr4	164458907
chr4	165357888	165357959	191	chr4	165357894
chr4	166052965	166052983	91	chr4	166052966
chr4	166417631	166417643	261	chr4	166417642
chr4	146285750	146287251	126	chr4	146285766
chr4	166664944	166666134	844	chr4	166665803
chr4	166664944	166666134	844	chr4	166666013
chr4	167108921	167109597	266	chr4	167109004
chr4	167393877	167394774	80	chr4	167394410
chr4	168113263	168113483	156	chr4	168113322
chr4	169067975	169068144	420	chr4	169068057
chr4	169612698	169612761	89	chr4	169612704
chr4	169667680	169667699	291	chr4	169667696
chr4	171453262	171458274	95	chr4	171453265
chr4	173051612	173051632	86	chr4	173051624
chr4	173228289	173228305	862	chr4	173228303
chr4	174320171	174320607	100	chr4	174320517
chr4	174643391	174643395	91	chr4	174643391
chr4	147132786	147132799	245	chr4	147132798
chr4	175181005	175181132	1153	chr4	175181041
chr4	175199399	175199401	85	chr4	175199400
chr4	175434576	175435110	856	chr4	175434983
chr4	176251280	176251281	103	chr4	176251280
chr4	178229824	178229916	22426	chr4	178229830
chr4	178953264	178954223	103	chr4	178953680
chr4	179142626	179143073	135	chr4	179142665
chr4	179431991	179431996	80	chr4	179431995
chr4	180390217	180391074	133	chr4	180390284
chr4	180581868	180581887	82	chr4	180581886
chr4	181165271	181165279	148	chr4	181165271
chr4	181239168	181241773	617	chr4	181239175
chr4	181368159	181368161	3511	chr4	181368160
chr4	183552785	183553748	306	chr4	183553101
chr4	183605632	183605635	4726	chr4	183605632
chr4	183734603	183738911	482	chr4	183734680
chr4	184174631	184174670	109	chr4	184174668
chr4	184965148	184967752	198	chr4	184965199
chr4	185222006	185222409	85	chr4	185222026
chr4	185222006	185222409	85	chr4	185222235
chr4	185440758	185440771	370	chr4	185440770
chr4	185460992	185461007	1178	chr4	185461002
chr4	185796447	185797003	87	chr4	185796614
chr4	185827015	185827999	122	chr4	185827317
chr4	185999452	186000141	93	chr4	185999466
chr4	185999452	186000141	93	chr4	185999492
chr4	185999452	186000141	93	chr4	185999968
chr4	186371232	186372288	93	chr4	186372201
chr4	186465481	186465546	82	chr4	186465545
chr4	186540605	186540922	104	chr4	186540814
chr4	186600711	186610713	3670	chr4	186610643
chr4	186614872	186614910	64	chr4	186614905
chr4	186625903	186627390	1019	chr4	186625903
chr4	186821250	186821769	76	chr4	186821404
chr4	187304398	187305150	163	chr4	187304398
chr4	187304398	187305150	163	chr4	187304418
chr4	148366425	148366481	81	chr4	148366425
chr4	148366425	148366481	81	chr4	148366427
chr4	187432390	187432596	104	chr4	187432482
chr4	144474139	144474157	196	chr4	144474156
chr4	188150881	188154737	512	chr4	188151203
chr4	188197163	188197326	84	chr4	188197185
chr4	188270811	188270985	759	chr4	188270816
chr4	188444851	188448973	309	chr4	188444851
chr4	188444851	188448973	309	chr4	188444980
chr4	148492770	148494503	923	chr4	148492846
chr4	148492770	148494503	923	chr4	148493125
chr4	148492770	148494503	923	chr4	148493159
chr4	188872087	188872404	78	chr4	188872100
chr4	188956299	188956580	92	chr4	188956419
chr4	188977118	188977375	74	chr4	188977155
chr4	189011794	189011901	99	chr4	189011819
chr4	189050921	189052530	97	chr4	189051475
chr4	189232788	189235509	512	chr4	189233191
chr4	189307372	189309593	172	chr4	189307550
chr4	189307372	189309593	172	chr4	189308228
chr4	189314354	189314931	82	chr4	189314354
chr4	189364006	189364188	81	chr4	189364064
chr4	189370241	189370663	93	chr4	189370277
chr4	189380809	189381570	808	chr4	189381260
chr4	189460594	189461333	740	chr4	189460754
chr4	189490552	189492054	210	chr4	189490552
chr4	189490552	189492054	210	chr4	189491672
chr4	189508175	189508330	87	chr4	189508328
chr4	150090160	150090495	882	chr4	150090160
chr4	150372750	150372763	2030	chr4	150372760
chr4	150250841	150251646	1049	chr4	150250849
chr4	152803957	152804516	141	chr4	152804047
chr4	152803957	152804516	141	chr4	152804184
chr4	153174115	153174124	306	chr4	153174122
chr4	153221666	153222093	136	chr4	153221910
chr1	57134530	57134535	3752	chr1	57134534
chr1	47743186	47743632	137	chr1	47743230
chr1	60085660	60085964	947	chr1	60085941
chr1	60822423	60822667	57	chr1	60822507
chr1	61393231	61393292	68	chr1	61393232
chr1	61393231	61393292	68	chr1	61393291
chr1	62137382	62137679	82	chr1	62137540
chr1	67158850	67159277	85	chr1	67158896
chr1	67709936	67710101	1161	chr1	67709946
chr1	69594241	69594379	48	chr1	69594284
chr1	69916019	69916323	280	chr1	69916066
chr1	70646761	70647793	2738	chr1	70647178
chr1	71793264	71793280	247	chr1	71793279
chr1	71928075	71928565	566	chr1	71928130
chr1	71928075	71928565	566	chr1	71928424
chr1	72024781	72026886	27	chr1	72024781
chr1	72173322	72173338	247	chr1	72173337
chr1	72552881	72552887	80	chr1	72552886
chr1	73129297	73130266	6158	chr1	73129297
chr1	73971732	73972124	358	chr1	73971860
chr1	74727207	74727224	14044	chr1	74727223
chr1	74835952	74836030	59	chr1	74836001
chr1	75280128	75280509	478	chr1	75280129
chr1	75885549	75886028	148	chr1	75885622
chr1	75906433	75906587	203	chr1	75906460
chr1	76634668	76634905	73	chr1	76634685
chr1	76839708	76839748	1254	chr1	76839747
chr1	77016089	77016337	72	chr1	77016175
chr1	77367545	77367961	544	chr1	77367685
chr1	77420103	77420110	2337	chr1	77420108
chr1	78935834	78936231	274	chr1	78935840
chr1	49680370	49680382	1413	chr1	49680377
chr1	79805469	79805472	62	chr1	79805471
chr1	79833411	79833422	1596	chr1	79833417
chr1	80079571	80079573	64	chr1	80079571
chr1	80329359	80330401	639	chr1	80329453
chr1	80885843	80885853	67	chr1	80885852
chr1	82046237	82046423	79	chr1	82046264
chr1	82046237	82046423	79	chr1	82046388
chr1	82254782	82256070	5537	chr1	82254783
chr1	82254782	82256070	5537	chr1	82255980
chr1	50369091	50369522	335	chr1	50369323
chr1	50446967	50447015	72	chr1	50446990
chr1	51711225	51711622	244	chr1	51711442
chr1	51804411	51814546	19608	chr1	51804508
chr1	51852532	51852614	97	chr1	51852554
chr1	53283422	53284323	55	chr1	53283453
chr1	53283422	53284323	55	chr1	53283653
chr1	53525453	53525498	108	chr1	53525461
chr1	53713118	53713589	379	chr1	53713168
chr1	47184276	47184696	56	chr1	47184283
chr1	47184276	47184696	56	chr1	47184416
chr1	54458507	54459210	1209	chr1	54458799
chr1	55002761	55003093	436	chr1	55003037
chr1	55240233	55240235	697	chr1	55240234
chr1	55361963	55362158	55	chr1	55361966
chr1	55665671	55666654	1074	chr1	55666304
chr1	56365364	56369545	90	chr1	56365452
chrX	73850765	73857091	23	chrX	73850766
chrX	82980440	82980524	360	chrX	82980441
chrX	82980440	82980524	360	chrX	82980495
chrX	83172445	83172470	1206	chrX	83172454
chrX	73878310	73878784	103	chrX	73878730
chrX	83877879	83878500	98	chrX	83878220
chrX	84700336	84700359	7767	chrX	84700358
chrX	84807617	84807902	1504	chrX	84807845
chrX	85320855	85321197	4810	chrX	85320979
chrX	85550945	85550992	459	chrX	85550963
chrX	85659237	85659314	202	chrX	85659275
chrX	85745066	85745922	523	chrX	85745164
chrX	85745066	85745922	523	chrX	85745829
chrX	85911123	85911240	374	chrX	85911130
chrX	86429535	86429581	63	chrX	86429546
chrX	88780506	88780630	368	chrX	88780561
chrX	88905021	88905993	145	chrX	88905103
chrX	88905021	88905993	145	chrX	88905937
chrX	88976200	88977305	552	chrX	88976797
chrX	74459229	74459246	80	chrX	74459245
chrX	89097643	89097842	56	chrX	89097782
chrX	89128146	89128202	326	chrX	89128152
chrX	89201358	89201858	288	chrX	89201359
chrX	89204342	89206212	294	chrX	89204442
chrX	89204342	89206212	294	chrX	89206150
chrX	90225466	90226273	363	chrX	90225883
chrX	92170936	92170938	1916	chrX	92170937
chrX	94107070	94107085	366	chrX	94107083
chrX	95003421	95003914	669	chrX	95003612
chrX	95293634	95294388	148	chrX	95293692
chrX	95639755	95639757	1114	chrX	95639756
chrX	98122991	98123062	81	chrX	98123008
chrX	98154744	98154843	9284	chrX	98154760
chrX	98224527	98224590	1599	chrX	98224527
chrX	98224527	98224590	1599	chrX	98224554
chrX	75421386	75421455	159	chrX	75421396
chrX	75474526	75474572	566	chrX	75474542
chrX	101137979	101138287	1660	chrX	101137984
chrX	101494012	101494140	504	chrX	101494013
chrX	76218101	76218193	390	chrX	76218123
chrX	76218101	76218193	390	chrX	76218137
chrX	73180426	73180432	265	chrX	73180431
chrX	76809630	76809864	298	chrX	76809684
chrX	77191396	77191413	24239	chrX	77191408
chrX	77354181	77354199	1045	chrX	77354198
chrX	78268998	78269631	219	chrX	78268998
chrX	78268998	78269631	219	chrX	78269441
chrX	78544162	78544174	484	chrX	78544173
chrX	79666393	79670574	111	chrX	79666393
chrX	79666393	79670574	111	chrX	79667736
chrX	80214902	80215169	9714	chrX	80215134
chrX	80396792	80396946	200	chrX	80396895
chrX	80461062	80461288	56	chrX	80461138
chrX	81236023	81262525	31	chrX	81236023
chrX	81673270	81674001	497	chrX	81673271
chrX	81673270	81674001	497	chrX	81673719
chrX	81786823	81787575	765	chrX	81787004
chrX	82645337	82645363	99	chrX	82645354
chr6	45642830	45643183	161	chr6	45643032
chr6	45904647	45904728	226	chr6	45904649
chr6	46514444	46515067	280	chr6	46514665
chr6	47123942	47124133	154	chr6	47124090
chr6	47505565	47505853	266	chr6	47505677
chr6	47505565	47505853	266	chr6	47505735
chr6	47666048	47666169	270	chr6	47666081
chr6	48823134	48832954	19713	chr6	48832826
chr6	48823134	48832954	19713	chr6	48832925
chr6	48847449	48847452	24750	chr6	48847451
chr6	49594200	49594217	635	chr6	49594216
chr6	49659519	49669516	12150	chr6	49669442
chr6	49897697	49898403	390	chr6	49897919
chr6	36429013	36429287	2364	chr6	36429286
chr6	51202240	51202672	161	chr6	51202335
chr6	51271938	51271978	273	chr6	51271969
chr6	36586717	36586737	1992	chr6	36586735
chr6	51871307	51872006	144	chr6	51871313
chr6	51989872	51989988	146	chr6	51989929
chr6	52605878	52605998	103	chr6	52605890
chr6	52672314	52672331	528	chr6	52672330
chr6	52969273	52969282	1069	chr6	52969281
chr6	53783946	53783961	1065	chr6	53783960
chr6	55477108	55477541	192	chr6	55477438
chr6	56097756	56098731	645	chr6	56098450
chr6	37179268	37179479	1193	chr6	37179428
chr6	37507699	37507987	172	chr6	37507700
chr6	37507699	37507987	172	chr6	37507706
chr6	35169467	35169828	309	chr6	35169468
chr6	35169467	35169828	309	chr6	35169626
chr6	39280832	39281140	277	chr6	39280832
chr6	39845369	39845398	416	chr6	39845370
chr6	40138377	40138445	107	chr6	40138377
chr6	40654992	40655223	208	chr6	40655190
chr6	40904717	40904740	181	chr6	40904717
chr6	41219134	41219324	848	chr6	41219146
chr6	41219134	41219324	848	chr6	41219163
chr6	41436260	41436645	1320	chr6	41436337
chr6	41651006	41651545	122	chr6	41651097
chr6	41985624	41985628	1644	chr6	41985624
chr6	42919776	42919816	5478	chr6	42919815
chr6	35714169	35714320	1344	chr6	35714195
chr6	35714169	35714320	1344	chr6	35714312
chr6	43580428	43580943	457	chr6	43580500
chr6	43738089	43738665	1327	chr6	43738092
chr6	43738089	43738665	1327	chr6	43738115
chr6	43738089	43738665	1327	chr6	43738453
chr6	43927737	43927751	151	chr6	43927747
chr6	43958622	43958725	730	chr6	43958625
chr6	43963593	43963986	215	chr6	43963829
chr6	43963593	43963986	215	chr6	43963829
chr6	44044544	44045333	299	chr6	44044545
chr6	44181416	44182253	776	chr6	44181416
chr6	44319511	44319588	117	chr6	44319511
chr6	44319511	44319588	117	chr6	44319587
chr6	44710737	44711877	135	chr6	44711193
chr20	24836212	24836307	111	chr20	24836212
chr20	24836212	24836307	111	chr20	24836263
chr20	14954463	14955153	256	chr20	14954874
chr20	14954463	14955153	256	chr20	14955050
chr20	14861967	14862717	35	chr20	14862001
chr20	14861967	14862717	35	chr20	14862408
chr20	13951346	13951623	25171	chr20	13951346
chr20	13951346	13951623	25171	chr20	13951618
chr20	13934322	13934489	110	chr20	13934330
chr20	13848199	13848620	1761	chr20	13848518
chr20	24661290	24661587	68	chr20	24661451
chr20	13065887	13066161	1174	chr20	13065887
chr20	12983139	12983145	58	chr20	12983144
chr20	24530025	24530042	94	chr20	24530041
chr20	24430846	24432302	75	chr20	24430846
chr20	10977828	10977947	74	chr20	10977936
chr20	24288862	24289200	197	chr20	24288974
chr20	9667331	9667506	56	chr20	9667349
chr20	9660322	9660336	57	chr20	9660331
chr20	9641154	9641505	22781	chr20	9641478
chr20	8689956	8689971	1162	chr20	8689969
chr20	8462822	8462839	64	chr20	8462837
chr20	7435327	7435687	271	chr20	7435534
chr20	7116078	7122199	53	chr20	7116146
chr20	23987820	23988319	4314	chr20	23988094
chr20	6841253	6841381	1765	chr20	6841256
chr20	6270500	6270726	364	chr20	6270583
chr20	5287765	5287778	1217	chr20	5287775
chr20	4844806	4844879	261	chr20	4844814
chr20	4798541	4798833	208	chr20	4798780
chr20	23765578	23765582	256	chr20	23765581
chr20	4746513	4746572	58	chr20	4746517
chr20	4031885	4033167	701	chr20	4031969
chr20	4031885	4033167	701	chr20	4032362
chr20	4031885	4033167	701	chr20	4032736
chr20	4031885	4033167	701	chr20	4032759
chr20	3441165	3441447	736	chr20	3441292
chr20	3408059	3408102	89	chr20	3408073
chr20	2910282	2910444	273	chr20	2910339
chr20	2842626	2842910	520	chr20	2842810
chr20	2842626	2842910	520	chr20	2842843
chr20	2823094	2825736	150	chr20	2823933
chr20	2659059	2659109	64	chr20	2659077
chr20	2379958	2379969	80	chr20	2379968
chr20	1877010	1877240	93	chr20	1877010
chr20	1777200	1777358	56	chr20	1777241
chr20	1149837	1150163	4993	chr20	1149960
chr20	709759	709891	54	chr20	709828
chr20	641878	642436	38	chr20	641910
chr20	420665	420728	78	chr20	420669
chr20	306234	306419	398	chr20	306311
chr20	23267991	23268058	462	chr20	23267994
chr20	23155533	23155583	857	chr20	23155535
chr20	25561755	25562292	834	chr20	25562203
chr20	22471992	22471995	737	chr20	22471994
chr20	22083424	22083849	281	chr20	22083499
chr20	21721216	21721703	141	chr20	21721485
chr20	21721216	21721703	141	chr20	21721584
chr20	21121718	21121722	1763	chr20	21121721
chr20	21046050	21046054	49	chr20	21046052
chr20	20458676	20458869	89	chr20	20458769
chr20	20354630	20357810	123	chr20	20354942
chr20	20354630	20357810	123	chr20	20355409
chr20	20354630	20357810	123	chr20	20355878
chr20	20354630	20357810	123	chr20	20357280
chr20	20337230	20337676	7536	chr20	20337230
chr20	20337230	20337676	7536	chr20	20337273
chr20	20295999	20296532	719	chr20	20296010
chr20	20295999	20296532	719	chr20	20296308
chr20	19663396	19663497	733	chr20	19663406
chr20	18689892	18689924	313	chr20	18689915
chr20	18675742	18675886	92	chr20	18675785
chr20	18629229	18630525	705	chr20	18629571
chr20	17658944	17659918	57	chr20	17659038
chr20	16894291	16894385	2238	chr20	16894379
chr20	16134624	16134631	5112	chr20	16134629
chr13	104244956	104245077	248	chr13	104244971
chr13	104238286	104238864	106	chr13	104238411
chr13	113262765	113263196	151	chr13	113262766
chr13	103643872	103643889	29551	chr13	103643883
chr13	113232020	113232315	153	chr13	113232021
chr13	113232020	113232315	153	chr13	113232024
chr13	113176446	113176544	443	chr13	113176447
chr13	113176446	113176544	443	chr13	113176448
chr13	113161757	113162978	123	chr13	113161764
chr13	102775930	102776198	195	chr13	102776104
chr13	113151338	113151812	138	chr13	113151680
chr13	113151338	113151812	138	chr13	113151801
chr13	113089207	113089476	144	chr13	113089339
chr13	113079797	113080327	132	chr13	113079809
chr13	114231068	114231521	139	chr13	114231112
chr13	114231068	114231521	139	chr13	114231331
chr13	113067440	113068717	171	chr13	113068135
chr13	113032933	113033484	144	chr13	113032934
chr13	113011471	113012983	154	chr13	113011671
chr13	113011471	113012983	154	chr13	113011917
chr13	113011471	113012983	154	chr13	113012794
chr13	100976726	100976809	14090	chr13	100976731
chr13	112972296	112972861	1442	chr13	112972801
chr13	100883707	100883720	675	chr13	100883717
chr13	112937731	112938357	130	chr13	112938002
chr13	112937731	112938357	130	chr13	112938002
chr13	100451671	100452200	7734	chr13	100451672
chr13	100451671	100452200	7734	chr13	100451819
chr13	112872802	112873433	154	chr13	112872802
chr13	112872802	112873433	154	chr13	112872803
chr13	112863089	112864850	160	chr13	112863479
chr13	112863089	112864850	160	chr13	112864228
chr13	112863089	112864850	160	chr13	112864323
chr13	99463028	99463247	189	chr13	99463112
chr13	99430357	99430374	141	chr13	99430371
chr13	99427145	99427378	144	chr13	99427152
chr13	112803877	112804484	166	chr13	112803900
chr13	114198619	114199993	140	chr13	114198623
chr13	114198619	114199993	140	chr13	114198625
chr13	114198619	114199993	140	chr13	114199537
chr13	112749649	112750648	123	chr13	112749781
chr13	112749649	112750648	123	chr13	112750026
chr13	112723285	112723299	138	chr13	112723288
chr13	112715341	112715525	139	chr13	112715355
chr13	112713870	112714153	156	chr13	112713871
chr13	98082640	98082661	828	chr13	98082658
chr13	98063630	98063665	169	chr13	98063635
chr13	97852676	97853090	321	chr13	97852676
chr13	112657509	112657815	162	chr13	112657615
chr13	97339102	97339204	153	chr13	97339102
chr13	97339102	97339204	153	chr13	97339106
chr13	97329601	97329837	241	chr13	97329654
chr13	95025163	95025473	301	chr13	95025173
chr13	112339464	112339486	2149	chr13	112339484
chr13	112309846	112309948	5369	chr13	112309866
chr13	93468468	93468478	162	chr13	93468477
chr13	93453550	93453567	3223	chr13	93453564
chr13	112195733	112196725	723	chr13	112196401
chr13	112178486	112178689	112	chr13	112178497
chr13	112163486	112164676	95	chr13	112164278
chr13	114138569	114139620	115	chr13	114138890
chr13	112146839	112149540	130	chr13	112148068
chr13	112146839	112149540	130	chr13	112149034
chr13	112146839	112149540	130	chr13	112149516
chr13	92172976	92172986	472	chr13	92172981
chr13	114133060	114133850	122	chr13	114133211
chr13	114133060	114133850	122	chr13	114133568
chr13	91861708	91861727	341	chr13	91861726
chr13	91609017	91609033	593	chr13	91609032
chr13	112014887	112016030	138	chr13	112014888
chr13	114119484	114120541	120	chr13	114119618
chr13	114119484	114120541	120	chr13	114119684
chr13	114119484	114120541	120	chr13	114119978
chr13	114119484	114120541	120	chr13	114120077
chr13	114119484	114120541	120	chr13	114120150
chr13	90295391	90295398	811	chr13	90295397
chr13	90291102	90291107	676	chr13	90291106
chr13	89749576	89749593	1468	chr13	89749592
chr13	111857581	111857784	91	chr13	111857761
chr13	89668944	89668947	1444	chr13	89668946
chr13	89597264	89597409	3125	chr13	89597273
chr13	88458699	88458723	275	chr13	88458700
chr13	88458699	88458723	275	chr13	88458702
chr13	88458699	88458723	275	chr13	88458713
chr13	111790281	111791372	543	chr13	111790905
chr13	111678953	111753855	1752	chr13	111703855
chr13	87492100	87492288	391	chr13	87492144
chr13	111621478	111621915	432	chr13	111621618
chr13	87210768	87210891	1001	chr13	87210769
chr13	86779712	86780148	73	chr13	86779838
chr13	111567871	111568528	138	chr13	111567871
chr13	111567871	111568528	138	chr13	111567872
chr13	114080818	114081133	136	chr13	114080892
chr13	114080818	114081133	136	chr13	114080937
chr13	111545406	111546111	131	chr13	111545757
chr13	111545406	111546111	131	chr13	111546001
chr13	111517885	111518329	124	chr13	111517889
chr13	85730226	85730368	336	chr13	85730227
chr13	85730226	85730368	336	chr13	85730227
chr13	85730226	85730368	336	chr13	85730228
chr13	85660477	85660520	125	chr13	85660513
chr13	85395634	85395832	186	chr13	85395715
chr13	111434813	111435276	253	chr13	111435127
chr13	85246802	85246807	106	chr13	85246806
chr13	84706555	84707903	168	chr13	84706555
chr13	84706555	84707903	168	chr13	84707461
chr13	111326181	111326326	92	chr13	111326285
chr13	111309951	111311518	132	chr13	111309951
chr13	83006375	83006378	109	chr13	83006377
chr13	114043819	114044544	113	chr13	114043842
chr13	114043819	114044544	113	chr13	114043895
chr13	114043819	114044544	113	chr13	114043974
chr13	114043819	114044544	113	chr13	114044393
chr13	111051421	111052283	139	chr13	111052060
chr13	114029698	114030435	141	chr13	114030344
chr13	114019589	114020230	137	chr13	114019745
chr13	114019589	114020230	137	chr13	114020147
chr13	114010577	114010818	146	chr13	114010705
chr13	114006364	114008103	140	chr13	114007254
chr13	114006364	114008103	140	chr13	114007925
chr13	110480847	110482023	126	chr13	110480985
chr13	110480847	110482023	126	chr13	110481126
chr13	110480847	110482023	126	chr13	110481142
chr13	110480847	110482023	126	chr13	110481512
chr13	110479390	110479464	139	chr13	110479399
chr13	110456936	110457202	147	chr13	110457109
chr13	110424448	110424465	132	chr13	110424464
chr13	110355272	110355934	129	chr13	110355272
chr13	110043204	110043907	280	chr13	110043604
chr13	113913591	113914559	140	chr13	113914047
chr13	109488948	109489318	119	chr13	109488954
chr13	109343308	109343764	223	chr13	109343525
chr13	113836708	113836948	211	chr13	113836771
chr13	109048915	109049031	113	chr13	109048977
chr13	109023176	109023667	278	chr13	109023279
chr13	108998755	109008817	3744	chr13	109008747
chr13	113817240	113817581	139	chr13	113817244
chr13	113788026	113788403	135	chr13	113788034
chr13	108528546	108528773	244	chr13	108528558
chr13	113760567	113761039	127	chr13	113760731
chr13	113751898	113752885	110	chr13	113752320
chr13	113751898	113752885	110	chr13	113752726
chr13	108278569	108278735	575	chr13	108278572
chr13	108258295	108258543	2849	chr13	108258541
chr13	113672558	113723020	362	chr13	113672558
chr13	113624315	113626174	161	chr13	113624665
chr13	113624315	113626174	161	chr13	113624755
chr13	113624315	113626174	161	chr13	113625768
chr13	106394630	106394632	119	chr13	106394631
chr13	113434241	113437241	146	chr13	113435373
chr13	113434241	113437241	146	chr13	113436073
chr13	113434241	113437241	146	chr13	113436134
chr13	113434241	113437241	146	chr13	113436318
chr13	113424657	113424699	1653	chr13	113424698
chr13	113424657	113424699	1653	chr13	113424698
chr13	105518928	105519075	270	chr13	105519074
chr13	113412679	113413192	110	chr13	113412680
chr13	113371387	113371924	153	chr13	113371387
chr13	113364444	113364468	119	chr13	113364450
chr13	104756270	104756343	114	chr13	104756295
chr13	104564770	104564772	241	chr13	104564771
chr13	113313592	113315235	169	chr13	113314582
chr8	22625651	22625895	1314	chr8	22625889
chr8	22708847	22709298	217	chr8	22708853
chr8	22708847	22709298	217	chr8	22709292
chr8	22765766	22765962	56	chr8	22765835
chr8	13703694	13703855	289	chr8	13703776
chr8	13793368	13793383	327	chr8	13793381
chr8	24921587	24921602	552	chr8	24921601
chr8	25315130	25315145	108	chr8	25315142
chr8	26005206	26005563	156	chr8	26005268
chr8	26005206	26005563	156	chr8	26005511
chr8	26027550	26027563	64	chr8	26027562
chr8	26244670	26245202	257	chr8	26244718
chr8	26287452	26287617	61	chr8	26287503
chr8	26309998	26310287	7063	chr8	26310235
chr8	26590404	26590706	66	chr8	26590459
chr8	26590404	26590706	66	chr8	26590615
chr8	27438462	27438466	47	chr8	27438465
chr8	27918504	27919299	387	chr8	27918645
chr8	27918504	27919299	387	chr8	27918657
chr8	29650585	29660651	2737	chr8	29660518
chr8	29820403	29820634	132	chr8	29820425
chr8	29820403	29820634	132	chr8	29820443
chr8	30362805	30363015	168	chr8	30362930
chr8	30388398	30388658	53	chr8	30388399
chr8	30740423	30740469	41315	chr8	30740468
chr8	30773069	30773361	813	chr8	30773240
chr8	31713727	31714078	58	chr8	31713736
chr8	32502469	32502471	678	chr8	32502470
chr8	33318531	33319772	226	chr8	33318907
chr8	34386462	34386505	83	chr8	34386504
chr8	35211504	35211520	110	chr8	35211519
chr8	35247525	35249169	176	chr8	35248236
chr8	35509493	35509523	84	chr8	35509505
chr8	36936886	36936941	65	chr8	36936898
chr8	37645393	37645678	1578	chr8	37645413
chr8	38525173	38525914	2641	chr8	38525841
chr8	38556577	38556826	70	chr8	38556612
chr8	38918245	38918823	150	chr8	38918557
chr8	39006513	39006585	55	chr8	39006558
chr8	39842940	39842957	298	chr8	39842956
chr8	39959472	39959479	476	chr8	39959477
chr8	40792542	40792768	227	chr8	40792639
chr8	40820667	40820868	1428	chr8	40820766
chr8	41330217	41330356	222	chr8	41330312
chr8	41421778	41422792	1039	chr8	41421824
chr8	41421778	41422792	1039	chr8	41422726
chr8	41900438	41900740	237	chr8	41900629
chr8	42182378	42182389	638	chr8	42182387
chr8	42347244	42347456	71	chr8	42347289
chr8	42884722	42884997	3574	chr8	42884982
chr8	43238838	43242369	46794	chr8	43240051
chr8	15690987	15691012	1441	chr8	15691007
chr8	16189045	16189739	212	chr8	16189602
chr8	16245297	16245314	99	chr8	16245311
chr8	16297188	16297298	66	chr8	16297198
chr8	16674056	16674067	51234	chr8	16674062
chr8	16875779	16880000	8291	chr8	16876232
chr8	17104707	17105051	66	chr8	17104713
chr8	17796248	17796356	517	chr8	17796288
chr8	18596868	18598710	295	chr8	18597110
chr8	19172610	19172764	75	chr8	19172616
chr8	19461390	19461918	47	chr8	19461391
chr8	20057767	20057792	54	chr8	20057791
chr8	13384379	13384512	38	chr8	13384403
chr8	20621900	20622152	112	chr8	20621916
chr8	20864805	20865335	147	chr8	20864806
chr8	21517289	21517300	935	chr8	21517298
chr8	21696883	21697130	54	chr8	21696903
chr8	21766794	21766798	333	chr8	21766797
chr8	22585635	22585661	64	chr8	22585637
chr3	65609984	65609986	103	chr3	65609985
chr3	63740044	63740111	322	chr3	63740090
chr3	63555274	63555290	591	chr3	63555280
chr3	63239293	63239653	57	chr3	63239418
chr3	63223319	63223337	243	chr3	63223335
chr3	60551484	60551606	400	chr3	60551487
chr3	60130892	60131058	446	chr3	60130983
chr3	60130892	60131058	446	chr3	60130991
chr3	59908835	59908851	66	chr3	59908844
chr3	59529084	59529161	64	chr3	59529126
chr3	57998579	57998606	123	chr3	57998604
chr3	55033702	55033910	103	chr3	55033744
chr3	54970422	54970634	95	chr3	54970426
chr3	54519020	54519105	58	chr3	54519063
chr3	54478640	54478680	437	chr3	54478679
chr3	53990898	53991332	1156	chr3	53990898
chr3	53465972	53465989	1188	chr3	53465983
chr3	52832637	52832767	57	chr3	52832640
chr3	52675814	52676189	110	chr3	52675830
chr3	52173362	52374452	55	chr3	52173362
chr3	51729913	51729933	1219	chr3	51729920
chr3	51709650	51709855	765	chr3	51709660
chr3	51595941	51596101	6594	chr3	51596100
chr3	72337501	72337531	448	chr3	72337510
chr3	72211296	72211338	151	chr3	72211296
chr3	72211296	72211338	151	chr3	72211325
chr3	72037518	72037562	506	chr3	72037518
chr3	75289581	75289888	202	chr3	75289659
chr3	75289581	75289888	202	chr3	75289793
chr3	71539103	71539396	400	chr3	71539216
chr3	71435223	71436001	206	chr3	71435228
chr3	71435223	71436001	206	chr3	71435245
chr3	71396903	71397125	59	chr3	71396932
chr3	71327315	71327319	122	chr3	71327318
chr3	71193164	71193490	168	chr3	71193208
chr3	68585615	68591102	53	chr3	68585622
chr3	68127595	68127990	68	chr3	68127601
chr3	67443730	67444568	349	chr3	67444503
chr3	66941653	66941824	83	chr3	66941703
chr3	66874044	66875046	925	chr3	66874218
chr3	66874044	66875046	925	chr3	66874523
chr3	66285499	66285503	508	chr3	66285499
chr3	65855596	65855639	110	chr3	65855600
chr5	113586880	113587623	367	chr5	113586881
chr5	114123275	114123663	41	chr5	114123351
chr5	114373640	114373659	46	chr5	114373658
chr5	114944429	114954426	61472	chr5	114944439
chr5	115404025	115404040	478	chr5	115404039
chr5	117024431	117024926	63	chr5	117024855
chr5	117092430	117092814	72	chr5	117092496
chr5	103429624	103429683	135	chr5	103429669
chr5	119123741	119123768	207863	chr5	119123767
chr5	120129938	120129948	4029	chr5	120129946
chr5	121234705	121234754	67	chr5	121234713
chr5	123096136	123096150	43	chr5	123096136
chr5	123129954	123130339	826	chr5	123130088
chr5	123236496	123237327	245	chr5	123236808
chr5	123247109	123247117	61	chr5	123247115
chr5	124578889	124588874	20086	chr5	124588846
chr5	125615161	125616994	789	chr5	125615181
chr5	125615161	125616994	789	chr5	125615334
chr5	125704347	125704353	3176	chr5	125704352
chr5	126729430	126729445	3569	chr5	126729444
chr5	104459282	104459324	141	chr5	104459309
chr5	128979164	128979184	471	chr5	128979174
chr5	104590984	104590997	1481	chr5	104590996
chr5	129578080	129578442	305	chr5	129578118
chr5	131517548	131517566	1600	chr5	131517565
chr5	133375291	133375313	78	chr5	133375312
chr5	133598394	133598408	117690	chr5	133598406
chr5	133625724	133626367	63	chr5	133625746
chr5	133625724	133626367	63	chr5	133625894
chr5	134232927	134232932	509	chr5	134232931
chr5	134427209	134427261	497	chr5	134427221
chr5	134680934	134681297	1340	chr5	134681069
chr5	134783236	134783567	5292	chr5	134783262
chr5	134783236	134783567	5292	chr5	134783492
chr5	135009569	135009611	62	chr5	135009610
chr5	135273387	135273480	68	chr5	135273390
chr5	135778766	135778809	1253	chr5	135778792
chr5	136493441	136494069	342	chr5	136493769
chr5	136493441	136494069	342	chr5	136493957
chr5	137160497	137160694	115	chr5	137160577
chr5	137538069	137538406	198	chr5	137538163
chr5	138104896	138105798	12319	chr5	138105246
chr5	138772828	138772915	67	chr5	138772829
chr5	140215542	140215554	255	chr5	140215553
chr5	105771650	105771887	64	chr5	105771731
chr5	105771650	105771887	64	chr5	105771731
chr5	105802031	105802045	608	chr5	105802044
chr5	142276218	142276544	278	chr5	142276288
chr5	144941879	144942015	54	chr5	144941974
chr5	145183005	145184050	235	chr5	145183005
chr5	145183005	145184050	235	chr5	145183549
chr5	145732156	145741882	10451	chr5	145741587
chr5	146368183	146368218	69	chr5	146368201
chr5	147120897	147122097	3201	chr5	147122019
chr5	148173666	148174730	157	chr5	148174677
chr5	148705513	148705600	1453	chr5	148705542
chr5	148819941	148820209	51	chr5	148819954
chr5	149649911	149650427	664	chr5	149650228
chr5	151606906	151606929	916	chr5	151606921
chr5	151982652	151982656	20422	chr5	151982655
chr5	152096676	152096807	57	chr5	152096681
chr5	106988778	106989525	64	chr5	106989050
chr5	155031996	155033296	568	chr5	155032084
chr5	155031996	155033296	568	chr5	155032085
chr5	155863603	155863615	312	chr5	155863614
chr5	155884738	155885120	66	chr5	155884779
chr5	156192858	156192869	28429	chr5	156192867
chr5	156423159	156423480	133	chr5	156423163
chr5	157778821	157779002	13462	chr5	157778847
chr5	157778821	157779002	13462	chr5	157778911
chr5	158309877	158310267	110	chr5	158309909
chr5	158309877	158310267	110	chr5	158309914
chr5	107557224	107557323	64	chr5	107557307
chr5	159290149	159290165	81	chr5	159290164
chr5	159424331	159424395	66	chr5	159424384
chr5	159586421	159586492	63	chr5	159586449
chr5	107709730	107710169	218	chr5	107709765
chr5	107709730	107710169	218	chr5	107709777
chr5	160653545	160654082	222	chr5	160653886
chr5	162530742	162530742	135093	chr5	162530741
chr5	162804937	162804946	176	chr5	162804941
chr5	162906079	162906688	105	chr5	162906682
chr5	163413852	163414003	111	chr5	163413873
chr5	164328305	164328851	1030	chr5	164328552
chr5	164683677	164683840	108	chr5	164683758
chr5	164939307	164940286	114	chr5	164940260
chr5	165801176	165801274	57	chr5	165801182
chr5	167427462	167427966	2823	chr5	167427629
chr5	167600086	167600087	386	chr5	167600086
chr5	168474409	168475043	106	chr5	168474426
chr5	168726338	168726564	233	chr5	168726341
chr5	168746257	168747037	509	chr5	168746480
chr5	169315525	169315757	72	chr5	169315535
chr5	169332800	169332966	3264	chr5	169332883
chr5	169359445	169381185	931	chr5	169359451
chr5	108628093	108628094	66	chr5	108628093
chr5	170133480	170133488	45	chr5	170133486
chr5	108690880	108690895	1344	chr5	108690889
chr5	170754107	170755036	2372	chr5	170754192
chr5	170834028	170834216	90	chr5	170834095
chr5	171451630	171461649	224	chr5	171461616
chr5	172296719	172296994	403	chr5	172296738
chr5	173260910	173261313	270	chr5	173260927
chr5	173765944	173765951	62	chr5	173765950
chr5	174378263	174378300	53	chr5	174378270
chr5	175050794	175051099	111	chr5	175050800
chr5	109340694	109341792	1367	chr5	109341755
chr5	109352794	109354589	97	chr5	109352935
chr5	109352794	109354589	97	chr5	109353602
chr5	109352794	109354589	97	chr5	109354019
chr5	110144556	110144569	104207	chr5	110144568
chr7	107415710	107416041	507	chr7	107415810
chr7	107727424	107727464	376	chr7	107727425
chr7	107727424	107727464	376	chr7	107727441
chr7	107729973	107730236	1859	chr7	107729997
chr7	107729973	107730236	1859	chr7	107730136
chr7	107770153	107770203	1937	chr7	107770153
chr7	107770153	107770203	1937	chr7	107770153
chr7	107888634	107888724	19129	chr7	107888703
chr7	109017026	109017030	6550	chr7	109017029
chr7	109447568	109447933	319	chr7	109447774
chr7	109643281	109643296	4391	chr7	109643295
chr7	30570192	30570321	12981	chr7	30570208
chr7	111195767	111195776	51	chr7	111195768
chr7	112796220	112798109	3546	chr7	112797438
chr7	113240036	113240318	1208	chr7	113240064
chr7	113810705	113811029	952	chr7	113810769
chr7	114291858	114292015	247	chr7	114291884
chr7	114313377	114313734	42	chr7	114313463
chr7	116225172	116225182	1289	chr7	116225181
chr7	116562756	116562991	9431	chr7	116562887
chr7	117031356	117031822	489	chr7	117031367
chr7	117121893	117121897	51	chr7	117121896
chr7	118703670	118704100	49	chr7	118703761
chr7	118693814	118693993	646	chr7	118693816
chr7	119619754	119619766	278	chr7	119619765
chr7	121740470	121740864	461	chr7	121740644
chr7	122705693	122705781	68	chr7	122705712
chr7	31862361	31862520	123	chr7	31862440
chr7	31886760	31886882	51	chr7	31886760
chr7	124426022	124426024	659	chr7	124426023
chr7	124952956	124952971	173	chr7	124952970
chr7	125022559	125022563	13986	chr7	125022562
chr7	125239056	125239058	1677	chr7	125239057
chr7	125624167	125625372	108	chr7	125625045
chr7	126404755	126412219	94	chr7	126405835
chr7	32247136	32247475	64	chr7	32247240
chr7	128289265	128289278	945	chr7	128289277
chr7	128798254	128798543	266	chr7	128798388
chr7	129517320	129517339	1019	chr7	129517338
chr7	130591100	130591440	91	chr7	130591381
chr7	130774671	130774673	181	chr7	130774672
chr7	131210733	131210772	162	chr7	131210736
chr7	131681487	131681556	72	chr7	131681503
chr7	32634946	32635154	116	chr7	32634990
chr7	132073585	132073589	2804	chr7	132073586
chr7	132126544	132126596	77	chr7	132126565
chr7	132166352	132166368	554	chr7	132166363
chr7	132607758	132608236	141	chr7	132608160
chr7	132900230	132900233	67	chr7	132900230
chr7	32791590	32791630	113	chr7	32791627
chr7	133422935	133423082	119	chr7	133422936
chr7	134929621	134929622	318	chr7	134929621
chr7	136005207	136005243	618	chr7	136005212
chr7	136135096	136135348	143	chr7	136135118
chr7	136576161	136576163	34600	chr7	136576161
chr7	136582031	136582570	415	chr7	136582032
chr7	136684959	136684976	66	chr7	136684970
chr7	136825755	136826082	45	chr7	136825886
chr7	136867580	136868134	496	chr7	136867861
chr7	33143876	33143883	123	chr7	33143879
chr7	137472321	137472321	148	chr7	137472320
chr7	138275575	138275583	1825	chr7	138275582
chr7	138355143	138355237	401	chr7	138355151
chr7	138611860	138611895	708	chr7	138611881
chr7	138650724	138650800	5434	chr7	138650799
chr7	138819703	138819715	192	chr7	138819714
chr7	139101440	139101512	4517	chr7	139101458
chr7	140387612	140387855	254	chr7	140387771
chr7	141336744	141337386	147	chr7	141337008
chr7	141336744	141337386	147	chr7	141337040
chr7	142067937	142092245	555	chr7	142067957
chr7	141511330	141511345	54	chr7	141511340
chr7	142346116	142352629	6447	chr7	142346121
chr7	142659890	142659904	1348	chr7	142659901
chr7	142830163	142830278	791	chr7	142830179
chr7	33749077	33749079	49	chr7	33749078
chr7	144024083	144024308	45	chr7	144024135
chr7	34800829	34800843	19479	chr7	34800833
chr7	35045074	35045511	60	chr7	35045114
chr7	104488970	104489348	51	chr7	104489078
chr7	104833107	104833898	1004	chr7	104833280
chr7	104833107	104833898	1004	chr7	104833553
chr7	105733480	105733980	9190	chr7	105733547
chr7	105908563	105908820	522	chr7	105908621
chr7	105924009	105924020	76	chr7	105924019
chr7	106630627	106632768	166	chr7	106630650
chr7	106630627	106632768	166	chr7	106631320
chr7	106981456	106981986	1616	chr7	106981456
chr10	132622236	132623058	57	chr10	132622236
chr10	123572495	123572869	418	chr10	123572604
chr10	123254329	123255945	490	chr10	123254356
chr10	132578478	132578580	75	chr10	132578523
chr10	122976474	122976489	366	chr10	122976488
chr10	122608359	122609551	21956	chr10	122608429
chr10	132521884	132522452	62	chr10	132521884
chr10	132521884	132522452	62	chr10	132522423
chr10	132514641	132514687	159	chr10	132514644
chr10	132512541	132512824	58	chr10	132512785
chr10	132443954	132444335	53	chr10	132444021
chr10	121584336	121585007	65	chr10	121584456
chr10	132392119	132392754	164	chr10	132392589
chr10	132392119	132392754	164	chr10	132392596
chr10	132388162	132388852	64	chr10	132388227
chr10	132388162	132388852	64	chr10	132388518
chr10	132358485	132358993	73	chr10	132358760
chr10	132351843	132352809	73	chr10	132351976
chr10	120733284	120734114	38	chr10	120733340
chr10	120215063	120215400	868	chr10	120215100
chr10	119953401	119953849	2169	chr10	119953564
chr10	132251669	132252040	54	chr10	132251709
chr10	132251669	132252040	54	chr10	132251853
chr10	119675754	119675941	119	chr10	119675863
chr10	119312917	119313386	97	chr10	119313003
chr10	119287042	119287440	293	chr10	119287240
chr10	119287042	119287440	293	chr10	119287303
chr10	119009607	119009619	486	chr10	119009617
chr10	132160578	132160602	175	chr10	132160594
chr10	132154985	132155261	141	chr10	132154986
chr10	132154985	132155261	141	chr10	132155009
chr10	118843297	118843383	156	chr10	118843373
chr10	118282599	118283148	414	chr10	118282999
chr10	132050839	132051449	66	chr10	132051029
chr10	117126438	117126790	82	chr10	117126452
chr10	116732320	116732370	65	chr10	116732326
chr10	116390693	116390850	388	chr10	116390770
chr10	131883843	131884019	71	chr10	131883867
chr10	131850816	131851318	63	chr10	131850817
chr10	131748414	131758470	1945	chr10	131754604
chr10	131748414	131758470	1945	chr10	131754795
chr10	131696455	131697373	55	chr10	131696592
chr10	131696455	131697373	55	chr10	131697092
chr10	114253163	114253296	113	chr10	114253175
chr10	114083826	114084038	1843	chr10	114083828
chr10	114083826	114084038	1843	chr10	114083923
chr10	113942578	113942841	1046	chr10	113942604
chr10	131631830	131632143	57	chr10	131632132
chr10	131584358	131584450	69	chr10	131584424
chr10	131512296	131512459	63	chr10	131512438
chr10	131486495	131487088	55	chr10	131486805
chr10	111431574	111432054	59	chr10	111431795
chr10	111241843	111242825	1198	chr10	111242156
chr10	131376784	131377284	51	chr10	131376784
chr10	131346839	131347354	4072	chr10	131346840
chr10	131176222	131176967	602	chr10	131176296
chr10	131176222	131176967	602	chr10	131176296
chr10	131176222	131176967	602	chr10	131176467
chr10	108730141	108730355	80	chr10	108730290
chr10	108693708	108693713	1345	chr10	108693712
chr10	108087329	108087941	86	chr10	108087564
chr10	107364397	107364403	54	chr10	107364402
chr10	107231510	107231527	64	chr10	107231520
chr10	106492081	106492222	52	chr10	106492144
chr10	106250538	106250766	85	chr10	106250693
chr10	106235857	106238462	274	chr10	106236234
chr10	106235857	106238462	274	chr10	106237444
chr10	106128254	106128420	129	chr10	106128283
chr10	130790055	130790843	151	chr10	130790055
chr10	130787784	130788931	66	chr10	130788451
chr10	130784731	130785504	59	chr10	130785444
chr10	133333447	133334702	64	chr10	133333927
chr10	104840764	104840852	64	chr10	104840850
chr10	104807121	104807136	83	chr10	104807135
chr10	104057439	104057457	302	chr10	104057456
chr10	104035785	104036243	83	chr10	104036045
chr10	103992646	103992756	72	chr10	103992659
chr10	103250878	103251385	115	chr10	103251009
chr10	103129533	103129802	106	chr10	103129568
chr10	103129533	103129802	106	chr10	103129780
chr10	130573190	130574060	49	chr10	130573917
chr10	102995143	102995221	898	chr10	102995154
chr10	130557831	130558142	45	chr10	130558001
chr10	102637252	102638213	355	chr10	102637253
chr10	102637252	102638213	355	chr10	102638089
chr10	130496333	130496543	64	chr10	130496412
chr10	102000595	102000606	618	chr10	102000600
chr10	101855062	101855356	1234	chr10	101855080
chr10	101728693	101728734	2792	chr10	101728733
chr10	101250822	101250977	540	chr10	101250900
chr10	100650881	100651972	154	chr10	100651113
chr10	100093578	100094042	96	chr10	100093748
chr10	99580491	99580574	3769	chr10	99580495
chr10	99256376	99256378	291	chr10	99256377
chr10	98735245	98735258	32078	chr10	98735251
chr10	130096569	130096571	127314	chr10	130096570
chr10	130081809	130081812	1271	chr10	130081811
chr10	98044295	98044636	232	chr10	98044391
chr10	129919946	129920108	41	chr10	129919970
chr10	96439124	96439380	5216	chr10	96439194
chr10	96415716	96415776	13055	chr10	96415716
chr10	96415716	96415776	13055	chr10	96415716
chr10	95986203	95986374	312	chr10	95986352
chr10	95908782	95908838	159	chr10	95908782
chr10	133222008	133223023	592	chr10	133222415
chr10	92975709	92975968	124	chr10	92975881
chr10	92674691	92675327	370	chr10	92675309
chr10	92012072	92012271	155	chr10	92012074
chr10	90467739	90467755	182	chr10	90467754
chr10	90455299	90455316	6570	chr10	90455309
chr10	88134497	88134578	476	chr10	88134497
chr10	88055203	88055220	130	chr10	88055219
chr10	87613909	87613925	1247	chr10	87613924
chr10	133136967	133140337	53	chr10	133139352
chr10	133136967	133140337	53	chr10	133140099
chr10	128583289	128583562	1128	chr10	128583487
chr10	128464361	128464626	282	chr10	128464362
chr10	128219299	128219620	245	chr10	128219348
chr10	127392028	127392043	292	chr10	127392041
chr10	127263366	127263369	60	chr10	127263368
chr10	126952365	126953280	59	chr10	126952813
chr10	126947214	126948436	538	chr10	126947248
chr10	126892022	126892104	140	chr10	126892076
chr10	126672434	126672914	56	chr10	126672435
chr10	126576655	126576660	2921	chr10	126576658
chr10	126564835	126565431	92	chr10	126565191
chr10	132888305	132888850	73	chr10	132888379
chr10	126251448	126252321	1052	chr10	126251505
chr10	132863505	132865006	87	chr10	132864626
chr10	132863505	132865006	87	chr10	132864699
chr10	132858232	132858503	70	chr10	132858289
chr10	132851825	132852742	57	chr10	132851825
chr10	125824766	125825186	58	chr10	125824766
chr10	132825953	132826776	61	chr10	132825953
chr10	132825953	132826776	61	chr10	132826433
chr10	132820436	132824719	2075	chr10	132821708
chr10	132771600	132772948	91	chr10	132771659
chr10	132771600	132772948	91	chr10	132771698
chr10	132771600	132772948	91	chr10	132771845
chr10	124610299	124611053	273	chr10	124610467
chr10	124506641	124507931	189	chr10	124506779
chr10	124506641	124507931	189	chr10	124507850
chr10	124471387	124471783	610	chr10	124471418
chr10	124330938	124330947	67	chr10	124330946
chr10	124226027	124229004	203	chr10	124226844
chr10	124226027	124229004	203	chr10	124226917
chr10	123935749	123936106	76	chr10	123936099
chr11	134055457	134055513	4442	chr11	134055491
chr11	124296743	124297073	995	chr11	124296842
chr11	124296743	124297073	995	chr11	124296881
chr11	133932259	133933054	194	chr11	133932406
chr11	133932259	133933054	194	chr11	133932863
chr11	123584374	123584422	57	chr11	123584375
chr11	123584374	123584422	57	chr11	123584376
chr11	123514332	123524353	13607	chr11	123524315
chr11	123457111	123457140	330	chr11	123457117
chr11	123371084	123371087	763	chr11	123371086
chr11	122989649	122989854	194	chr11	122989683
chr11	134953553	134953782	132	chr11	134953663
chr11	122018135	122018665	959	chr11	122018655
chr11	121329238	121329292	287	chr11	121329252
chr11	121185260	121186204	66	chr11	121185260
chr11	134935342	134937147	94	chr11	134936125
chr11	134935342	134937147	94	chr11	134937106
chr11	120876110	120876500	512	chr11	120876390
chr11	120328596	120329162	82	chr11	120328596
chr11	120082123	120084424	298	chr11	120082818
chr11	120082123	120084424	298	chr11	120083422
chr11	120082123	120084424	298	chr11	120084285
chr11	120061947	120061952	55	chr11	120061951
chr11	119938408	119938446	109	chr11	119938409
chr11	119938408	119938446	109	chr11	119938414
chr11	119648173	119648446	110	chr11	119648263
chr11	119507895	119508867	2490	chr11	119508861
chr11	119351476	119351524	1327	chr11	119351479
chr11	119351476	119351524	1327	chr11	119351480
chr11	119253539	119253582	5892	chr11	119253547
chr11	118421766	118421899	31250	chr11	118421766
chr11	118355854	118355937	340	chr11	118355864
chr11	118331230	118331551	225	chr11	118331519
chr11	133354202	133354241	588	chr11	133354202
chr11	117812776	117812792	1531	chr11	117812791
chr11	117260638	117260954	8549	chr11	117260646
chr11	117260638	117260954	8549	chr11	117260777
chr11	116812444	116812509	77	chr11	116812455
chr11	116673330	116674391	198	chr11	116673701
chr11	116130819	116130988	4839	chr11	116130874
chr11	115328669	115328749	62	chr11	115328693
chr11	133082371	133082595	74	chr11	133082517
chr11	114842957	114843330	8864	chr11	114843125
chr11	114632341	114633024	142	chr11	114632666
chr11	133027784	133027805	138	chr11	133027804
chr11	112747001	112747388	71	chr11	112747020
chr11	134851635	134852161	59	chr11	134851635
chr11	112331773	112331900	212	chr11	112331828
chr11	134839390	134840355	103	chr11	134839391
chr11	134830500	134830604	85	chr11	134830553
chr11	134827333	134828155	13448	chr11	134827382
chr11	134827333	134828155	13448	chr11	134827626
chr11	108113145	108113358	4932	chr11	108113349
chr11	106968776	106968778	60	chr11	106968777
chr11	106709556	106710425	590	chr11	106709633
chr11	106709556	106710425	590	chr11	106709922
chr11	106299740	106299755	296	chr11	106299754
[truncated: 5,212 more rows]

## Sheet: WERI_NGS
Consistent structural variants identified from WERI assembly and NGS
CHR	START	END	COVERAGE	NGS_CHR	NGS_POS
chr3	185299551	185299866	65	chr3	185299552
chr3	176965988	176965994	67	chr3	176965989
chr3	163669806	163669808	10410	chr3	163669806
chr3	154378891	154379247	331	chr3	154378958
chr3	197677660	197680601	132	chr3	197677660
chr3	146424976	146424986	93	chr3	146424977
chr3	140824652	140828413	86	chr3	140825566
chr3	192138298	192138634	29	chr3	192138309
chr3	131988557	131995519	92	chr3	131989409
chr3	131988557	131995519	92	chr3	131989515
chr3	131988557	131995519	92	chr3	131989568
chr3	131988557	131995519	92	chr3	131994541
chr6	80573497	80583860	1547	chr6	80574002
chr6	82897701	82897766	1840	chr6	82897764
chr6	87576080	87576702	175	chr6	87576086
chr6	88714357	88714742	80	chr6	88714447
chr6	89213916	89214232	8295	chr6	89214230
chr6	92098259	92098627	63	chr6	92098292
chr6	94658641	94658656	1482	chr6	94658651
chr6	95303196	95303499	65	chr6	95303196
chr6	106535742	106535947	54	chr6	106535761
chr6	106859932	106860119	51	chr6	106859950
chr6	118940825	118941156	126	chr6	118940825
chr6	74122684	74123735	277	chr6	74122787
chr6	74122684	74123735	277	chr6	74122788
chr6	129415897	129416246	63	chr6	129415944
chr6	130638179	130638561	2242	chr6	130638263
chr6	131949513	131950360	55	chr6	131949551
chr6	133050298	133050692	60	chr6	133050362
chr6	137117226	137117319	111	chr6	137117283
chr6	140631751	140632103	49	chr6	140631766
chr6	150268997	150269114	143	chr6	150269100
chr6	153734460	153745593	46	chr6	153734460
chr6	154125795	154126102	56	chr6	154125795
chr6	156191396	156191553	629	chr6	156191454
chr6	158365534	158365563	1797	chr6	158365542
chr6	160456638	160456886	329	chr6	160456768
chr6	161304878	161306893	425	chr6	161305314
chr6	163331408	163331566	69	chr6	163331476
chr3	49456845	49457172	505	chr3	49456854
chr3	48499701	48499884	9396	chr3	48499737
chr3	21681325	21684474	68	chr3	21682213
chr3	18714335	18714684	58	chr3	18714338
chr3	10365820	10365874	98	chr3	10365830
chr3	10365820	10365874	98	chr3	10365866
chr3	990561	991057	1823	chr3	990654
chr3	46004347	46004495	247	chr3	46004380
chr8	96508291	96509811	507	chr8	96508479
chr8	99145555	99145720	75	chr8	99145584
chr8	109498076	109498350	88	chr8	109498091
chr8	88379989	88380289	70	chr8	88379989
chr8	112213592	112214008	152	chr8	112213633
chr8	115475974	115476352	45	chr8	115476006
chr8	120669445	120669767	43	chr8	120669445
chr8	127521584	127521606	2783	chr8	127521585
chr8	130897683	130898000	2068	chr8	130897691
chr8	133317213	133317548	135	chr8	133317217
chr12	120351847	120356019	406	chr12	120351847
chr12	113091432	113091611	68	chr12	113091444
chr12	110178783	110178906	8257	chr12	110178784
chr12	109661274	109662304	67	chr12	109661439
chr12	107809481	107809488	142	chr12	107809482
chr12	107809481	107809488	142	chr12	107809487
chr12	101708547	101713687	89	chr12	101708632
chr12	94950286	94950504	77	chr12	94950292
chr12	127906520	127906522	50	chr12	127906521
chr12	132463449	132464664	133	chr12	132463803
chr12	124999614	124999921	15024	chr12	124999873
chr2	142676972	142677386	48	chr2	142677053
chr2	151184683	151185022	44	chr2	151184691
chr2	155034638	155034982	48	chr2	155034681
chr2	159999324	159999526	76	chr2	159999352
chr2	162752903	162753032	97	chr2	162752903
chr2	162752903	162753032	97	chr2	162752904
chr2	162752903	162753032	97	chr2	162753030
chr2	162752903	162753032	97	chr2	162753030
chr2	162752903	162753032	97	chr2	162753031
chr2	168039305	168039699	58	chr2	168039311
chr2	135727467	135730288	2083	chr2	135727537
chr2	182289079	182289281	64	chr2	182289079
chr2	140426454	140432391	24931	chr2	140426509
chr14	68039433	68289954	132	chr14	68136341
chr14	75171690	75171732	123	chr14	75171731
chr14	81320429	81320439	2482	chr14	81320430
chr14	84948632	84948850	58	chr14	84948632
chr14	60590744	60592771	167	chr14	60591337
chr7	24028695	24028903	61	chr7	24028695
chr7	15190074	15190231	47	chr7	15190092
chr7	10464311	10466561	117	chr7	10464689
chr10	24746263	24746354	113	chr10	24746263
chr10	36654847	36654874	64	chr10	36654848
chr10	12413483	12413606	1865	chr10	12413605
chr10	35667151	35667781	387	chr10	35667537
chr10	10625212	10625428	40	chr10	10625212
chr10	38021425	38021427	207	chr10	38021425
chr10	37983010	37983214	6199	chr10	37983072
chr10	3752484	3752778	88	chr10	3752666
chr10	1495596	1495702	35	chr10	1495599
chr10	401907	402718	151	chr10	402006
chr4	145517648	145519942	555	chr4	145517660
chr4	145517648	145519942	555	chr4	145517661
chr4	145517648	145519942	555	chr4	145519358
chr4	162293173	162293291	115	chr4	162293221
chr4	166490889	166490987	97	chr4	166490891
chr4	146285750	146287251	126	chr4	146286056
chr4	179142626	179143073	135	chr4	179142665
chr4	180396136	180396301	73	chr4	180396136
chr4	183382548	183382551	1420	chr4	183382549
chr4	183382548	183382551	1420	chr4	183382550
chr4	183734603	183738911	482	chr4	183734680
chr4	183734603	183738911	482	chr4	183736084
chr4	188872087	188872404	78	chr4	188872100
chr4	189370241	189370663	93	chr4	189370277
chr4	189508175	189508330	87	chr4	189508175
chr4	150090160	150090495	882	chr4	150090160
chr1	56422039	56422347	160	chr1	56422039
chr1	57877551	57877863	55	chr1	57877551
chr1	60822423	60822667	57	chr1	60822423
chr1	62686164	62686487	57	chr1	62686164
chr1	72024781	72026886	27	chr1	72024781
chr1	76634668	76634905	73	chr1	76634690
chr1	78935834	78936231	274	chr1	78935841
chr1	80329359	80330401	639	chr1	80329427
chr1	54821888	54822311	213	chr1	54821889
chr1	55240233	55240235	697	chr1	55240233
chr1	56365364	56369545	90	chr1	56365452
chrX	89204342	89206212	294	chrX	89204934
chrX	89204342	89206212	294	chrX	89204995
chrX	89204342	89206212	294	chrX	89205053
chrX	89204342	89206212	294	chrX	89205142
chrX	89204342	89206212	294	chrX	89205899
chrX	76809630	76809864	298	chrX	76809685
chrX	79666393	79670574	111	chrX	79667729
chrX	79666393	79670574	111	chrX	79667868
chrX	81786823	81787575	765	chrX	81787004
chrX	81841148	81849230	237	chrX	81841154
chr6	47123942	47124133	154	chr6	47124055
chr6	51271938	51271978	273	chr6	51271956
chr6	51871307	51872006	144	chr6	51871312
chr6	51871307	51872006	144	chr6	51871313
chr6	35169467	35169828	309	chr6	35169611
chr6	35169467	35169828	309	chr6	35169687
chr6	40654992	40655223	208	chr6	40655222
chr6	40904717	40904740	181	chr6	40904718
chr6	41436260	41436645	1320	chr6	41436337
chr6	41436260	41436645	1320	chr6	41436338
chr6	41651006	41651545	122	chr6	41651097
chr6	41985624	41985628	1644	chr6	41985626
chr6	43958622	43958725	730	chr6	43958640
chr6	43958622	43958725	730	chr6	43958647
chr6	44044544	44045333	299	chr6	44044693
chr6	44044544	44045333	299	chr6	44044808
chr6	44044544	44045333	299	chr6	44044882
chr20	24288862	24289200	197	chr20	24288974
chr20	9667331	9667506	56	chr20	9667349
chr20	7116078	7122199	53	chr20	7116146
chr20	306234	306419	398	chr20	306269
chr20	25601603	25601611	61	chr20	25601603
chr20	18629229	18630525	705	chr20	18629581
chr13	113232020	113232315	153	chr13	113232110
chr13	112863089	112864850	160	chr13	112863678
chr13	98602002	98606266	499	chr13	98605152
chr13	98602002	98606266	499	chr13	98605241
chr13	97852676	97853090	321	chr13	97852676
chr13	97339102	97339204	153	chr13	97339102
chr13	97329601	97329837	241	chr13	97329689
chr13	112195733	112196725	723	chr13	112196610
chr13	91627010	91627329	2146	chr13	91627010
chr13	112014887	112016030	138	chr13	112015236
chr13	114119484	114120541	120	chr13	114120146
chr13	90291102	90291107	676	chr13	90291106
chr13	111309951	111311518	132	chr13	111310242
chr13	111051421	111052283	139	chr13	111052231
chr13	110938203	110938400	126	chr13	110938203
chr13	110928541	110928734	133	chr13	110928541
chr13	109560873	109560882	655	chr13	109560881
chr13	113751898	113752885	110	chr13	113752363
chr13	108016664	108016683	442	chr13	108016665
chr13	108016664	108016683	442	chr13	108016681
chr13	113434241	113437241	146	chr13	113435486
chr8	26358048	26358135	60	chr8	26358133
chr8	27918504	27919299	387	chr8	27918666
chr8	31713727	31714078	58	chr8	31713739
chr8	37645393	37645678	1578	chr8	37645435
chr8	38525173	38525914	2641	chr8	38525892
chr8	39842940	39842957	298	chr8	39842941
chr8	40820667	40820868	1428	chr8	40820761
chr8	41421778	41422792	1039	chr8	41421825
chr8	43238838	43242369	46794	chr8	43239590
chr8	43238838	43242369	46794	chr8	43239627
chr8	43238838	43242369	46794	chr8	43239796
chr8	43238838	43242369	46794	chr8	43239933
chr8	43238838	43242369	46794	chr8	43240089
chr8	43238838	43242369	46794	chr8	43240122
chr8	43238838	43242369	46794	chr8	43240512
chr8	43238838	43242369	46794	chr8	43240792
chr8	43238838	43242369	46794	chr8	43240831
chr8	43238838	43242369	46794	chr8	43240855
chr8	43238838	43242369	46794	chr8	43241347
chr8	43238838	43242369	46794	chr8	43241414
chr8	16875779	16880000	8291	chr8	16876232
chr8	16875779	16880000	8291	chr8	16876233
chr8	16875779	16880000	8291	chr8	16879596
chr8	17104707	17105051	66	chr8	17104713
chr8	18596868	18598710	295	chr8	18597110
chr3	52675814	52676189	110	chr3	52675833
chr3	68585615	68591102	53	chr3	68585622
chr5	114123275	114123663	41	chr5	114123358
chr5	117092430	117092814	72	chr5	117092499
chr5	117973458	117973636	502	chr5	117973458
chr5	104590984	104590997	1481	chr5	104590985
chr5	134680934	134681297	1340	chr5	134681069
chr5	148173666	148174730	157	chr5	148174676
chr5	148173666	148174730	157	chr5	148174677
chr5	152096676	152096807	57	chr5	152096682
chr5	106988778	106989525	64	chr5	106989050
chr5	155760325	155761324	170	chr5	155760325
chr5	155884738	155885120	66	chr5	155884779
chr5	169315525	169315757	72	chr5	169315535
chr7	118703670	118704100	49	chr7	118703760
chr7	118703670	118704100	49	chr7	118703761
chr7	125022559	125022563	13986	chr7	125022560
chr7	125239056	125239058	1677	chr7	125239057
chr7	125624167	125625372	108	chr7	125625056
chr7	126404755	126412219	94	chr7	126405835
chr7	32247136	32247475	64	chr7	32247240
chr7	128798254	128798543	266	chr7	128798363
chr7	133422935	133423082	119	chr7	133422936
chr7	142346116	142352629	6447	chr7	142346116
chr10	123254329	123255945	490	chr10	123254372
chr10	132351843	132352809	73	chr10	132352041
chr10	132154985	132155261	141	chr10	132155029
chr10	131486495	131487088	55	chr10	131486501
chr10	131176222	131176967	602	chr10	131176466
chr10	106235857	106238462	274	chr10	106236236
chr10	106235857	106238462	274	chr10	106237446
chr10	130573190	130574060	49	chr10	130573917
chr10	127767049	127767348	54	chr10	127767049
chr10	126892022	126892104	140	chr10	126892075
chr10	126251448	126252321	1052	chr10	126251465
chr10	125824766	125825186	58	chr10	125824766
chr10	132820436	132824719	2075	chr10	132821259
chr10	124226027	124229004	203	chr10	124227008
chr10	123935749	123936106	76	chr10	123935983
chr11	122989649	122989854	194	chr11	122989678
chr11	110618759	110619633	82	chr11	110618779
chr11	134830500	134830604	85	chr11	134830587
chr11	106173837	106173855	430	chr11	106173854
chr11	105524331	105524527	114	chr11	105524331
chr11	132054373	132060411	47	chr11	132054373
chr11	104078568	104078908	66	chr11	104078800
chr11	102601087	102601390	478	chr11	102601127
chr11	127917383	127917525	2887	chr11	127917419
chr18	31149998	31150634	393	chr18	31150496
chr18	31940584	31940912	957	chr18	31940584
chr18	43451585	43452565	67	chr18	43451586
chr18	43451585	43452565	67	chr18	43451587
chr18	45681049	45681363	91	chr18	45681049
chr18	53429143	53429265	82	chr18	53429262
chr18	59590948	59591367	94	chr18	59590962
chr18	60016119	60016132	335	chr18	60016130
chr18	63091644	63092454	399	chr18	63091750
chr18	25887654	25887656	35331	chr18	25887655
chr18	30049717	30050041	72	chr18	30049725
chrX	30644231	30644315	7450	chrX	30644294
chrX	30540000	30540138	420	chrX	30540000
chrX	7890196	7890358	332	chrX	7890258
chr8	74964690	74965033	62	chr8	74964713
chr8	73986417	73996397	25665	chr8	73996396
chr8	70744628	70745028	68	chr8	70744757
chr8	70670755	70672376	1179	chr8	70671335
chr8	70670755	70672376	1179	chr8	70671336
chr8	69160351	69160427	3298	chr8	69160400
chr8	65847255	65848099	45	chr8	65847259
chr8	63092055	63092057	49681	chr8	63092055
chr8	61122679	61123341	275	chr8	61122801
chr8	57210490	57210493	859	chr8	57210491
chr8	57210490	57210493	859	chr8	57210491
chr8	57210490	57210493	859	chr8	57210492
chr8	51696646	51696871	137	chr8	51696703
chrX	117320390	117320765	63	chrX	117320398
chrX	133528771	133529276	197	chrX	133529036
chrX	133528771	133529276	197	chrX	133529212
chrX	135906186	135906651	503	chrX	135906186
chrX	105947162	105947476	62	chrX	105947180
chrX	139302695	139303078	66	chrX	139302751
chr2	231131286	231131762	73	chr2	231131481
chr2	219187855	219191243	1444	chr2	219188443
chr2	216225221	216228388	240	chr2	216227851
chr2	216225221	216228388	240	chr2	216228086
chr2	214009846	214012070	57	chr2	214009980
chr2	214009846	214012070	57	chr2	214009981
chr2	214009846	214012070	57	chr2	214011558
chr2	212505207	212506453	239	chr2	212505416
chr2	208098597	208098603	39019	chr2	208098602
chr2	222932499	222932946	117	chr2	222932649
chr2	222894982	222898199	120	chr2	222895472
chr2	222894982	222898199	120	chr2	222895473
chr2	222894982	222898199	120	chr2	222898033
chr11	36309610	36309666	198	chr11	36309665
chr11	35403844	35403950	1347	chr11	35403941
chr11	34087278	34087645	92	chr11	34087332
chr11	33403178	33403504	179	chr11	33403367
chr11	25222978	25222983	10606	chr11	25222979
chr11	23016588	23016588	128	chr11	23016587
chr11	18143654	18143741	251	chr11	18143675
chr11	16974616	16975047	90	chr11	16974631
chr11	48357200	48357202	2481	chr11	48357200
chr11	47865908	47866597	676	chr11	47866115
chr11	40985482	40985790	59	chr11	40985482
chr15	50877476	50877480	199	chr15	50877477
chr15	71757512	71757556	891	chr15	71757541
chr15	51972558	51972841	1484	chr15	51972598
chr15	77699271	77699774	84	chr15	77699337
chr15	78599733	78599826	5135	chr15	78599786
chr15	80327182	80327204	104816	chr15	80327198
chr15	53117441	53117554	1677	chr15	53117525
chr15	54926033	54932226	89	chr15	54926081
chr19	47024949	47025590	988	chr19	47025043
chr19	45325126	45325162	2651	chr19	45325127
chr19	43679200	43680064	1096	chr19	43679291
chr19	56963447	56964096	326	chr19	56963539
chr19	41510088	41510089	294	chr19	41510088
chr19	40107242	40110680	432	chr19	40109783
chr19	38554203	38554428	5076	chr19	38554419
chr19	37788392	37789805	2793	chr19	37788489
chr19	35511473	35511512	58	chr19	35511478
chr19	34246143	34246181	39148	chr19	34246144
chr19	55448028	55449158	181	chr19	55449122
chr19	54819343	54819361	501	chr19	54819360
chr19	54051476	54058158	23811	chr19	54052300
chr19	53990371	53991154	1332	chr19	53990624
chr19	53185931	53188709	272	chr19	53185933
chr19	53113217	53113642	300	chr19	53113226
chr19	51672582	51674822	87	chr19	51672684
chr20	55888152	55888577	111	chr20	55888178
chr20	58695005	58695355	105	chr20	58695018
chr20	59148398	59148867	74	chr20	59148400
chr20	61951203	61951507	55	chr20	61951246
chr20	61995375	61995835	72	chr20	61995582
chr20	63158309	63158586	106	chr20	63158460
chr20	63491619	63493006	416	chr20	63492099
chr17	77484165	77485433	231	chr17	77484300
chr17	76991448	76991757	292	chr17	76991448
chr17	68005743	68005997	7403	chr17	68005842
chr17	66798378	66799583	102	chr17	66798831
chr17	66641156	66641180	80278	chr17	66641157
chr17	65275988	65276007	3098	chr17	65276005
chr5	87562207	87562322	389	chr5	87562218
chr5	77752556	77752996	247	chr5	77752933
chr5	77766448	77766794	73	chr5	77766501
chr5	78980966	78982284	81	chr5	78981916
chr5	79753571	79753744	72	chr5	79753716
chr5	79753571	79753744	72	chr5	79753717
chr5	80743559	80743862	64	chr5	80743562
chr5	80803524	80803539	1996	chr5	80803525
chr4	99101898	99102229	74	chr4	99101899
chr4	101866567	101867197	72	chr4	101866629
chr4	101866567	101867197	72	chr4	101866630
chr4	102409975	102410704	253	chr4	102410182
chr4	103972630	103973523	113	chr4	103972888
chr4	103972630	103973523	113	chr4	103972889
chr4	108799535	108800954	158	chr4	108799940
chr4	110462044	110462457	91	chr4	110462065
chr4	89180719	89186244	102	chr4	89180719
chr5	11816952	11817116	2032	chr5	11816966
chr5	11338930	11339237	102	chr5	11338930
chr5	5595127	5595136	402	chr5	5595135
chr5	3637663	3638787	95	chr5	3638004
chr5	3323235	3324430	658	chr5	3323610
chr5	2769263	2769529	120	chr5	2769314
chr5	1968300	1972318	3541	chr5	1971546
chr5	1569850	1571307	109	chr5	1569860
chr5	1041741	1047040	675	chr5	1044619
chr5	753999	754615	183	chr5	754001
chr5	753999	754615	183	chr5	754063
chr5	753999	754615	183	chr5	754433
chr5	486836	487343	85	chr5	486963
chr5	31191074	31191080	90	chr5	31191075
chr5	31191074	31191080	90	chr5	31191079
chr5	33843410	33846180	76	chr5	33843410
chr1	27086495	27087047	425	chr1	27086500
chr1	26163331	26163657	70	chr1	26163332
chr1	43905162	43906225	64	chr1	43905959
chr1	21459854	21460197	1130	chr1	21459927
chr1	20623480	20623781	1492	chr1	20623764
chr1	45741580	45741732	75	chr1	45741623
chr1	45703277	45703383	6170	chr1	45703341
chr1	45703277	45703383	6170	chr1	45703367
chr1	39504133	39504996	1946	chr1	39504337
chr1	37967093	37967140	7111	chr1	37967094
chr1	37775710	37775725	5479	chr1	37775711
chr9	15394894	15394899	2537	chr9	15394898
chr9	2326292	2326306	99	chr9	2326293
chr9	24546329	24546533	14756	chr9	24546447
chr9	24546329	24546533	14756	chr9	24546497
chr14	39848192	39848194	2762	chr14	39848193
chr14	56200142	56200312	63	chr14	56200142
chr14	49725322	49725639	134	chr14	49725322
chr22	37509654	37509786	54	chr22	37509695
chr22	49319552	49321967	69	chr22	49319854
chr22	32899774	32900090	61	chr22	32899786
chr22	31355850	31355902	2287	chr22	31355889
chr22	28781346	28781650	1686	chr22	28781346
chr22	27543824	27544045	48	chr22	27543856
chr22	48249392	48249574	76	chr22	48249411
chr22	23510369	23510490	66795	chr22	23510406
chr22	45568668	45568866	64	chr22	45568743
chr22	43475470	43476104	171	chr22	43475502
chr4	73267220	73267226	1007	chr4	73267225
chr4	87110988	87111280	104	chr4	87111003
chr4	68275288	68275519	4808	chr4	68275306
chr4	63232387	63232695	48	chr4	63232425
chr4	63062068	63062071	13090	chr4	63062069
chr4	85643180	85643426	74	chr4	85643235
chr4	82258632	82258905	136	chr4	82258638
chr4	79966908	79972937	74	chr4	79966908
chr2	47582849	47582866	1783	chr2	47582850
chr2	47582849	47582866	1783	chr2	47582850
chr2	32916184	32918403	177	chr2	32916229
chr2	32916184	32918403	177	chr2	32916231
chr2	32916184	32918403	177	chr2	32916231
chr2	32916184	32918403	177	chr2	32916239
chr2	32916184	32918403	177	chr2	32916239
chr2	32916184	32918403	177	chr2	32916239
chr2	32916184	32918403	177	chr2	32916240
chr2	32916184	32918403	177	chr2	32916243
chr2	32916184	32918403	177	chr2	32916243
chr2	32916184	32918403	177	chr2	32916251
chr2	32916184	32918403	177	chr2	32916253
chr2	32916184	32918403	177	chr2	32916259
chr2	32916184	32918403	177	chr2	32916323
chr2	32916184	32918403	177	chr2	32916332
chr2	32916184	32918403	177	chr2	32916339
chr2	32916184	32918403	177	chr2	32916387
chr2	32916184	32918403	177	chr2	32916397
chr2	32916184	32918403	177	chr2	32916398
chr2	32916184	32918403	177	chr2	32916399
chr2	32916184	32918403	177	chr2	32916406
chr2	32916184	32918403	177	chr2	32916537
chr2	32916184	32918403	177	chr2	32916553
chr2	32916184	32918403	177	chr2	32916555
chr2	32916184	32918403	177	chr2	32916555
chr2	32916184	32918403	177	chr2	32916565
chr2	32916184	32918403	177	chr2	32916565
chr2	32916184	32918403	177	chr2	32916578
chr2	32916184	32918403	177	chr2	32916588
chr2	32916184	32918403	177	chr2	32916591
chr2	32916184	32918403	177	chr2	32916600
chr2	32916184	32918403	177	chr2	32916625
chr2	32916184	32918403	177	chr2	32916625
chr2	32916184	32918403	177	chr2	32916625
chr2	31823409	31823418	3574	chr2	31823412
chr2	31823409	31823418	3574	chr2	31823416
chr2	31823409	31823418	3574	chr2	31823417
chr2	27304386	27304430	4038	chr2	27304405
chr2	26333430	26333434	15819	chr2	26333431
chr2	44556451	44556464	1139	chr2	44556462
chr2	44409099	44409170	87	chr2	44409100
chr2	44239939	44240559	376	chr2	44239970
chr2	42118914	42120363	220	chr2	42119118
chr2	38624291	38624550	217	chr2	38624291
chr9	82418930	82419296	62	chr9	82418944
chr9	80572834	80573165	1792	chr9	80572842
chr9	80230258	80230582	535	chr9	80230263
chr9	77452552	77452612	224	chr9	77452610
chr9	72029918	72030116	60	chr9	72029977
chr9	69121514	69129091	2370	chr9	69123206
chr9	69088186	69088333	411	chr9	69088244
chr9	91121048	91121438	143	chr9	91121092
chr9	93968018	93968315	140	chr9	93968076
chr9	87184187	87184495	67	chr9	87184187
chr9	86832180	86840052	457	chr9	86832367
chr9	86540030	86541176	56	chr9	86540928
chr9	86540030	86541176	56	chr9	86541015
chr9	86540030	86541176	56	chr9	86541032
chr9	93577490	93587611	7224	chr9	93585614
chr16	58849637	58849873	85	chr16	58849637
chr16	57291431	57294248	1853	chr16	57292442
chr16	53149742	53149759	1030	chr16	53149742
chr16	48871383	48872324	616	chr16	48871899
chr16	48871383	48872324	616	chr16	48871900
chr16	48871383	48872324	616	chr16	48872316
chr16	48474822	48477418	514	chr16	48475086
chr16	48247011	48247473	92	chr16	48247011
chr16	69728977	69728992	488	chr16	69728986
chr12	51498764	51498897	2762	chr12	51498774
chr12	47940860	47941438	68	chr12	47940892
chr12	40504823	40505549	237	chr12	40505418
chr12	57633925	57635482	265	chr12	57634265
chr12	71207375	71210700	683	chr12	71208581
chr12	70286123	70288278	113	chr12	70286838
chr12	83565451	83565626	50	chr12	83565451
chr10	69238257	69238662	65	chr10	69238368
chr10	74819335	74819378	16143	chr10	74819353
chr1	103405428	103405577	53	chr1	103405431
chr1	103938231	103938234	46453	chr1	103938232
chr12	13011435	13011919	56	chr12	13011435
chr12	11105813	11106239	176	chr12	11105938
chr12	10579693	10579696	8089	chr12	10579695
chr12	10550892	10551020	79	chr12	10550902
chr12	9403560	9408465	267	chr12	9405231
chr12	9403560	9408465	267	chr12	9406259
chr12	9403560	9408465	267	chr12	9406544
chr12	26805723	26805728	1523	chr12	26805727
chr12	24307511	24307728	91	chr12	24307511
chr4	27206381	27206566	57	chr4	27206381
chr4	28419925	28420352	44	chr4	28419969
chr4	29439625	29439626	3042	chr4	29439625
chr4	9571437	9571546	986	chr4	9571442
chr4	10144603	10145565	78	chr4	10144614
chr4	16942586	16949120	97	chr4	16942630
chr7	87207306	87207614	90	chr7	87207313
chr7	88110766	88110921	2441	chr7	88110834
chr7	89969440	89969874	45	chr7	89969570
chr7	90180827	90183285	67	chr7	90181095
chr7	78330257	78330742	66	chr7	78330335
chr7	93347518	93347528	2568	chr7	93347523
chr7	93540676	93540792	60	chr7	93540696
chr7	96438173	96438498	5145	chr7	96438209
chr7	82159831	82159849	106	chr7	82159848
chr7	83420582	83421613	158	chr7	83420853
chr5	60651961	60656038	311	chr5	60653727
chr5	65172140	65172432	1030	chr5	65172226
chr5	69428214	69428658	78	chr5	69428218
chr5	69428214	69428658	78	chr5	69428219
chr5	58384171	58390269	53	chr5	58384173
chr5	58384171	58390269	53	chr5	58384174
chr5	58481428	58482423	62	chr5	58481746
chr3	110694547	110694548	1277	chr3	110694547
chr3	115305170	115305729	61	chr3	115305404
chr17	49151079	49151408	622	chr17	49151091
chr17	49749381	49750454	648	chr17	49749464
chr17	50041111	50041128	41256	chr17	50041113
chr6	19952774	19952894	921	chr6	19952775
chr6	23300148	23300456	100	chr6	23300148
chr6	24683759	24683776	216	chr6	24683760
chr6	24683759	24683776	216	chr6	24683775
chr6	12431798	12432447	6837	chr6	12432395
chr6	9146232	9146322	1946	chr6	9146278
chr6	17768820	17769020	126	chr6	17768862
chr16	76831878	76831895	772	chr16	76831893
chr16	74436940	74438082	421	chr16	74437054
chr16	86464093	86464641	272	chr16	86464560
chr16	81765049	81765622	1397	chr16	81765053
chr16	81085873	81086213	1498	chr16	81085874
chr2	119693878	119694024	111	chr2	119693958
chr2	119693878	119694024	111	chr2	119694001
chr2	119525206	119525570	53	chr2	119525206
chr2	116950544	116950953	7030	chr2	116950544
chr2	116950544	116950953	7030	chr2	116950630
chr2	114870523	114871400	85	chr2	114870530
chr2	128792251	128792510	92	chr2	128792402
chr2	127979499	127979588	57	chr2	127979504
chr15	86013292	86013403	90	chr15	86013398
chr15	99116386	99117797	2272	chr15	99116399
chr15	98299070	98300750	49	chr15	98299095
chr15	98055495	98055776	3891	chr15	98055499
chr15	96112045	96113007	57	chr15	96112150
chr15	101390175	101390342	53	chr15	101390179
chr14	100526878	100526982	82	chr14	100526933
chr14	100526878	100526982	82	chr14	100526940
chr14	103896552	103896798	68	chr14	103896552
chr14	103896552	103896798	68	chr14	103896599
chr14	104288640	104289602	152	chr14	104288795
chr14	104806682	104808323	369	chr14	104807620
chr14	104944048	104950990	90	chr14	104949016
chr14	105617839	105637247	3903	chr14	105625946
chr14	105617839	105637247	3903	chr14	105630573
chr14	106331147	106334119	749	chr14	106333017
chr14	94363766	94363766	531	chr14	94363766
chr14	99928011	99928174	75	chr14	99928111
chr17	10300083	10300454	71	chr17	10300117
chr17	13317106	13317511	161	chr17	13317181
chr17	314396	317569	474	chr17	315044
chr17	314396	317569	474	chr17	315208
chr17	6030276	6030541	61	chr17	6030297
chr17	6560508	6561855	2192	chr17	6560650
chr17	7264638	7264715	639	chr17	7264640
chr17	9527279	9536789	51	chr17	9527279
chr2	5488551	5488560	65934	chr2	5488558
chr2	3239939	3240943	100	chr2	3240259
chr2	3046152	3046442	283	chr2	3046152
chr2	1595260	1597942	363	chr2	1595824
chr2	1354256	1354806	91	chr2	1354296
chr2	11854155	11854691	87	chr2	11854665
chr2	10685911	10685919	209	chr2	10685912
chr2	9304459	9306076	100	chr2	9305390
chr18	79038596	79040050	161	chr18	79038597
chr18	79038596	79040050	161	chr18	79038879
chr18	78441970	78443340	82	chr18	78442137
chr18	77373342	77373590	75	chr18	77373391
chr18	75858061	75858363	100	chr18	75858066
chr18	74485204	74485533	99	chr18	74485207
chr18	74044263	74044284	1579	chr18	74044279
chr2	78558839	78558993	86	chr2	78558876
chr16	89579807	89580912	222	chr16	89579823
chr2	73203817	73204114	494	chr2	73203818
chr2	76472449	76472656	723	chr2	76472452
chr3	90348297	90352512	1241	chr3	90350629
chr3	90402131	90407013	4025	chr3	90402914
chr3	90497127	90502160	4646	chr3	90498563
chr3	90497127	90502160	4646	chr3	90499093
chr3	90534966	90536949	4768	chr3	90536618
chr3	78730260	78730569	69	chr3	78730273
chr3	82152798	82154855	43	chr3	82154399
chr3	84384233	84384245	78084	chr3	84384244
chr1	119016135	119016515	67	chr1	119016159
chr1	109055105	109055418	1807	chr1	109055105
chr1	109108013	109108026	258	chr1	109108013
chr1	109108013	109108026	258	chr1	109108024
chr1	114500904	114501293	194	chr1	114500909
chr16	13680274	13680614	71	chr16	13680274
chr16	950637	955908	192	chr16	953471
chr21	9586602	9587129	848	chr21	9586745
chr18	12491252	12491264	56020	chr18	12491253
chr18	3111064	3111122	4057	chr18	3111065
chr18	3740748	3741626	102	chr18	3741617
chr18	9036100	9036374	338	chr18	9036100
chr18	9809071	9809267	63	chr18	9809075
chr21	25452821	25453086	100	chr21	25452834
chr21	23927854	23928151	510	chr21	23927892
chr21	23002360	23003215	53	chr21	23002474
chr21	18751578	18751960	59	chr21	18751578
chr2	49334345	49335307	84	chr2	49334345
chr2	56424805	56428747	1562	chr2	56425166
chr2	57115607	57115921	91	chr2	57115608
chr7	54452414	54456680	3952	chr7	54453027
chr7	46074039	46075947	60	chr7	46074087
chr7	47362697	47363324	269	chr7	47363031
chr7	52039350	52039709	69	chr7	52039424
chr11	56672038	56672803	61	chr11	56672296
chr11	54769594	54771203	628	chr11	54770516
chr11	63931434	63931438	3278	chr11	63931434
chr11	63931434	63931438	3278	chr11	63931437
chr11	62122836	62122926	74	chr11	62122849
chr11	62009599	62010717	5021	chr11	62009714
chr11	61340310	61340329	1274	chr11	61340328
chr11	58199874	58199930	53	chr11	58199875
chr3	106315595	106315598	50	chr3	106315596
chr3	106315595	106315598	50	chr3	106315597
chr3	93731450	93740646	3012	chr3	93736476
chr3	98691536	98695952	339	chr3	98691823
chr3	100587899	100588244	98	chr3	100587918
chr3	101638610	101641768	1478	chr3	101638721
chr15	32949887	32950062	10792	chr15	32949954
chr15	39702423	39702437	161	chr15	39702424
chr15	39702423	39702437	161	chr15	39702436
chr19	602438	605617	335	chr19	605301
chr19	8896564	8896594	2714	chr19	8896564
chr19	7331193	7331728	155	chr19	7331319
chr19	7321986	7322344	487	chr19	7322018
chr19	7152973	7153503	522	chr19	7153020
chr19	7152973	7153503	522	chr19	7153125
chr19	7152973	7153503	522	chr19	7153223
chr19	4884822	4885536	643	chr19	4885491
chr19	4739135	4739422	5589	chr19	4739273
chr19	4618518	4619602	135	chr19	4618611
chr19	4511387	4511720	103	chr19	4511535
chr19	3938567	3940097	523	chr19	3939256
chr19	3938567	3940097	523	chr19	3939257
chr19	3938567	3940097	523	chr19	3940064
chr19	3235494	3235933	1263	chr19	3235523
chr5	46406849	46413464	4246	chr5	46407683
chr4	143652048	143652463	197	chr4	143652148
chr4	137170813	137170934	37	chr4	137170850
chr4	138045058	138046204	89	chr4	138046134
chr1	172657069	172657074	620	chr1	172657070
chr1	172657069	172657074	620	chr1	172657073
chr1	175231424	175231434	399	chr1	175231433
chr19	23322941	23322955	258	chr19	23322941
chr19	23322941	23322955	258	chr19	23322941
chr19	23281711	23283970	1226	chr19	23282385
chr19	21669143	21669154	6826	chr19	21669144
chr19	20063882	20066378	3744	chr19	20065920
chr19	23973284	23973353	338	chr19	23973285
chr19	23850375	23850383	1087	chr19	23850375
chr19	23845119	23845141	1486	chr19	23845120
chr19	23845119	23845141	1486	chr19	23845131
chr19	23753117	23753869	2217	chr19	23753117
chr19	14595973	14596032	329	chr19	14596024
chr19	23467136	23467718	244	chr19	23467267
chr13	42373132	42373519	37	chr13	42373132
chr13	40696977	40697287	269	chr13	40696990
chr13	36232649	36232724	826	chr13	36232650
chr13	35958026	35958571	355	chr13	35958131
chr13	81793562	81793577	1968	chr13	81793563
chr13	82604180	82605620	531	chr13	82605327
chr13	75196400	75196402	126	chr13	75196401
chr13	75196400	75196402	126	chr13	75196401
chr13	71903095	71907178	115	chr13	71903126
chr13	71903095	71907178	115	chr13	71903127
chr13	71903095	71907178	115	chr13	71906503
chr21	45797594	45799157	243	chr21	45797792
chr21	46047317	46048830	84	chr21	46047323
chr21	46047317	46048830	84	chr21	46047508
chr21	46047317	46048830	84	chr21	46047890
chr21	37685517	37685586	494	chr21	37685531
chr21	37707711	37707736	478	chr21	37707735
chr21	38507980	38508110	375	chr21	38508035
chr21	41672635	41672872	251	chr21	41672732
chr21	43212462	43262473	310	chr21	43262467
chr21	44419516	44420005	279302	chr21	44419531
chr21	44591658	44592308	708	chr21	44592008
chr21	45155575	45156642	3808	chr21	45155985
chr11	4781193	4781602	99	chr11	4781305
chr11	7591453	7591467	370	chr11	7591466
chr11	8818099	8818117	2649	chr11	8818116
chr11	12130970	12131181	69	chr11	12131011
chr17	28515942	28517865	61	chr17	28516669
chr17	30156248	30156251	630	chr17	30156249
chr17	34346389	34346396	150	chr17	34346390
chr17	34346389	34346396	150	chr17	34346394
chr17	36786255	36786597	588	chr17	36786261
chr16	30752128	30752357	1935	chr16	30752247
chr6	3221956	3222327	1193	chr6	3222162
chr6	3221956	3222327	1193	chr6	3222289
chr6	1053704	1053906	132	chr6	1053742
chr6	371049	372449	895	chr6	371312
chr1	2848785	2849745	75	chr1	2848865
chr1	11373644	11374450	234	chr1	11373885
chr1	5387158	5387223	22435	chr1	5387169
chr1	4939389	4939725	63	chr1	4939418
chr1	4939389	4939725	63	chr1	4939497
chr1	4939389	4939725	63	chr1	4939542
chr1	4144323	4144634	479	chr1	4144589
chr1	4144323	4144634	479	chr1	4144619
chr1	3002403	3002647	59	chr1	3002470
chr1	2994915	2995286	53	chr1	2994984
chr20	38194563	38194637	2792	chr20	38194605
chr20	42315083	42315208	64	chr20	42315093
chr20	43395766	43397583	241	chr20	43395972
chr20	43696244	43697014	678	chr20	43696475
chr20	44047486	44047884	87	chr20	44047488
chr2	106078544	106079278	121	chr2	106078622
chr2	104824350	104824722	147	chr2	104824496
chr2	101358651	101359086	201	chr2	101358752
chr4	38733109	38734379	244	chr4	38733557
chr4	38733109	38734379	244	chr4	38734301
chr4	39812713	39814249	296	chr4	39813260
chr4	39348424	39348484	181	chr4	39348425
chr4	39348424	39348484	181	chr4	39348482
chr4	31203767	31204521	736	chr4	31204205
chrX	49017398	49018697	3730	chrX	49017507
chr1	161035888	161035895	8216	chr1	161035888
chr7	101357201	101360514	2117	chr7	101357985
chr7	100961389	100962262	2146	chr7	100961967
chr7	102081267	102084758	75	chr7	102084258
chr7	102081267	102084758	75	chr7	102084420
chr3	128657342	128657397	26287	chr3	128657383
chr4	58562832	58562835	102	chr4	58562832
chr4	58562832	58562835	102	chr4	58562834
chr4	60703469	60703840	70	chr4	60703526
chr1	229870914	229871025	30	chr1	229870919
chr1	229870914	229871025	30	chr1	229870940
chr1	225574619	225574936	38	chr1	225574619
chr1	224205132	224205432	191	chr1	224205132
chr1	239385802	239385860	114	chr1	239385816
chr1	235891277	235891613	84	chr1	235891290
chr1	235891277	235891613	84	chr1	235891291
chr1	235409757	235410053	2457	chr1	235409825
chr1	235091702	235092800	319	chr1	235091753
chr1	235078160	235078770	298	chr1	235078244
chr1	235078160	235078770	298	chr1	235078244
chr1	235078160	235078770	298	chr1	235078248
chr1	235078160	235078770	298	chr1	235078522
chr1	234247310	234248566	177	chr1	234247871
chr7	42564034	42565365	6111	chr7	42565038
chr7	36401563	36402342	574	chr7	36401612
chr13	30842492	30844338	5602	chr13	30844083
chr13	29317428	29317736	26	chr13	29317435
chr13	28265727	28266047	137	chr13	28265728
chr13	26972688	26972871	938	chr13	26972768
chr13	26475905	26478049	136	chr13	26475907
chr12	6362711	6362982	3469	chr12	6362962
chr12	6403560	6403757	5049	chr12	6403565
chr12	6893214	6893493	5998	chr12	6893352
chr12	7815983	7816442	2149	chr12	7816082
chr6	34732146	34733358	919	chr6	34733347
chr6	34071247	34071711	402	chr6	34071406
chr6	67156098	67156474	50	chr6	67156168
chr6	65000692	65006590	867	chr6	65001117
chr6	64475240	64475554	69	chr6	64475269
chr21	31784445	31784742	198	chr21	31784465
chr21	32030108	32030736	110	chr21	32030166
chr8	144021342	144023826	69	chr8	144023324
chr8	142935401	142935429	105	chr8	142935402
chr8	144648441	144654400	81	chr8	144648815
chr8	139463017	139463347	65	chr8	139463026
chr7	67648338	67648486	82	chr7	67648340
chr7	71746928	71747971	735	chr7	71746928
chr7	72554692	72554723	362	chr7	72554722
chr2	84531329	84531609	1152	chr2	84531329
chr2	86002392	86004533	69	chr2	86002592
chr16	24872867	24873124	17088	chr16	24872997
chr16	26374021	26375017	359	chr16	26374050
chr16	26596648	26597025	427	chr16	26596716
chr16	27941451	27941651	13454	chr16	27941553
chr16	23517230	23517527	1733	chr16	23517232
chr1	202204195	202205478	1654	chr1	202204258
chr2	234514467	234514841	394	chr2	234514781
chr2	234903610	234903903	95	chr2	234903634
chr2	237544524	237544613	201	chr2	237544528
chr2	238054002	238054094	71	chr2	238054003
chr2	238591732	238593036	169	chr2	238591757
chr2	238717479	238718786	568	chr2	238717538
chr17	42397323	42397611	7868	chr17	42397476
chr17	41144157	41144169	655	chr17	41144167
chr17	40523189	40523191	1940	chr17	40523190
chr17	40509462	40509598	4327	chr17	40509534
chr17	40509462	40509598	4327	chr17	40509534
chr2	16225124	16225143	167	chr2	16225124
chr2	16225124	16225143	167	chr2	16225125
chr2	16225124	16225143	167	chr2	16225138
chr2	16225124	16225143	167	chr2	16225142
chr1	220329593	220330188	97	chr1	220329603
chr2	64911770	64911808	1991	chr2	64911771
chr7	147186814	147187048	127	chr7	147186867
chr17	81424565	81426523	320	chr17	81425498
chr17	83066925	83068720	115	chr17	83067721
chr17	81336305	81336499	209	chr17	81336416
chr17	80929991	80930513	115	chr17	80930135
chr17	80600901	80602472	144	chr17	80601572
chr17	80497917	80498109	673	chr17	80497957
chr17	80024287	80025222	274	chr17	80024303
chr17	80024287	80025222	274	chr17	80025128
chr17	82898939	82899121	111	chr17	82898939
chr17	79554512	79555324	209	chr17	79555308
chr17	78477898	78478927	296	chr17	78478362
chr17	78477898	78478927	296	chr17	78478405
chr17	78143017	78143158	1046	chr17	78143065
chr17	78143017	78143158	1046	chr17	78143122
chr1	194669565	194669618	199	chr1	194669566
chr13	22481077	22481376	105	chr13	22481080
chr13	19068240	19068353	208	chr13	19068292
chr15	26776204	26776642	81	chr15	26776349
chr15	23961912	23962219	167	chr15	23961921
chr4	5706293	5706481	7923	chr4	5706374
chr4	5833053	5833404	120	chr4	5833163
chr4	6895280	6898741	855	chr4	6895654
chr4	7130724	7131976	198	chr4	7130859
chr4	7130724	7131976	198	chr4	7131300
chr9	34681483	34681982	354	chr9	34681483
chr9	35980707	35982283	165	chr9	35980791
chr9	37594194	37594279	177	chr9	37594252
chr1	154713957	154714649	2819	chr1	154713957
chr10	54757276	54757742	52	chr10	54757278
chr10	55002598	55002601	94	chr10	55002600
chr9	30491292	30491550	85	chr9	30491300
chr1	247433914	247434139	425	chr1	247433956
chr10	82367551	82370767	58	chr10	82368063
chr12	32810681	32810980	1122	chr12	32810681
chr12	33700142	33700381	49	chr12	33700205
chr12	33864387	33864404	88914	chr12	33864403
chr12	34050026	34050028	21567	chr12	34050026
chr12	34677528	34685842	9098	chr12	34680751
chr12	31120435	31122654	1822	chr12	31121822
chr8	5083679	5083967	73	chr8	5083713
chr5	180635006	180635593	1219	chr5	180635555
chr5	180748915	180768567	50	chr5	180748921
chr5	176305365	176306406	132	chr5	176306387
chr7	156594365	156601625	56	chr7	156594383
chr7	156594365	156601625	56	chr7	156594389
chr7	156594365	156601625	56	chr7	156594524
chr7	156331795	156331913	64	chr7	156331854
chr7	156101300	156101356	449	chr7	156101300
chr7	158048690	158049100	330	chr7	158048702
chr7	155614953	155617269	72	chr7	155615062
chr7	155150209	155150628	121	chr7	155150222
chr1	184845608	184851650	63	chr1	184845609
chr4	3599086	3599500	209	chr4	3599451
chr4	3593822	3594145	1005	chr4	3594094
chr4	3593822	3594145	1005	chr4	3594113
chr4	125422	133288	920	chr4	127126
chr7	152583933	152587220	4976	chr7	152584618
chr7	150765958	150766302	68	chr7	150765978
chr11	70371326	70371569	89	chr11	70371334
chr11	68206965	68208316	1341	chr11	68207055
chr11	71124062	71124352	113	chr11	71124186
chr11	71124062	71124352	113	chr11	71124220
chr1	14109825	14112444	424	chr1	14110579
chr1	15824691	15829124	4566	chr1	15825447
chr15	48258066	48258492	9794	chr15	48258079
chr7	8623671	8623685	115	chr7	8623684
chr7	8152543	8152953	321	chr7	8152562
chr2	108238936	108239879	72	chr2	108238962
chr2	109199334	109199849	288	chr2	109199506
chr2	109199334	109199849	288	chr2	109199633
chr10	42778758	42779084	134	chr10	42778763
chr11	1599077	1599081	1603	chr11	1599080
chr11	1660564	1661180	68	chr11	1660978
chr11	2187171	2188029	369	chr11	2187537
chr11	2187171	2188029	369	chr11	2187901
chr11	677347	677689	1200	chr11	677367
chr1	210653890	210654224	99	chr1	210653934
chr2	240527213	240527784	108	chr2	240527292
chr2	240308688	240309872	4565	chr2	240308828
chr2	241694750	241695028	3340	chr2	241694881
chr6	166969845	166969888	345	chr6	166969846
chr6	166997609	166997911	60	chr6	166997614
chr6	166997609	166997911	60	chr6	166997615
chr6	166997609	166997911	60	chr6	166997684
chr6	166997609	166997911	60	chr6	166997814
chr6	167658490	167659019	73	chr6	167658546
chr6	168119968	168120072	94	chr6	168119996
chr9	137948965	137949232	164	chr9	137949155
chr5	22931420	22933905	3277	chr5	22933738
chr17	19668498	19668854	682	chr17	19668598
chr12	37924723	37924732	113	chr12	37924723
chr12	37924723	37924732	113	chr12	37924724
chr12	37689158	37692289	2074	chr12	37691036
chr12	37689158	37692289	2074	chr12	37692200
chrX	155646649	155652070	3429	chrX	155646733
chrX	153382566	153382880	264	chrX	153382607
chrX	153382566	153382880	264	chrX	153382668
chrX	153382566	153382880	264	chrX	153382699
chrX	153382566	153382880	264	chrX	153382700
chr16	21220458	21221111	61352	chr16	21221104
chr16	19321669	19321672	1668	chr16	19321670
chr6	168823069	168823070	3878	chr6	168823069
chr6	168659415	168660054	61	chr6	168659501
chr6	168316272	168317713	65	chr6	168316595
chr6	168269612	168270257	54	chr6	168270042
chr6	170183608	170183935	829	chr6	170183631
chr6	170138755	170139670	62	chr6	170139187
chr6	170113593	170113826	379	chr6	170113756
chr6	169967260	169967528	51	chr6	169967261
chr7	1144843	1148101	682	chr7	1145442
chr7	588597	589005	316	chr7	588972
chr22	19919230	19919252	3164	chr22	19919236
chr8	285696	295742	2620	chr8	295542
chr8	1798279	1798427	55	chr8	1798292
chr9	134684871	134686080	29145	chr9	134684969
chr9	133296971	133297137	1259	chr9	133296971
chr9	133588549	133588717	69	chr9	133588559
chr9	133759951	133760816	117	chr9	133760072
chr1	1207308	1207811	70	chr1	1207339
chr1	789464	791672	3884	chr1	789494
chr1	789464	791672	3884	chr1	790957
chr22	17616702	17616988	1588	chr22	17616766
chr22	18105874	18107133	905	chr22	18106005
chr22	16562725	16567235	247	chr22	16565385
chr22	16562725	16567235	247	chr22	16565564
chr22	16562725	16567235	247	chr22	16565745
chr22	16562725	16567235	247	chr22	16567224
chr7	64357844	64357848	302	chr7	64357847
chr1	232287387	232287700	155	chr1	232287387
chr1	232733516	232733518	563	chr1	232733517
chr11	50500888	50501815	181	chr11	50501171
chr15	31999032	31999325	175	chr15	31999032
chr16	34728996	34732392	45632	chr16	34729496
chr16	36123920	36124234	781	chr16	36124064
chr16	36123920	36124234	781	chr16	36124125
chr2	89812933	89835276	297535	chr2	89815308
chr2	89812933	89835276	297535	chr2	89816205
chr2	89812933	89835276	297535	chr2	89828130
chr2	89812933	89835276	297535	chr2	89828605
chr2	89812933	89835276	297535	chr2	89828605
chr2	89812933	89835276	297535	chr2	89828605
chr2	89812933	89835276	297535	chr2	89828607
chr2	89812933	89835276	297535	chr2	89828610
chr2	89812933	89835276	297535	chr2	89828612
chr2	89812933	89835276	297535	chr2	89828616
chr2	89812933	89835276	297535	chr2	89828617
chr2	89812933	89835276	297535	chr2	89828701
chr2	89812933	89835276	297535	chr2	89828702
chr2	89812933	89835276	297535	chr2	89828704
chr2	89812933	89835276	297535	chr2	89828711
chr2	89812933	89835276	297535	chr2	89828712
chr2	89812933	89835276	297535	chr2	89828712
chr2	89812933	89835276	297535	chr2	89828712
chr2	89812933	89835276	297535	chr2	89828722
chr2	89812933	89835276	297535	chr2	89828730
chr2	89812933	89835276	297535	chr2	89828893
chr2	89812933	89835276	297535	chr2	89829195
chr2	89812933	89835276	297535	chr2	89829310
chr2	89812933	89835276	297535	chr2	89829311
chr2	89812933	89835276	297535	chr2	89830494
chr2	89812933	89835276	297535	chr2	89830704
chr2	89812933	89835276	297535	chr2	89830945
chr2	89812933	89835276	297535	chr2	89831394
chr2	89812933	89835276	297535	chr2	89831396
chr2	89812933	89835276	297535	chr2	89831559
chr2	89812933	89835276	297535	chr2	89831647
chr2	89812933	89835276	297535	chr2	89831916
chr2	89812933	89835276	297535	chr2	89833303
chr2	89812933	89835276	297535	chr2	89833411
chr2	89812933	89835276	297535	chr2	89833413
chr2	89812933	89835276	297535	chr2	89833413
chr2	89812933	89835276	297535	chr2	89833562
chr2	89812933	89835276	297535	chr2	89833590
chr2	89812933	89835276	297535	chr2	89833684
chr2	89812933	89835276	297535	chr2	89833686
chr2	89812933	89835276	297535	chr2	89833690
chr2	89812933	89835276	297535	chr2	89833735
chr2	89812933	89835276	297535	chr2	89833736
chr2	89812933	89835276	297535	chr2	89833912
chr2	89812933	89835276	297535	chr2	89834423
chr2	89812933	89835276	297535	chr2	89834554
chr2	89788702	89789530	1559	chr2	89789177
chr2	89788702	89789530	1559	chr2	89789182
chr2	89788702	89789530	1559	chr2	89789210
chr15	82606519	82606831	737	chr15	82606536
chr15	83105087	83105416	538	chr15	83105131
chr7	158334689	158340041	394	chr7	158337509
chr7	158595097	158595284	732	chr7	158595234
chr7	62534489	62543878	4515	chr7	62541943
chr5	176911135	176911135	5198	chr5	176911134
chr5	176960585	176963181	331	chr5	176960586
chr10	39568452	41696401	548250	chr10	39944710
chr10	39568452	41696401	548250	chr10	41007612
chr10	39568452	41696401	548250	chr10	41117133
chr10	39568452	41696401	548250	chr10	41310099
chr10	39568452	41696401	548250	chr10	41470284
chr10	41844889	41846560	55035	chr10	41846314
chr10	41850582	41852206	63579	chr10	41850645
chr10	41850582	41852206	63579	chr10	41850681
chr10	41850582	41852206	63579	chr10	41850852
chr10	41850582	41852206	63579	chr10	41850853
chr10	41850582	41852206	63579	chr10	41851928
chr1	242951644	242951736	5723	chr1	242951672
chr1	242956340	242956603	1016	chr1	242956595
chr12	34835196	37250790	1001	chr12	34873440
chr12	34835196	37250790	1001	chr12	34877807
chr12	34835196	37250790	1001	chr12	35015835
chr12	34835196	37250790	1001	chr12	35197660
chr12	34835196	37250790	1001	chr12	35285281
chr12	34835196	37250790	1001	chr12	35482210
chr12	34835196	37250790	1001	chr12	35827139
chr12	34835196	37250790	1001	chr12	35835328
chr12	34835196	37250790	1001	chr12	35842921
chr12	34835196	37250790	1001	chr12	35923480
chr12	34835196	37250790	1001	chr12	35994417
chr12	34835196	37250790	1001	chr12	36170456
chr12	34835196	37250790	1001	chr12	36277580
chr12	34835196	37250790	1001	chr12	36337146
chr12	34835196	37250790	1001	chr12	36362161
chr12	34835196	37250790	1001	chr12	36466455
chr12	34835196	37250790	1001	chr12	36543026
chr12	34835196	37250790	1001	chr12	36620037
chr12	34835196	37250790	1001	chr12	36969554
chr12	34835196	37250790	1001	chr12	37045266
chr11	48856348	48863358	9067	chr11	48859231
chr11	48726270	48729273	2048	chr11	48727032
chr11	48726270	48729273	2048	chr11	48727094
chr22	11454507	11456822	1298	chr22	11454639
chr22	11454507	11456822	1298	chr22	11454995
chr22	11454507	11456822	1298	chr22	11456548
chr22	11454507	11456822	1298	chr22	11456759
chr16	32644746	32647741	12236	chr16	32645259
chr1	212468482	212468775	327	chr1	212468679
chr9	97998793	97999106	100	chr9	97998793
chr9	107670624	107670926	506	chr9	107670626
chr9	112526002	112526036	1712	chr9	112526022
chr9	114321965	114332486	4777	chr9	114322499
chr9	118633941	118634389	22024	chr9	118634355
chr9	121649202	121649510	96	chr9	121649223
chr9	121895759	121895797	308	chr9	121895762
chr9	127882566	127882601	506	chr9	127882567
chr9	128138903	128139339	164	chr9	128138927
chr9	129396357	129396955	284	chr9	129396438
chr9	129410258	129410652	556	chr9	129410425
chr9	101952562	101962183	70	chr9	101952564
chr22	10699065	10699520	484	chr22	10699445
chr15	30172823	30173340	412	chr15	30173095
chr15	30172823	30173340	412	chr15	30173098
chr20	28922879	28927786	5695	chr20	28923248
chr20	28922879	28927786	5695	chr20	28923576
chr20	28922879	28927786	5695	chr20	28923629
chr20	28889199	28897930	29449	chr20	28889219
chr20	28889199	28897930	29449	chr20	28889276
chr20	28889199	28897930	29449	chr20	28889282
chr20	28889199	28897930	29449	chr20	28889282
chr20	28881194	28889060	3339	chr20	28884195
chr20	28881194	28889060	3339	chr20	28886555
chr20	28881194	28889060	3339	chr20	28886651
chr20	28881194	28889060	3339	chr20	28886758
chr20	28881194	28889060	3339	chr20	28887376
chr20	28808861	28812844	2255	chr20	28809521
chr20	28808861	28812844	2255	chr20	28809559
chr20	28808861	28812844	2255	chr20	28810461
chr20	28808861	28812844	2255	chr20	28810683
chr20	28790011	28790158	3961	chr20	28790012
chr20	28765374	28773172	3091	chr20	28766864
chr20	28765374	28773172	3091	chr20	28769307
chr20	28754751	28757851	936	chr20	28754934
chr1	144076696	144078008	1418	chr1	144077441
chr1	144076696	144078008	1418	chr1	144077656
chr20	29710880	29723091	18298	chr20	29720493
chr20	29710880	29723091	18298	chr20	29720904
chr20	29698096	29705424	6462	chr20	29702435
chr20	29698096	29705424	6462	chr20	29702898
chr20	29855577	29855904	10973	chr20	29855782
chr20	29855577	29855904	10973	chr20	29855846
chr21	9091944	9101696	6543	chr21	9099906
chr20	29255368	29265659	4681	chr20	29258235
chr20	29255368	29265659	4681	chr20	29263280
chr20	29255368	29265659	4681	chr20	29263316
chr20	29255368	29265659	4681	chr20	29263396
chr20	29255368	29265659	4681	chr20	29263460
chr20	29255368	29265659	4681	chr20	29264030
chr20	29209620	29215800	3597	chr20	29214613
chr20	29223735	29227420	3765	chr20	29224085
chr17	26700893	26703878	2506	chr17	26701503
chr15	17029851	17035547	3886	chr15	17030951
chr15	17029851	17035547	3886	chr15	17031736
chr22	12420104	12424609	6937	chr22	12424567
chr22	11373570	11376198	7539	chr22	11373730
chr22	11373570	11376198	7539	chr22	11374169
chr9	43190107	43193172	453	chr9	43191872
chr7	61026486	61027377	445	chr7	61026572
chr7	61026486	61027377	445	chr7	61027027
chr7	60995705	60997260	5435	chr7	60996060
chr7	60995705	60997260	5435	chr7	60996104
chr22	16224607	16231466	27241	chr22	16229955
chr22	16224607	16231466	27241	chr22	16230203
chr7	62439563	62444573	1640	chr7	62442834

## Sheet: WERI_NGS_TGS_overlap
Consistent structural variants identified from WERI assembly, NGS and TGS
CHR	START	END	COVERAGE
chr3	185299551	185299866	65
chr3	197677660	197680601	132
chr3	140824652	140828413	86
chr6	118940825	118941156	126
chr6	74122684	74123735	277
chr6	129415897	129416246	63
chr6	153734460	153745593	46
chr3	46004347	46004495	247
chr8	96508291	96509811	507
chr12	120351847	120356019	406
chr12	107809481	107809488	142
chr12	101708547	101713687	89
chr2	151184683	151185022	44
chr14	68039433	68289954	132
chr14	60590744	60592771	167
chr10	36654847	36654874	64
chr4	179142626	179143073	135
chr4	183734603	183738911	482
chr4	188872087	188872404	78
chr4	189370241	189370663	93
chr4	150090160	150090495	882
chr1	72024781	72026886	27
chr1	56365364	56369545	90
chrX	81786823	81787575	765
chr6	51871307	51872006	144
chr6	41651006	41651545	122
chr20	24288862	24289200	197
chr20	9667331	9667506	56
chr20	7116078	7122199	53
chr13	97852676	97853090	321
chr13	97339102	97339204	153
chr8	17104707	17105051	66
chr8	18596868	18598710	295
chr3	68585615	68591102	53
chr5	134680934	134681297	1340
chr5	106988778	106989525	64
chr5	155884738	155885120	66
chr5	169315525	169315757	72
chr7	118703670	118704100	49
chr7	126404755	126412219	94
chr7	32247136	32247475	64
chr7	133422935	133423082	119
chr10	130573190	130574060	49
chr10	125824766	125825186	58
chr11	132054373	132060411	47
chr11	127917383	127917525	2887
chr18	31940584	31940912	957
chr18	43451585	43452565	67
chr18	30049717	30050041	72
chr8	70744628	70745028	68
chr8	61122679	61123341	275
chrX	105947162	105947476	62
chr2	214009846	214012070	57
chr2	212505207	212506453	239
chr11	47865908	47866597	676
chr19	56963447	56964096	326
chr19	53113217	53113642	300
chr19	51672582	51674822	87
chr4	101866567	101867197	72
chr4	102409975	102410704	253
chr4	89180719	89186244	102
chr5	2769263	2769529	120
chr1	45741580	45741732	75
chr9	15394894	15394899	2537
chr22	32899774	32900090	61
chr22	27543824	27544045	48
chr22	48249392	48249574	76
chr4	82258632	82258905	136
chr2	44239939	44240559	376
chr9	82418930	82419296	62
chr16	58849637	58849873	85
chr12	57633925	57635482	265
chr12	71207375	71210700	683
chr12	83565451	83565626	50
chr10	69238257	69238662	65
chr12	10550892	10551020	79
chr4	28419925	28420352	44
chr4	9571437	9571546	986
chr4	10144603	10145565	78
chr4	16942586	16949120	97
chr7	78330257	78330742	66
chr7	96438173	96438498	5145
chr7	83420582	83421613	158
chr5	69428214	69428658	78
chr5	58384171	58390269	53
chr3	115305170	115305729	61
chr17	49749381	49750454	648
chr2	127979499	127979588	57
chr15	96112045	96113007	57
chr17	10300083	10300454	71
chr17	6030276	6030541	61
chr17	9527279	9536789	51
chr18	75858061	75858363	100
chr2	76472449	76472656	723
chr3	78730260	78730569	69
chr21	25452821	25453086	100
chr21	23002360	23003215	53
chr2	49334345	49335307	84
chr2	56424805	56428747	1562
chr7	54452414	54456680	3952
chr7	52039350	52039709	69
chr11	56672038	56672803	61
chr3	100587899	100588244	98
chr3	101638610	101641768	1478
chr15	32949887	32950062	10792
chr19	602438	605617	335
chr19	8896564	8896594	2714
chr19	3938567	3940097	523
chr4	137170813	137170934	37
chr13	42373132	42373519	37
chr13	40696977	40697287	269
chr13	71903095	71907178	115
chr21	43212462	43262473	310
chr11	4781193	4781602	99
chr17	36786255	36786597	588
chr20	42315083	42315208	64
chr20	44047486	44047884	87
chr2	101358651	101359086	201
chr7	101357201	101360514	2117
chr4	58562832	58562835	102
chr1	225574619	225574936	38
chr13	30842492	30844338	5602
chr12	7815983	7816442	2149
chr6	64475240	64475554	69
chr8	139463017	139463347	65
chr7	67648338	67648486	82
chr2	86002392	86004533	69
chr2	234903610	234903903	95
chr2	238591732	238593036	169
chr2	238717479	238718786	568
chr7	147186814	147187048	127
chr17	83066925	83068720	115
chr15	26776204	26776642	81
chr15	23961912	23962219	167
chr9	35980707	35982283	165
chr10	82367551	82370767	58
chr12	33700142	33700381	49
chr8	5083679	5083967	73
chr4	125422	133288	920
chr7	152583933	152587220	4976
chr15	48258066	48258492	9794
chr2	108238936	108239879	72
chr10	42778758	42779084	134
chr17	19668498	19668854	682
chrX	155646649	155652070	3429
chr6	168823069	168823070	3878
chr22	17616702	17616988	1588
chr15	82606519	82606831	737
chr1	212468482	212468775	327

## Sheet: Unique SV for TGS
Unique structural variants identified from TGS
chr	pos	length
chr1	789217	2326
chr1	839471	43
chr1	893782	39
chr1	908918	327
chr1	933980	790
chr1	936264	55
chr1	948682	36
chr1	988827	42
chr1	996285	121
chr1	998748	49
chr1	1028557	427
chr1	1030899	40
chr1	1068759	74
chr1	1076341	151
chr1	1080636	290
chr1	1108756	32
chr1	1109114	31
chr1	1123533	61
chr1	1134781	50
chr1	1139234	124
chr1	1139284	574
chr1	1141420	55
chr1	1157284	46
chr1	1192543	68
chr1	1226320	64
chr1	1227288	178
chr1	1240682	39
chr1	1284101	168
chr1	1288207	1372
chr1	1288241	167
chr1	1296794	62
chr1	1297139	401
chr1	1324142	37
chr1	1339938	38
chr1	1349977	162
chr1	1358758	57
chr1	1412049	42
chr1	1427331	170
chr1	1427500	3001
chr1	1443673	33
chr1	1477921	129
chr1	1480844	38045
chr1	1565676	95
chr1	1627470	50
chr1	1634408	67170
chr1	1666992	167
chr1	1676387	62852
chr1	1681988	40
chr1	1691879	53276
chr1	1692507	53234
chr1	1717598	64
chr1	1749621	47
chr1	1924212	85
chr1	1934827	594
chr1	1937845	31
chr1	1948924	40
chr1	1968931	70
chr1	1979041	235
chr1	1982071	242
chr1	2019179	175
chr1	2106836	41
chr1	2142329	86
chr1	2280685	1016
chr1	2289586	34
chr1	2325090	1997
chr1	2401199	236
chr1	2436311	151
chr1	2440391	339
chr1	2459399	192
chr1	2459650	32
chr1	2592355	87
chr1	2595820	42
chr1	2635048	60
chr1	2652060	141
chr1	2652274	4953
chr1	2653642	77
chr1	2655150	277
chr1	2798192	47
chr1	2863234	42
chr1	2949573	148
chr1	2960006	122
chr1	2974563	74
chr1	2976804	261
chr1	2977561	141
chr1	2981020	44
chr1	3042623	58
chr1	3111477	32
chr1	3129315	32
chr1	3165383	288
chr1	3181322	92
chr1	3260719	850
chr1	3299309	704
chr1	3299813	554
chr1	3433541	72
chr1	3450481	142
chr1	3501991	123
chr1	3546617	46
chr1	3587857	319
chr1	3619601	32
chr1	3640485	38
chr1	3643569	155
chr1	3658802	35
chr1	3739505	72
chr1	3820459	42
chr1	3891906	398
chr1	3895519	46
chr1	3908361	49
chr1	3986120	34
chr1	4078343	396
chr1	4078503	52
chr1	4129826	58
chr1	4162699	261
chr1	4178292	32
chr1	4302970	35
chr1	4303204	53
chr1	4318363	36
chr1	4333582	2117
chr1	4343499	69
chr1	4420270	85
chr1	4515143	42
chr1	4520756	42
chr1	4543702	123
chr1	4600224	32
chr1	4632565	324
chr1	4649313	45
chr1	4649589	47
chr1	4666707	32
chr1	4729589	32
chr1	4811225	31
chr1	5160160	171
chr1	5199085	45
chr1	5246142	50
chr1	5246608	67
chr1	5290829	46
chr1	5304000	103
chr1	5387116	167
chr1	5404926	57
chr1	5414115	76
chr1	5593289	55
chr1	5655844	37
chr1	5668084	82
chr1	5701730	33
chr1	5736355	44
chr1	5744092	121
chr1	5977862	1154
chr1	6005021	239
chr1	6005893	584
chr1	6025844	70
chr1	6107575	34
chr1	6155060	61
chr1	6160257	143
chr1	6708968	36
chr1	6715560	31
chr1	6742539	1754
chr1	6798584	179
chr1	7114746	134
chr1	7115537	97
chr1	7139256	37
chr1	7310577	75
chr1	7500277	71
chr1	7548622	240
chr1	7553218	32
chr1	7829940	55
chr1	7856598	61
chr1	7862989	75
chr1	7864893	280
chr1	7903052	245
chr1	8037667	32
chr1	8261346	36
chr1	8386573	285
chr1	8502132	76
chr1	8502132	368
chr1	8646083	45
chr1	8668962	90
chr1	8843980	45
chr1	8955033	40
chr1	9123244	76
chr1	9129245	74
chr1	9142910	35
chr1	9310162	50
chr1	9592645	45
chr1	9968561	130
chr1	10187582	128
chr1	10274694	87
chr1	10422445	1299
chr1	10577553	43
chr1	10744352	167
chr1	10785136	46
chr1	10824632	37
chr1	11310555	33
chr1	11431738	40
chr1	11465142	74
chr1	11631900	35
chr1	12042664	300
chr1	12043380	42
chr1	12565679	693
chr1	12762352	202
chr1	12816083	280
chr1	13104248	18274
chr1	13224544	54
chr1	13239727	46
chr1	13239839	41
chr1	13501501	212
chr1	13527705	168
chr1	13567927	134
chr1	13658439	105
chr1	13673225	313
chr1	13845932	32
chr1	13981110	39
chr1	14109813	2631
chr1	14133365	40
chr1	14417993	36
chr1	14492661	133
chr1	14492666	1226
chr1	14681612	48
chr1	14727450	33
chr1	14873101	55
chr1	14918675	42
chr1	14958377	40
chr1	15036281	59
chr1	15038778	108
chr1	15225176	232
chr1	15388359	87
chr1	15458908	32
chr1	16037998	46
chr1	16050023	77
chr1	16089599	54
chr1	16166200	44
chr1	16192785	33
chr1	16424218	129
chr1	16530074	141310
chr1	16532647	342627
chr1	16535096	337790
chr1	16537453	198618
chr1	16581763	6246
chr1	16619296	1819
chr1	16624534	323722
chr1	16645643	116178
chr1	16651706	104011
chr1	16653386	100695
chr1	16653963	43
chr1	16654145	99096
chr1	16655762	95943
chr1	16658573	90429
chr1	16671303	206620
chr1	16671392	1044
chr1	16671695	64079
chr1	16673924	59598
chr1	16674437	58596
chr1	16680842	129371498
chr1	16683062	3190
chr1	16692432	33
chr1	16701410	33
chr1	16725245	218051195
chr1	16725245	218058150
chr1	16727935	41
chr1	16736081	134405
chr1	16761935	218058665
chr1	16798391	33
chr1	16798409	217985709
chr1	16799163	217977277
chr1	16799163	217984224
chr1	17165948	272
chr1	17241451	142
chr1	17292865	70
chr1	17358285	309
chr1	17437680	73
chr1	17864322	32
chr1	17868629	60
chr1	17897468	37
chr1	18208396	31
chr1	18354843	78
chr1	18466101	55
chr1	18502855	31
chr1	18744470	68
chr1	18825416	265
chr1	19060552	36
chr1	19061319	226
chr1	19061354	1598
chr1	19166714	32
chr1	19398218	40
chr1	19471865	32
chr1	20605515	735
chr1	20625962	176
chr1	20750333	46
chr1	20816304	36
chr1	20943967	35
chr1	20981492	119
chr1	21023924	54
chr1	21203878	252
chr1	21204620	88
chr1	21364241	34
chr1	21386972	38
chr1	21418500	31
chr1	21430790	2890
chr1	21461251	64
chr1	21660348	94
chr1	21818053	109
chr1	21959842	46
chr1	22054921	33
chr1	22254187	34
chr1	22431258	48
chr1	22803628	32
chr1	23017193	46
chr1	23228616	37
chr1	23495251	61
chr1	23669037	49
chr1	23730252	36
chr1	23765206	32
chr1	23837112	44
chr1	23837397	46
chr1	23837575	48
chr1	23899810	82
chr1	23935791	50
chr1	23993471	384
chr1	24010941	127
chr1	24076507	318
chr1	24162698	46
chr1	24259549	39
chr1	24766473	31
chr1	24799747	329
chr1	24832193	2823
chr1	25044924	100
chr1	25108871	57
chr1	25405616	104
chr1	25462788	32
chr1	25751310	56
chr1	25768256	72
chr1	25808297	46
chr1	26013646	38
chr1	26163330	328
chr1	26206483	60
chr1	26345031	40
chr1	26478499	46
chr1	26488473	44
chr1	26512302	41
chr1	26640020	7724
chr1	26641194	5793
chr1	26641622	4810
chr1	27454145	35
chr1	27608883	143
chr1	27669003	36
chr1	27853479	576
chr1	27905904	116
chr1	27916913	41
chr1	27921296	309
chr1	28410157	117
chr1	28533845	31
chr1	29100319	293
chr1	29518741	50
chr1	29552233	906
chr1	29553843	185
chr1	29678165	53
chr1	29687744	36
chr1	29825299	49
chr1	29873202	353
chr1	30036651	34
chr1	30096611	142
chr1	30191441	40
chr1	30301381	38
chr1	30524518	37
chr1	30732296	2002
chr1	30771812	94
chr1	30776199	104
chr1	30795639	69
chr1	30835530	31
chr1	30972270	54
chr1	31176911	128
chr1	31252043	50
chr1	31386922	34
chr1	31393514	32
chr1	31580163	63
chr1	31595212	69
chr1	32974268	133
chr1	33010834	25620011
chr1	33356249	39
chr1	33393727	47
chr1	33938409	32
chr1	34247408	55
chr1	34388696	37
chr1	34541466	877
chr1	34635821	10554
chr1	34777617	62
chr1	34906033	32
chr1	35161530	321
chr1	35260310	227
chr1	35576926	42
chr1	36210697	80
chr1	36213915	45
chr1	36267649	225
chr1	36403217	33
chr1	36543994	82
chr1	36740632	80
chr1	36750209	302
chr1	36957389	298
chr1	36957491	60
chr1	36959936	47
chr1	37128286	54
chr1	37131768	97
chr1	37335442	69
chr1	37335443	57
chr1	37350880	238
chr1	37611748	67
chr1	37732863	35
chr1	37742576	163
chr1	37753663	33
chr1	37939633	31
chr1	38485065	68
chr1	38562619	33
chr1	38618544	1606
chr1	38757091	56
chr1	38882300	31
chr1	39024903	37
chr1	39186174	44
chr1	39234824	39
chr1	39784524	121
chr1	40008362	128
chr1	40429724	32
chr1	40642777	106
chr1	40685295	37
chr1	40817397	45
chr1	41053119	32
chr1	41260943	34
chr1	41274012	33
chr1	41369866	51
chr1	41382178	168
chr1	41426313	38
chr1	41527212	389
chr1	41531238	34
chr1	41531523	111
chr1	41561747	32
chr1	41635552	73
chr1	41638340	43
chr1	41824773	38
chr1	42110188	63
chr1	42277515	315
chr1	42324097	93
chr1	42369158	36
chr1	42535719	62
chr1	43391799	336
chr1	43875916	36
chr1	43904666	279
chr1	43904780	197
chr1	44139072	40
chr1	44139404	42
chr1	44140286	87
chr1	44502066	34
chr1	44738055	37
chr1	44795717	35
chr1	44796253	78
chr1	44972248	32
chr1	45044723	41
chr1	45044768	36
chr1	45106004	37
chr1	45330036	295
chr1	45497706	318
chr1	45517816	96
chr1	45586256	36
chr1	45637533	32
chr1	45710639	2281
chr1	45760534	41
chr1	45768934	54
chr1	45900446	330
chr1	46146723	32
chr1	46585249	39
chr1	46776395	136
chr1	47179104	60
chr1	47591386	33
chr1	47592598	62
chr1	47815821	32
chr1	47923904	42
chr1	48193008	39
chr1	48244723	41
chr1	48283693	41
chr1	48382784	59
chr1	48384322	484
chr1	48506866	298
chr1	48711725	34
chr1	48892021	289
chr1	48980732	31
chr1	49237513	43
chr1	49948008	141
chr1	50739321	33
chr1	50746274	37
chr1	50819678	107
chr1	50885313	42
chr1	50931887	139
chr1	51250645	43
chr1	51847005	39
chr1	51906847	53
chr1	52498886	36
chr1	52776219	38
chr1	52797042	32
chr1	52803088	57
chr1	52869958	79
chr1	52870176	39
chr1	53502320	175
chr1	53556604	56
chr1	53846054	34
chr1	54154402	35
chr1	54240044	55
chr1	54419377	32
chr1	54561786	134
chr1	54736171	42
chr1	54808983	103
chr1	54821886	318
chr1	54868671	52
chr1	54870833	53
chr1	54926591	49
chr1	55385652	91
chr1	55398641	38
chr1	55420709	41
chr1	55509052	55
chr1	55662536	129
chr1	55663681	95
chr1	55665537	88
chr1	55666764	94
chr1	55866999	36
chr1	55935618	321
chr1	56399191	38
chr1	56422034	318
chr1	56776951	339
chr1	56885423	31
chr1	57441248	34
chr1	57508980	31
chr1	57553372	48
chr1	57606192	199
chr1	57638937	73
chr1	57695253	58
chr1	57739431	34
chr1	57781111	36
chr1	57877545	325
chr1	57951332	37
chr1	58272347	256
chr1	58278241	913
chr1	58300543	41
chr1	58648557	50
chr1	58651323	38
chr1	58729584	497
chr1	58981099	113
chr1	59125807	285
chr1	59216653	45
chr1	59406204	292
chr1	60065013	42
chr1	60604039	314
chr1	60732679	40
chr1	60878406	46
chr1	60920100	34
chr1	61796662	37
chr1	61813349	36
chr1	61871413	71
chr1	61924930	349
chr1	62278319	37
chr1	62349435	152
chr1	62553354	32
chr1	62553833	32
chr1	62686157	339
chr1	63045956	65
chr1	63400221	53
chr1	63473973	101
chr1	64014727	40
chr1	64201560	193
chr1	64239096	83
chr1	64379069	72
chr1	64415299	344
chr1	64492396	300
chr1	64519724	31
chr1	64878574	32
chr1	65302256	38
chr1	65306978	36
chr1	65417081	42
chr1	65443951	270
chr1	65693932	32
chr1	65798238	333
chr1	65927431	34
chr1	66400526	50
chr1	66445120	38
chr1	66630802	52
chr1	66631653	40
chr1	66735537	332
chr1	66845190	31
chr1	66945285	32
chr1	66995433	39
chr1	67292747	31
chr1	67386869	33
chr1	67448390	126
chr1	67542272	859
chr1	68128843	198
chr1	68764948	138
chr1	69341312	320
chr1	69409207	32
chr1	69465247	35
chr1	69478041	306
chr1	69518667	35
chr1	69561631	359
chr1	69625389	288
chr1	69717758	40
chr1	70480520	331
chr1	70624712	31
chr1	71275647	310
chr1	71688368	59
chr1	71690605	49
chr1	71898906	54
chr1	71983936	412
chr1	71999644	35
chr1	72300641	45515
chr1	72515805	178
chr1	72556887	56
chr1	72585128	32
chr1	72795580	44
chr1	72869779	43
chr1	73183120	80
chr1	73287921	315
chr1	73303114	351
chr1	73549544	33
chr1	73573111	40
chr1	73739078	35
chr1	73846749	251
chr1	73906314	58
chr1	73939836	59
chr1	74289486	121
chr1	74500603	31
chr1	74671155	99
chr1	74725584	31
chr1	74989512	37
chr1	75105232	36
chr1	75546191	330
chr1	75774591	31
chr1	75793992	37
chr1	75962593	62
chr1	76646466	123
chr1	76846291	42
chr1	77299308	292
chr1	77444252	61
chr1	77475472	40
chr1	77482992	33
chr1	77871096	123
chr1	77887911	101
chr1	78282176	62
chr1	78476547	77
chr1	79001175	47
chr1	79048254	31
chr1	79096770	62
chr1	79116398	282
chr1	79184587	123
chr1	79242449	32
chr1	79307736	35
chr1	79648496	317
chr1	79722841	31
chr1	79883744	35
chr1	80038300	75
chr1	80329350	42
chr1	80330413	191
chr1	80330446	88
chr1	80338720	34
chr1	80387556	285
chr1	80703258	61
chr1	80728668	316
chr1	80939087	6176
chr1	81194666	190
chr1	81194673	1013
chr1	81222111	329
chr1	81322110	31
chr1	81846368	292
chr1	81998963	42
chr1	82415023	112
chr1	82497617	324
chr1	82576966	320
chr1	82660275	1612
chr1	82665505	31
chr1	82666354	77
chr1	82684167	58
chr1	82736634	65
chr1	83013548	65
chr1	83018929	34
chr1	83019212	65
chr1	83123083	123
chr1	83144055	1684
chr1	83170187	14644
chr1	83850241	33
chr1	83892743	90
chr1	84027538	35
chr1	84052256	6690
chr1	84411447	36
chr1	84421148	33
chr1	84996377	33
chr1	85129450	32
chr1	85282949	330
chr1	85580531	36
chr1	85940121	328
chr1	85996496	39
chr1	85997056	32
chr1	86097460	41
chr1	86216695	35
chr1	86275303	717
chr1	86842313	164
chr1	86899324	125
chr1	88314416	37
chr1	88416048	31
chr1	88657263	31
chr1	89354537	125
chr1	89408655	38
chr1	89797896	143
chr1	89905006	249
chr1	90241663	33
chr1	90392831	46
chr1	90497039	32
chr1	90517677	37
chr1	90693056	32
chr1	90703012	35
chr1	90826126	31
chr1	90867296	38
chr1	90891793	38
chr1	90950280	51
chr1	91159230	283
chr1	91168501	78
chr1	91277907	34
chr1	91448554	455
chr1	91460555	61
chr1	91631678	53
chr1	91668622	647
chr1	91766506	1272
chr1	91962144	33
chr1	91995426	32
chr1	92215796	52
chr1	92455485	48
chr1	92796774	35
chr1	92948650	52
chr1	93053218	34
chr1	93344868	115
chr1	93822819	2884
chr1	93876121	2455
chr1	94384470	49
chr1	94477677	84
chr1	94600384	35
chr1	94775967	34
chr1	94930859	81
chr1	94931093	1329
chr1	95224968	319
chr1	95249888	38
chr1	95279498	34
chr1	96017533	89
chr1	96026996	33
chr1	96403151	102
chr1	96524299	40
chr1	97195633	56
chr1	97724293	32
chr1	98151223	55
chr1	98512974	33
chr1	98714386	107
chr1	99112040	118
chr1	99499607	63
chr1	99500311	41
chr1	99510477	63
chr1	99683057	34
chr1	99823705	37
chr1	99826925	46
chr1	99890342	190
chr1	100191748	36
chr1	100238124	51
chr1	100528666	282
chr1	100817824	60
chr1	101223701	50
chr1	101253576	577
chr1	101258574	77
chr1	101304512	285
chr1	101350809	92
chr1	101441674	46
chr1	101552446	35
chr1	101552726	81
chr1	101553352	241
chr1	101657856	92
chr1	102029265	69
chr1	102045519	38
chr1	102047086	64
chr1	102411200	33
chr1	102582136	330
chr1	102630520	319
chr1	102645432	69
chr1	102721529	32
chr1	103137260	43
chr1	103157940	34
chr1	103203759	46
chr1	103272220	97
chr1	103288823	33
chr1	103345472	54
chr1	103350510	63
chr1	103365310	34
chr1	103405420	217
chr1	103411682	39
chr1	103621118	79
chr1	103900574	526
chr1	103908881	154
chr1	104031851	292
chr1	104349342	50
chr1	104389507	108
chr1	104508010	47
chr1	104562276	133
chr1	104712411	1156
chr1	104873330	31
chr1	104874194	31
chr1	104885693	331
chr1	104966288	38
chr1	105063757	35
chr1	105075308	97
chr1	105225639	39
chr1	105270454	5396533
chr1	105324159	274
chr1	105374304	58
chr1	105470238	31
chr1	105473192	7584
chr1	105707763	32
chr1	105769174	111
chr1	105788300	171
chr1	105943299	122
chr1	105961360	593
chr1	106218451	61
chr1	106426985	165
chr1	106431082	171
chr1	106560863	49
chr1	106683558	34
chr1	106823310	33
chr1	106927293	35
chr1	107019936	32
chr1	107112130	39
chr1	107181552	31
chr1	107644935	39
chr1	107908796	44
chr1	107952486	108
chr1	108023139	33
chr1	108160337	133
chr1	108190693	3937
chr1	108224346	245630
chr1	108230335	121
chr1	108310643	73092
chr1	108316478	65
chr1	108358282	35
chr1	108374868	49
chr1	108474097	83
chr1	108483254	353
chr1	108489436	40
chr1	108523007	50
chr1	108523587	52
chr1	108526266	35
chr1	108666578	46
chr1	108676040	135
chr1	108689610	61
chr1	108917610	38
chr1	109055097	332
chr1	109113390	44
chr1	109113405	39
chr1	109148257	39
chr1	109206189	9814
chr1	109221993	31
chr1	109511240	31
chr1	109644586	3934
chr1	109674915	18460
chr1	109675334	18444
chr1	109680999	18445
chr1	109683174	18448
chr1	109725069	104
chr1	109911098	40
chr1	110310155	76
chr1	110387828	32
chr1	110458039	38
chr1	110769246	34
chr1	110773794	99
chr1	111245806	50
chr1	111315902	31
chr1	111414894	69
chr1	111532074	111
chr1	111544744	171
chr1	111740971	34
chr1	112005746	52
chr1	112084757	35
chr1	112222093	56
chr1	112292483	2555
chr1	112430171	31
chr1	112639845	50
chr1	112706424	51
chr1	112759834	41
chr1	112773528	53
chr1	113022580	38
chr1	113068714	2458
chr1	113257009	462
chr1	113283401	31
chr1	113641021	43
chr1	114479832	35
chr1	115254280	284
chr1	115568551	47
chr1	115808598	36
chr1	116100742	35
chr1	116152656	52
chr1	116305894	44
chr1	117259484	51
chr1	117385774	43
chr1	117548428	222
chr1	118318798	354
chr1	118319231	62
chr1	118387344	73
chr1	118401348	108
chr1	118538077	301
chr1	118784353	59
chr1	119264649	85
chr1	119389168	87
chr1	119421378	74
chr1	120498074	562
chr1	120533842	28443219
chr1	121133866	85018837
chr1	121340767	108741515
chr1	121540803	38
chr1	124949947	512
chr1	124977944	368
chr1	124996218	168
chr1	125013058	375
chr1	125025272	113
chr1	125025906	174
chr1	125026048	166
chr1	125033457	687
chr1	125053055	161
chr1	125079638	5851
chr1	125087950	49
chr1	125103213	84
chr1	125162701	3548
chr1	125166993	2335
chr1	125167760	2868
chr1	125167954	480
chr1	125171348	2953
chr1	125175230	974
chr1	125181850	2738
chr1	125182625	753
chr1	125183277	1310
chr1	125184246	76
chr1	143224079	50558
chr1	143225923	48703
chr1	143274485	2245
chr1	143564775	38
chr1	143728971	831259
chr1	143728977	831267
chr1	143739037	5910488
chr1	143741520	5910482
chr1	143744593	5910434
chr1	144101773	2283
chr1	144102501	1675
chr1	144103174	3670
chr1	144103334	1311
chr1	144103401	1813
chr1	145430980	2582896
chr1	145431693	2582881
chr1	145432433	36
chr1	145433314	2582880
chr1	145437276	2582887
chr1	145439255	2582890
chr1	145439909	2582561
chr1	145441079	2582566
chr1	145457148	2573112
chr1	145459930	2573128
chr1	145607195	2320384
chr1	145647813	34
chr1	145657982	152
chr1	145678233	2322958
chr1	145681949	2322879
chr1	145683542	2322869
chr1	145683948	2322868
chr1	145686996	2322868
chr1	146047489	34
chr1	146482543	1768312
chr1	146491429	1750545
chr1	146536159	1661048
chr1	146538032	1657309
chr1	146541438	1650503
chr1	146684529	324
chr1	146898226	61
chr1	146913250	1273396
chr1	146914684	1270531
chr1	146918248	1263411
chr1	146919458	1260971
chr1	146921197	1257498
chr1	146923487	1252951
chr1	147019572	1074289
chr1	147061205	32
chr1	147533215	34
chr1	147541083	57
chr1	147775230	40
chr1	147949446	98
chr1	147970499	37
chr1	147980681	168
chr1	148265625	52
chr1	148280021	37
chr1	148281412	21358
chr1	148281594	20348
chr1	148281922	547
chr1	148282312	19538
chr1	148282411	18569
chr1	148283014	19523
chr1	148283679	1575
chr1	148283785	16599
chr1	148284951	13908
chr1	148285152	13986
chr1	148285177	14862
chr1	148285307	15169
chr1	148301297	1263
chr1	148328364	32
chr1	148418706	1240492
chr1	149828530	36755
chr1	149833957	25901
chr1	149834994	23834
chr1	149838188	17454
chr1	149839587	14670
chr1	149841228	11547
chr1	149841553	49426626
chr1	149842676	8699
chr1	149852264	49415921
chr1	149920154	325
chr1	150694250	30032093
chr1	150718975	334
chr1	150744360	70
chr1	151110005	33
chr1	151269921	48
chr1	151275637	47
chr1	151349512	44
chr1	151599282	248
chr1	151600793	52
chr1	151676270	32
chr1	151769273	76
chr1	151770077	32
chr1	151780280	47
chr1	151836737	38
chr1	151847206	46
chr1	151867557	66
chr1	151932744	32
chr1	152213900	2640
chr1	152214332	2922
chr1	152268010	54
chr1	152269507	22320
chr1	152269613	22913
chr1	152269904	20711
chr1	152270201	21892
chr1	152270260	21623
chr1	152270759	374
chr1	152271087	19881
chr1	152271402	19327
chr1	152271520	20717
chr1	152271618	19402
chr1	152271733	18568
chr1	152290275	1639
chr1	152291649	855
chr1	152644037	34
chr1	152710007	34
chr1	152786524	10530
chr1	152787209	10494
chr1	152944620	39
chr1	153017228	146
chr1	153088292	74
chr1	153161231	257
chr1	153243391	471
chr1	153489808	39
chr1	153505199	33
chr1	153580681	36
chr1	153583124	128
chr1	153634622	31
chr1	153690063	66
chr1	153707909	36
chr1	153770055	33
chr1	154125642	31
chr1	154189131	31
chr1	154203203	32
chr1	154355222	48
chr1	154379849	81
chr1	154381001	51
chr1	154657815	36
chr1	154755492	51
chr1	154826533	31
chr1	154852247	32
chr1	155147366	182
chr1	155191180	48
chr1	155213535	20634
chr1	155214195	20626
chr1	155214230	20626
chr1	155490968	31
chr1	155502257	15737027
chr1	155611388	135594
chr1	155611441	135558
chr1	155809563	53
chr1	155927803	41
chr1	156328179	35
chr1	156336311	37
chr1	156398705	36
chr1	156445462	35
chr1	156447900	40
chr1	156556930	2231
chr1	156787466	32
chr1	156836735	51
chr1	156954380	31
chr1	157035770	32
chr1	157082281	31
chr1	157284495	31
chr1	157300402	125
chr1	157570870	215
chr1	157599090	36
chr1	157600817	122
chr1	157967781	35
chr1	158010364	96
chr1	158897743	2451
chr1	158901420	36
chr1	158928114	153
chr1	159028799	32
chr1	159044081	3776
chr1	159044939	4090
chr1	159045710	4092
chr1	159449984	83
chr1	159493414	42
chr1	159678918	950
chr1	159738704	31
chr1	159762058	31
chr1	159770027	43
chr1	159976880	52
chr1	160077896	261
chr1	160751838	39
chr1	160780078	89
chr1	161051982	39
chr1	161055787	75
chr1	161097671	49
chr1	161144472	32
chr1	161216371	35
chr1	161281765	39
chr1	161423105	43
chr1	161423210	356
chr1	161449917	22171
chr1	161472442	33
chr1	161545588	75
chr1	161564304	50
chr1	161567673	428
chr1	161579329	58
chr1	161587186	81849
chr1	161592857	81829
chr1	161615738	191
chr1	162082881	322
chr1	162299260	33
chr1	162403488	33
chr1	162444352	37
chr1	162451588	31
chr1	162936471	43
chr1	163037567	33
chr1	163065994	74
chr1	163344652	287
chr1	163374042	80
chr1	163464731	34
chr1	163546128	32
chr1	163547111	40
chr1	163628283	120
chr1	164206886	98
chr1	164235539	59
chr1	164439997	422
chr1	164476759	56837336
chr1	164875973	44
chr1	164881321	40
chr1	164941694	31
chr1	165020482	51
chr1	165536639	57
chr1	165690069	255
chr1	165708145	68
chr1	165761971	281
chr1	165892154	2153
chr1	165981664	36
chr1	166046713	36
chr1	166366296	47
chr1	166369694	46
chr1	166463552	76
chr1	166677438	43
chr1	166739929	81
chr1	167056417	526
chr1	167120825	42
chr1	167343632	33
chr1	167897543	32
chr1	168457795	44
chr1	169028867	83
chr1	169502705	99
chr1	169555621	607
chr1	169671338	96
chr1	170689809	41
chr1	170933501	37
chr1	171095919	36
chr1	171210760	79
chr1	171325817	31
chr1	171488019	43
chr1	171756506	31
chr1	171814447	62
chr1	171832480	38
chr1	171936868	59
chr1	172341720	52
chr1	172900115	33
chr1	173844669	34
chr1	174136160	107
chr1	174349769	42
chr1	174363875	285
chr1	174524757	38
chr1	174799947	32
chr1	174833444	39
chr1	175047335	36
chr1	175122457	52
chr1	175231434	1365
chr1	175426826	113
chr1	175547565	49
chr1	175650782	447
chr1	175842848	450
chr1	176132549	273
chr1	176209220	35
chr1	176300887	60
chr1	176396711	106
chr1	176509083	556
chr1	176991413	31
chr1	177399120	127
chr1	177549996	38
chr1	178046111	32
chr1	178062380	32
chr1	178242446	36
chr1	178505583	81
chr1	178658613	33
chr1	178695502	86
chr1	178712663	34
chr1	178979046	293
chr1	179041595	58
chr1	179344353	32
chr1	179348781	34
chr1	179352612	43
chr1	179638153	767
chr1	179647210	73
chr1	179681930	634
chr1	179783724	139
chr1	180214708	319
chr1	180323865	324
chr1	180659218	34
chr1	180859068	46
chr1	181124489	79
chr1	181169064	31
chr1	182068985	297
chr1	182451474	104
chr1	182509319	126
chr1	182720957	76
chr1	182927082	32
chr1	183389741	49
chr1	183427288	39
chr1	183614106	186
chr1	184088660	50
chr1	184214436	42
chr1	184559506	62
chr1	184630313	53
chr1	184751091	34
chr1	184799735	322
chr1	184845595	6055
chr1	184967921	322
chr1	185403974	338
chr1	185420836	89
chr1	186005224	169
chr1	186086791	31
chr1	186276855	44
chr1	186795558	494
chr1	186827634	36
chr1	186830944	31
chr1	186857135	41
chr1	187072728	149
chr1	187146698	53
chr1	187379853	29684920
chr1	187615771	32
chr1	188180690	87
chr1	188238749	192
chr1	188283202	35
chr1	188420575	55
chr1	188446831	35
chr1	188544191	37
chr1	188570325	775
chr1	188863720	294
chr1	188978355	47
chr1	189025829	335
chr1	190482303	64
chr1	190542352	37
chr1	190628860	65
chr1	190868192	171
chr1	190941463	169
chr1	191234641	52
chr1	191508336	278
chr1	191828470	34
chr1	191869890	40
chr1	192795868	33
chr1	192857707	38
chr1	192857716	144
chr1	192895880	41
chr1	192973689	966921
chr1	193162220	31
chr1	193266298	227
chr1	193381694	34
chr1	193564198	70
chr1	193564301	111
chr1	193728748	34
chr1	193862382	31
chr1	194028436	46
chr1	194090950	163
chr1	194098939	280
chr1	194098998	144
chr1	194099011	143
chr1	194476154	68
chr1	194481353	31
chr1	194481533	36
chr1	194481568	272
chr1	194481919	93
chr1	194481919	3264
chr1	194486731	38
chr1	194548478	260
chr1	194669489	110
chr1	195074064	207
chr1	195143044	63
chr1	195198533	34
chr1	195383361	43
chr1	195497805	32
chr1	195822192	31
chr1	195833102	55
chr1	195908868	33
chr1	196188927	277
chr1	196195344	37
chr1	196411086	36
chr1	196578197	50
chr1	196692653	56
chr1	196692789	33
chr1	196752536	84695
chr1	196752707	84684
chr1	196756279	84669
chr1	196758506	84683
chr1	196819465	124040
chr1	196820549	124050
chr1	196821246	124087
chr1	197042741	265
chr1	197164765	97
chr1	197354810	41
chr1	197529225	34
chr1	197531386	2763
chr1	197544937	109
chr1	197554112	34
chr1	197924888	282
chr1	197942556	35
chr1	198335526	5622
chr1	198508317	32
chr1	198783804	36
chr1	198956616	63
chr1	199183469	36356621
chr1	199466517	35
chr1	199469615	1507
chr1	199478493	147
chr1	199562588	35
chr1	199601644	31
chr1	199904480	36
chr1	199905389	31
chr1	199914549	71
chr1	200073257	34
chr1	200130293	34
chr1	200378823	38
chr1	200482659	34
chr1	200487867	32
chr1	200911031	53
chr1	200926203	163
chr1	201174253	37
chr1	201209828	108
chr1	201211009	202
chr1	201219927	33
chr1	201316114	58
chr1	201347099	32
chr1	201859182	40
chr1	201901502	80
chr1	201924651	39
chr1	201948344	32
chr1	201977879	42
chr1	202027849	77
chr1	202028353	33
chr1	202032503	104
chr1	202172369	152
chr1	202184146	47
chr1	202239340	33
chr1	202321705	33
chr1	202391580	57
chr1	202458135	312
chr1	202596289	38
chr1	202625037	56
chr1	202629890	38
chr1	202640743	50
chr1	202691649	70
chr1	202740249	223
chr1	202789640	370
chr1	202933921	35
chr1	203373205	53
chr1	203390982	34
chr1	203529222	479
chr1	203830925	33
chr1	203840022	691
chr1	203919187	192
chr1	204208383	58
chr1	204412051	31
chr1	204471092	175
chr1	204693043	44
chr1	205065756	31
chr1	205093458	53
chr1	205207755	34
chr1	205209502	122
chr1	205209504	57
chr1	205364906	40
chr1	205496326	46
chr1	205957905	509
chr1	205966743	319
chr1	205973167	110
chr1	205973167	121
chr1	205974106	52
chr1	205985750	65
chr1	206038189	36
chr1	206064522	31
chr1	206123455	158
chr1	206359121	23723161
chr1	206610428	1591076
chr1	206618551	43
chr1	206743869	50
chr1	206762843	34
chr1	206828133	71
chr1	206923761	1022
chr1	206924445	175
chr1	206926983	33
chr1	207220807	32
chr1	207315830	47
chr1	207368690	3529
chr1	207429394	36
chr1	207494113	63
chr1	207515151	36
chr1	207552763	17094
chr1	207554014	17111
chr1	207555129	17095
chr1	207617597	42
chr1	207737479	41
chr1	207816599	46
chr1	208565652	50
chr1	209461087	60704
chr1	209461092	1292
chr1	209990536	91
chr1	210006225	2677146
chr1	210121971	319
chr1	210216969	36
chr1	210311120	36
chr1	210426071	253
chr1	210533279	101
chr1	210653882	341
chr1	210718260	136
chr1	211111810	153
chr1	211213637	94
chr1	211433850	35
chr1	211452169	44
chr1	211460865	189
chr1	211811783	45
chr1	211846167	34
chr1	211879981	267
chr1	211903467	31
chr1	211918814	40
chr1	211998656	46
chr1	212051442	33
chr1	212190248	39
chr1	212297809	1481
chr1	212317394	32
chr1	212378101	595810
chr1	212468458	415
chr1	212524205	35
chr1	212592507	298
chr1	212725049	75
chr1	212745171	32
chr1	212865896	169
chr1	212891335	32
chr1	212910267	32
chr1	212910880	1939
chr1	212914426	32
chr1	213119449	50
chr1	213363594	100
chr1	213541158	1147
chr1	213566437	38
chr1	213740702	97
chr1	213791001	109
chr1	213925789	276272
chr1	214165356	38
chr1	214436786	47
chr1	214569869	48
chr1	214616841	37
chr1	214711588	40
chr1	214848841	31
chr1	214869289	82
chr1	215021380	54
chr1	215093768	91
chr1	215238836	32
chr1	215264875	33
chr1	215620132	30530340
chr1	215743387	32
chr1	215771579	37
chr1	215836461	89
chr1	215912452	64
chr1	216011971	172
chr1	216030044	34
chr1	216050559	133
chr1	216231249	62
chr1	216377777	44
chr1	216658882	35
chr1	216775551	35
chr1	216912099	57
chr1	216916834	33
chr1	217284629	432
chr1	217323766	61
chr1	217404300	41
chr1	217523888	54
chr1	217524848	542
chr1	217524850	50
chr1	217744180	313
chr1	217828498	286
chr1	217979809	37
chr1	218009160	6092
chr1	218028519	67739
chr1	218071920	40
chr1	218072286	863
chr1	218274034	33
chr1	218598899	259
chr1	218612586	320
chr1	218616573	40
chr1	218720853	56
chr1	218721116	62
chr1	219073315	50
chr1	219074034	177
chr1	219401343	236
chr1	219475537	89
chr1	219749979	318
chr1	219922176	31
chr1	219941482	70
chr1	219960319	46
chr1	219960720	37
chr1	220052682	81
chr1	220112124	321
chr1	220376380	36
chr1	220444809	49
chr1	220466564	89
chr1	220575997	287
chr1	220678207	43
chr1	220817558	64
chr1	220952763	32
chr1	221002275	156
chr1	221530337	35
chr1	221860801	347
chr1	222461140	38
chr1	222552222	31
chr1	222768493	39
chr1	223031371	81
chr1	223119951	107
chr1	223304823	34
chr1	223439643	68
chr1	224059415	476
chr1	224205127	314
chr1	224276918	44
chr1	224751031	84
chr1	225068827	280
chr1	225078784	73
chr1	225084804	75
chr1	225485770	326
chr1	225804849	56
chr1	225819071	179
chr1	226114936	40
chr1	226424988	208
chr1	226622673	165
chr1	226944711	52
chr1	226955505	74
chr1	226976132	47
chr1	227294563	319
chr1	227498050	5080
chr1	227836395	322
chr1	228005891	32
chr1	228174119	160
chr1	228384470	329
chr1	228679065	337
chr1	228829469	46
chr1	229061523	32
chr1	229870913	284
chr1	229901010	45
chr1	230198373	110
chr1	230291872	31
chr1	230315945	40
chr1	230396215	44
chr1	230653546	35
chr1	230830584	36
chr1	230949404	271
chr1	231045867	50
chr1	231047235	447
chr1	231375311	31
chr1	231391103	110
chr1	231666325	1905703
chr1	231733096	51
chr1	231733752	36
chr1	231762184	50
chr1	232173375	32
chr1	232204699	34
chr1	232220666	31
chr1	232287381	329
chr1	232312114	81
chr1	232332250	50
chr1	232368394	58
chr1	232369133	77
chr1	232572677	44
chr1	232639791	314
chr1	232682846	173
chr1	232700830	184
chr1	233017169	31
chr1	233055768	14755285
chr1	233513878	298
chr1	233594423	71
chr1	233665571	36
chr1	233729409	330
chr1	233826465	1343
chr1	233904451	36
chr1	234267760	33
chr1	234304017	43
chr1	234308580	91
chr1	234451464	310
chr1	234523958	44
chr1	234544998	45
chr1	234663125	122
chr1	234748993	34
chr1	234776441	6953
chr1	234780051	31
chr1	234784076	38
chr1	234938774	31
chr1	234995686	54
chr1	235233856	227
chr1	235296849	33
chr1	235412097	235
chr1	235523463	31
chr1	235534109	35
chr1	235626958	34
chr1	235635569	158
chr1	235650265	31
chr1	235799928	32
chr1	236097103	306
chr1	236116002	549
chr1	236142401	40
chr1	236239836	46
chr1	236245322	148
chr1	236250583	34
chr1	236385803	2243
chr1	236431638	325
chr1	236633149	70
chr1	236646972	31
chr1	236654860	47
chr1	236755656	734
chr1	237117577	45
chr1	237237892	59
chr1	237281995	176
chr1	237284512	33
chr1	237286560	203
chr1	237307946	46
chr1	237402807	98
chr1	237473425	49
chr1	237565094	46
chr1	237578684	64
chr1	237591102	68
chr1	237594886	32
chr1	237789515	31
chr1	237883626	39
chr1	237883981	34
chr1	237946899	32
chr1	238239036	31
chr1	238836977	42
chr1	238969965	69
chr1	239060604	38
chr1	239662909	35
chr1	239732221	236
chr1	239732325	259
chr1	239959387	35
chr1	240082961	100
chr1	240361135	31
chr1	240365155	86
chr1	240388178	61
chr1	240453706	324
chr1	240625493	43
chr1	240652224	58
chr1	240986571	325
chr1	241023033	123
chr1	241068239	36
chr1	241188237	44
chr1	241197251	315
chr1	241327004	36
chr1	241363717	35
chr1	241422927	263
chr1	241528716	34
chr1	241614760	87
chr1	241674824	360
chr1	241869735	32
chr1	241920630	122
chr1	241957050	34
chr1	242271197	37
chr1	242337289	31
chr1	242390090	38
chr1	242393206	86
chr1	242684296	49
chr1	242696945	106
chr1	242975190	44
chr1	243101767	59
chr1	243214282	312
chr1	243262097	296
chr1	243268877	93
chr1	243338993	60
chr1	243525803	423
chr1	243527907	38
chr1	243583163	32
chr1	243726035	31
chr1	244156524	51
chr1	244263428	116
chr1	244275158	36
chr1	244480628	33
chr1	244486515	57
chr1	244582925	52
chr1	244718668	42
chr1	244792982	675
chr1	244793524	1869
chr1	244914376	36
chr1	244937065	33
chr1	244970629	39
chr1	245270164	84
chr1	245323952	111
chr1	245442740	117
chr1	245443415	269
chr1	245443460	294
chr1	245443764	55
chr1	245556282	95
chr1	245614858	69
chr1	245640125	34
chr1	245662595	51
chr1	245673088	64
chr1	245673247	65
chr1	245695747	128
chr1	245751525	41
chr1	245753551	96
chr1	245798402	397
chr1	245804463	2063315
chr1	245826020	289
chr1	245857518	33
chr1	245974478	1664
chr1	246002323	134
chr1	246003980	97
chr1	246071855	56
chr1	246232593	97
chr1	246233517	50
chr1	246251476	245
chr1	246275365	246
chr1	246276279	85
chr1	246389637	249
chr1	246395652	83
chr1	246462200	32
chr1	246478346	94
chr1	246478399	41
chr1	246545024	125
chr1	246605658	79
chr1	246613644	893
chr1	246613652	62
chr1	246620048	217
chr1	246652799	260
chr1	246685282	32
chr1	246692542	225
chr1	246710442	52
chr1	246764859	134
chr1	246783024	273
chr1	246806595	92
chr1	246817942	64
chr1	246817949	2476
chr1	246818007	5249
chr1	246818009	7444
chr1	246825868	63
chr1	246864591	310
chr1	247032621	36
chr1	247088816	53
chr1	247091451	34
chr1	247115872	1425
chr1	247123539	50645
chr1	247126699	45022
chr1	247127424	809
chr1	247127941	43300
chr1	247198605	31
chr1	247222870	392
chr1	247316203	32
chr1	247327766	79
chr1	247361964	46
chr1	247363105	246
chr1	247363105	2724
chr1	247373470	195
chr1	247405682	79
chr1	247406201	288
chr1	247433619	212
chr1	247522300	34
chr1	247687173	6034
chr1	247825529	33
chr1	247852905	34
chr1	247870260	752
chr1	247870359	712
chr1	247906985	82
chr1	247937637	82
chr1	248085398	42
chr1	248103046	65
chr1	248187710	457
chr1	248213424	34
chr1	248433234	46
chr1	248454162	248
chr1	248455406	181506
chr1	248459787	172476
chr1	248519266	18046
chr1	248564624	38
chr1	248637513	256
chr1	248675530	178
chr1	248676255	1344
chr1	248676708	128
chr1	248686559	277
chr1	248740664	43
chr1	248742652	353
chr1	248746805	255
chr1	248752585	202
chr1	248867082	35
chr10	79729	33
chr10	295560	40
chr10	296374	305
chr10	321529	240
chr10	336920	67
chr10	337232	89
chr10	367913	216
chr10	380370	31
chr10	394486	64
chr10	516511	1120
chr10	532532	93
chr10	540981	70
chr10	586955	55
chr10	587906	107
chr10	666589	31
chr10	678663	42
chr10	685135	43
chr10	717777	211
chr10	731084	46
chr10	735399	458
chr10	737908	189
chr10	757092	88
chr10	758137	33
chr10	778381	73
chr10	783749	367
chr10	790290	54
chr10	791878	40
chr10	793720	241
chr10	932374	76
chr10	952624	96
chr10	959581	53
chr10	1011498	55
chr10	1038698	190
chr10	1046475	700
chr10	1169803	31
chr10	1235470	4224
chr10	1250056	275
chr10	1298720	37
chr10	1368857	59
chr10	1396770	287
chr10	1409657	445
chr10	1439588	35
chr10	1473954	68
chr10	1495593	109
chr10	1540465	1718
chr10	1547571	74
chr10	1558483	61
chr10	1575053	52
chr10	1576105	57
chr10	1625950	63
chr10	1672669	66
chr10	1675002	60
chr10	1699234	1558
chr10	1773408	50
chr10	1780217	165
chr10	1867909	73
chr10	1971488	125
chr10	1987640	44
chr10	2174103	32
chr10	2315145	99
chr10	2317527	37
chr10	2371640	38
chr10	2477544	68
chr10	2481638	31
chr10	2501347	126
chr10	2657538	34
chr10	2669781	36
chr10	2750742	31
chr10	2847691	33
chr10	2977534	33
chr10	3048523	74
chr10	3053486	258
chr10	3055765	34
chr10	3060907	328
chr10	3084906	226
chr10	3106254	119
chr10	3206359	56
chr10	3215925	84
chr10	3276738	32
chr10	3318343	70
chr10	3407024	51
chr10	3663000	32
chr10	3663683	92
chr10	3679369	59
chr10	3814675	36
chr10	3822193	37
chr10	3942164	32
chr10	3976338	51
chr10	4031225	65
chr10	4078139	40
chr10	4205896	44
chr10	4247870	1620
chr10	4361983	44
chr10	4380616	42
chr10	4432349	31
chr10	4441772	60
chr10	4592619	319
chr10	4594626	112
chr10	4666325	1996
chr10	4754172	40
chr10	4815464	331
chr10	5032220	82
chr10	5381186	113
chr10	5381285	114
chr10	5384102	37
chr10	5480975	88
chr10	5521224	32
chr10	5563360	34
chr10	5648012	58
chr10	6055418	499
chr10	6085714	39
chr10	6210536	251
chr10	6359444	50
chr10	6369618	6049
chr10	6413501	57
chr10	6795123	131
chr10	6816586	34
chr10	6834935	409
chr10	6836594	31
chr10	6969153	38
chr10	7207472	36
chr10	7461449	31
chr10	7597560	60
chr10	7624791	85
chr10	7667060	170
chr10	7751864	220
chr10	7815571	32
chr10	8126014	34
chr10	8362585	150
chr10	8546841	56
chr10	8562783	123
chr10	8563008	36
chr10	8628067	33
chr10	8675566	39
chr10	8985462	640
chr10	9396214	121
chr10	9472020	144
chr10	9477863	306
chr10	10005605	36
chr10	10033462	40
chr10	10266133	387
chr10	10767852	159
chr10	11107864	78
chr10	11283829	715
chr10	11365754	722
chr10	11366818	108
chr10	11514163	79
chr10	11893208	43
chr10	12247043	270
chr10	12247482	35
chr10	12518474	2514
chr10	12522803	140
chr10	12545229	44
chr10	12554210	382
chr10	12691366	66
chr10	12827439	38
chr10	13114897	249
chr10	13117416	40
chr10	13204991	48
chr10	13543519	35
chr10	14629426	31
chr10	14708904	45
chr10	15694378	36
chr10	16295031	78
chr10	16323446	305
chr10	16645919	42
chr10	16722852	44
chr10	17554901	84
chr10	17629135	112
chr10	18036765	32
chr10	18041600	65
chr10	18214147	507
chr10	18358498	73
chr10	18442941	76
chr10	18481207	39
chr10	18499662	45
chr10	18561061	363
chr10	18566118	132
chr10	18704847	41
[truncated: 21,741 more rows]
