# Supplementary material for: Efficient assembly of nanopore reads via highly accurate and intact error correction
Source: Nat Commun. 2021 Jan 4;12:60. doi: 10.1038/s41467-020-20236-7 (PMC7782737; doi:10.1038/s41467-020-20236-7)
Supplement: Supplementary file 5 — Supplementary Data 2 [file 41467_2020_20236_MOESM5_ESM.xlsx]

## Sheet: WERI_TGS_SV_gene
Genes with structural variants (SVs) identified in WERI assembly from Nanopore long reads (TGS)
CHR	START	END	gene_chr	gene_start	gene_end	gene_name	Phenolyzer score	pubmedID
chr17	37023490	37023690	chr17	36948875	37056871	AATF	0.9506	10783144 12450794
chr16	23853966	23853980	chr16	23835946	24220611	PRKCB	0.8901	11805327
chr16	23981568	23982361	chr16	23835946	24220611	PRKCB	0.8901	11805327
chr16	24109246	24109329	chr16	23835946	24220611	PRKCB	0.8901	11805327
chr21	46645208	46645286	chr21	46635167	46665124	PRMT2	0.8316	16616919
chr6	116047604	116047605	chr6	115931149	116060758	FRK	0.7145	7664264
chr5	68262502	68263197	chr5	68215720	68301821	PIK3R1	0.6519	12588990
chr7	102081267	102084758	chr7	101815904	102283958	CUX1	0.5954	12891711
chr7	102260210	102260389	chr7	101815904	102283958	CUX1	0.5954	12891711
chr12	102405198	102405268	chr12	102395874	102481744	IGF1	0.5318
chr22	37226868	37227722	chr22	37225261	37244448	RAC2	0.5318
chr3	49305108	49305378	chr3	49277831	49340712	USP4	0.4763
chr11	47371089	47371386	chr11	47354860	47378576	SPI1	0.4138	8434021
chr17	47131701	47131964	chr17	47117703	47189422	CDC27	0.4138	17187060
chr1	42157623	42167200	chr1	42162691	42164718	GUCA2A	0.3562
chr1	204195134	204195754	chr1	204190341	204196486	KISS1	0.3562
chr10	5369863	5371397	chr10	5365009	5374692	UCN3	0.3562
chr12	5481341	5481761	chr12	5432112	5521536	NTF3	0.3562
chr12	85879029	85879874	chr12	85874295	85882992	NTS	0.3562
chr3	191281661	191281676	chr3	191267168	191330536	UTS2B	0.3562
chr6	45642830	45643183	chr6	45328157	45664349	RUNX2	0.3552	15583032
chr14	105280498	105281584	chr14	105209286	105315589	BRF1	0.2382	10330166
chr15	74552313	74552341	chr15	74541177	74598131	ARID3B	0.2382	10446990
chr1	243845344	243845421	chr1	243488233	243851079	AKT3	0.1756
chr10	121584336	121585007	chr10	121478334	121598458	FGFR2	0.1756
chr11	36507519	36507584	chr11	36487027	36510272	TRAF6	0.1756
chr11	61340310	61340329	chr11	61299451	61342596	DDB1	0.1756
chr11	68428924	68428942	chr11	68312609	68449275	LRP5	0.1756
chr11	104078568	104078908	chr11	103907186	104164379	PDGFD	0.1756
chr11	119253539	119253582	chr11	119206276	119313926	CBL	0.1756
chr12	1574337	1574532	chr12	1529891	1647243	WNT5B	0.1756
chr12	1620705	1620990	chr12	1529891	1647243	WNT5B	0.1756
chr12	53290716	53290717	chr12	53268299	53293643	ESPL1	0.1756
chr12	106497169	106497225	chr12	106357658	106510198	POLR3B	0.1756
chr12	124333825	124334029	chr12	124324415	124567589	NCOR2	0.1756
chr12	124362463	124363013	chr12	124324415	124567589	NCOR2	0.1756
chr12	124438673	124439600	chr12	124324415	124567589	NCOR2	0.1756
chr13	110355272	110355934	chr13	110305812	110513209	COL4A2	0.1756
chr13	110424448	110424465	chr13	110305812	110513209	COL4A2	0.1756
chr13	110456936	110457202	chr13	110305812	110513209	COL4A2	0.1756
chr13	110479390	110479464	chr13	110305812	110513209	COL4A2	0.1756
chr13	110480847	110482023	chr13	110305812	110513209	COL4A2	0.1756
chr13	113624315	113626174	chr13	113584721	113641470	TFDP1	0.1756
chr15	62793826	62793839	chr15	62390526	62844631	TLN2	0.1756
chr15	62825720	62825884	chr15	62390526	62844631	TLN2	0.1756
chr15	66394390	66394432	chr15	66386817	66492312	MAP2K1	0.1756
chr15	90551803	90551903	chr15	90529925	90645345	CRTC3	0.1756
chr16	8951268	8951270	chr16	8892094	8964514	USP7	0.1756
chr16	81754234	81754462	chr16	81739097	81962693	PLCG2	0.1756
chr16	81765049	81765622	chr16	81739097	81962693	PLCG2	0.1756
chr17	50085670	50086306	chr17	50055968	50090481	ITGA3	0.1756
chr17	66641156	66641180	chr17	66302636	66810743	PRKCA	0.1756
chr17	66798378	66799583	chr17	66302636	66810743	PRKCA	0.1756
chr18	63198163	63199413	chr18	63123346	63320128	BCL2	0.1756
chr18	63218604	63218829	chr18	63123346	63320128	BCL2	0.1756
chr18	63264905	63264909	chr18	63123346	63320128	BCL2	0.1756
chr18	79494189	79494997	chr18	79395856	79529325	NFATC1	0.1756
chr18	79504754	79505953	chr18	79395856	79529325	NFATC1	0.1756
chr19	433451	434206	chr19	416583	460996	SHC2	0.1756
chr19	1627737	1629115	chr19	1609290	1652605	TCF3	0.1756
chr19	4122152	4122489	chr19	4090321	4124129	MAP2K2	0.1756
chr19	7691892	7692570	chr19	7688758	7702146	FCER2	0.1756
chr19	10377324	10378153	chr19	10350529	10380676	TYK2	0.1756
chr19	18689482	18689489	chr19	18683677	18782333	CRTC1	0.1756
chr19	18724785	18724801	chr19	18683677	18782333	CRTC1	0.1756
chr19	45023917	45024007	chr19	45001430	45038198	RELB	0.1756
chr2	29583547	29583562	chr2	29192774	29921566	ALK	0.1756
chr2	39088185	39088199	chr2	38981396	39124345	SOS1	0.1756
chr2	85308343	85308561	chr2	85133410	85310388	TCF7L1	0.1756
chr2	102002406	102003723	chr2	101991844	102028544	IL1R2	0.1756
chr2	111689851	111689860	chr2	111611639	111884690	ANAPC1	0.1756
chr2	168975066	168975590	chr2	168915498	169031324	ABCB11	0.1756
chr2	186605730	186605902	chr2	186590065	186680901	ITGAV	0.1756
chr2	227045784	227046107	chr2	227002711	227164453	COL4A4	0.1756
chr2	231131286	231131762	chr2	231056864	231172827	PSMD1	0.1756
chr20	43696244	43697014	chr20	43667019	43716496	MYBL2	0.1756
chr20	51500631	51500849	chr20	51386957	51562831	NFATC2	0.1756
chr20	62349647	62349846	chr20	62307955	62367312	LAMA5	0.1756
chr20	62360316	62370424	chr20	62307955	62367312	LAMA5	0.1756
chr21	34849253	34849499	chr21	34787801	36004667	RUNX1	0.1756
chr21	35865631	35865647	chr21	34787801	36004667	RUNX1	0.1756
chr3	49404045	49404094	chr3	49359145	49412998	RHOA	0.1756
chr3	59908835	59908851	chr3	59749310	61251459	FHIT	0.1756
chr3	60130892	60131058	chr3	59749310	61251459	FHIT	0.1756
chr3	60551484	60551606	chr3	59749310	61251459	FHIT	0.1756
chr3	123395996	123396098	chr3	123282296	123449758	ADCY5	0.1756
chr3	123407765	123407777	chr3	123282296	123449758	ADCY5	0.1756
chr3	169552163	169552177	chr3	169083499	169663618	MECOM	0.1756
chr3	192327576	192327592	chr3	192139395	192767764	FGF12	0.1756
chr4	26244135	26244531	chr4	26163455	26435131	RBPJ	0.1756
chr4	101164091	101164093	chr4	101023409	101348278	PPP3CA	0.1756
chr5	1272525	1273850	chr5	1253147	1295069	TERT	0.1756
chr5	1289069	1291683	chr5	1253147	1295069	TERT	0.1756
chr5	7741507	7741862	chr5	7396208	7830081	ADCY2	0.1756
chr5	90492855	90492957	chr5	90471748	90514553	POLR3G	0.1756
chr5	171451630	171461649	chr5	171419656	171457623	FGF18	0.1756
chr5	179693334	179693466	chr5	179678628	179730925	CANX	0.1756
chr5	180639205	180639262	chr5	180601506	180649624	FLT4	0.1756
chr6	3091425	3093272	chr6	3063991	3115187	RIPK1	0.1756
chr6	41985624	41985628	chr6	41934933	42050357	CCND3	0.1756
chr6	129286835	129287051	chr6	128883141	129516569	LAMA2	0.1756
chr6	129415897	129416246	chr6	128883141	129516569	LAMA2	0.1756
chr7	1929697	1930546	chr7	1815793	2233243	MAD1L1	0.1756
chr7	2003003	2003063	chr7	1815793	2233243	MAD1L1	0.1756
chr7	18786585	18786672	chr7	18086949	19002416	HDAC9	0.1756
chr7	44254666	44254799	chr7	44217150	44334577	CAMK2B	0.1756
chr7	44328543	44328701	chr7	44217150	44334577	CAMK2B	0.1756
chr7	55166556	55167727	chr7	55019021	55211628	EGFR	0.1756
chr8	27438462	27438466	chr8	27311482	27459391	PTK2B	0.1756
chr8	42347244	42347456	chr8	42338454	42371808	POLB	0.1756
chr8	130897683	130898000	chr8	130780301	131042426	ADCY8	0.1756
chr8	140950043	140950083	chr8	140657900	141002216	PTK2	0.1756
chr9	89040010	89040252	chr9	89005771	89178767	SHC3	0.1756
chr9	90884792	90884981	chr9	90801787	90898549	SYK	0.1756
chr9	134394117	134394275	chr9	134317098	134440585	RXRA	0.1756
chr9	136528375	136528579	chr9	136494433	136545786	NOTCH1	0.1756
chr9	137163924	137270775	chr9	137174784	137188549	ANAPC2	0.1756
chrX	50228965	50278964	chrX	50202713	50351910	CCNB3	0.1756
chrX	124128541	124128910	chrX	123960212	124422664	STAG2	0.1756
chr1	67709936	67710101	chr1	67701466	67833467	GNG12	0.1463
chr1	235587605	235587791	chr1	235547687	235650754	GNG4	0.1463
chr10	66577000	66577012	chr10	65912518	67696169	CTNNA3	0.1463
chr12	131998636	131998944	chr12	131949920	132081102	EP400	0.1463
chr13	28065534	28065677	chr13	28003274	28100592	FLT3	0.1463
chr18	53429143	53429265	chr18	52340172	53535903	DCC	0.1463
chr19	2548514	2548822	chr19	2511219	2702709	GNG7	0.1463
chr2	11213565	11213586	chr2	11179761	11348330	ROCK2	0.1463
chr2	11286234	11286250	chr2	11179761	11348330	ROCK2	0.1463
chr2	11330690	11331057	chr2	11179761	11348330	ROCK2	0.1463
chr2	47582849	47582866	chr2	47402969	47663146	MSH2	0.1463
chr2	47768706	47768966	chr2	47695530	47810101	MSH6	0.1463
chr2	113235857	113236463	chr2	113215997	113278950	PAX8	0.1463
chr2	113255044	113255322	chr2	113215997	113278950	PAX8	0.1463
chr2	120881768	120881818	chr2	120735623	120992653	GLI2	0.1463
chr20	8462822	8462839	chr20	8077251	8968360	PLCB1	0.1463
chr20	8689956	8689971	chr20	8077251	8968360	PLCB1	0.1463
chr5	80803524	80803539	chr5	80654648	80876460	MSH3	0.1463
chr5	138772828	138772915	chr5	138610967	138935034	CTNNA1	0.1463
chr7	79791139	79791188	chr7	79768028	80226181	GNAI1	0.1463
chr7	93728065	93728082	chr7	93591573	93911265	GNGT1	0.1463
chr7	158648509	158648979	chr7	158631311	158704829	NCAPG2	0.1463
chr7	158667329	158668405	chr7	158631311	158704829	NCAPG2	0.1463
chr9	77894303	77894438	chr9	77716087	78031458	GNAQ	0.1463
chr1	2085549	2085824	chr1	2050470	2185395	PRKCZ	0.1171
chr1	2121430	2124422	chr1	2050470	2185395	PRKCZ	0.1171
chr1	3693665	3695004	chr1	3652520	3736201	TP73	0.1171
chr1	3868583	3868733	chr1	3857267	3885429	DFFB	0.1171
chr1	50446967	50447015	chr1	50437028	50960263	FAF1	0.1171
chr10	116732320	116732370	chr10	116671192	116850236	HSPA12A	0.1171
chr10	119675754	119675941	chr10	119651370	119677819	BAG3	0.1171
chr11	47557534	47557576	chr11	47465933	47565569	CELF1	0.1171
chr11	47785031	47785118	chr11	47778087	47848555	NUP160	0.1171
chr11	67329731	67329753	chr11	67317871	67398410	RAD9A	0.1171
chr11	77332326	77332396	chr11	77321707	77474635	PAK1	0.1171
chr11	86272058	86272347	chr11	86244544	86278813	EED	0.1171
chr11	96089967	96089968	chr11	95976598	96343180	MAML2	0.1171
chr12	47940860	47941438	chr12	47841537	47943048	VDR	0.1171
chr12	56091279	56091353	chr12	56076799	56103505	ERBB3	0.1171
chr12	117376637	117376656	chr12	117208142	117452170	NOS1	0.1171
chr13	77174904	77174963	chr13	77044655	77327050	MYCBP2	0.1171
chr13	108258295	108258543	chr13	108251240	108308484	TNFSF13B	0.1171
chr13	108278569	108278735	chr13	108251240	108308484	TNFSF13B	0.1171
chr13	113313592	113315235	chr13	113297241	113323672	LAMP1	0.1171
chr14	61188580	61188704	chr14	61187559	61550976	PRKCH	0.1171
chr15	60924333	60924346	chr15	60488284	61229319	RORA	0.1171
chr15	61071213	61071704	chr15	60488284	61229319	RORA	0.1171
chr16	17320816	17320824	chr16	17101769	17470881	XYLT1	0.1171
chr16	56808029	56808857	chr16	56730105	56850286	NUP93	0.1171
chr16	75574796	75574808	chr16	75566351	75577881	GABARAPL2	0.1171
chr17	4852770	4853495	chr17	4833388	4898061	MINK1	0.1171
chr17	80565533	80565688	chr17	80544819	80966371	RPTOR	0.1171
chr17	80600901	80602472	chr17	80544819	80966371	RPTOR	0.1171
chr17	80665317	80665565	chr17	80544819	80966371	RPTOR	0.1171
chr17	80700373	80700880	chr17	80544819	80966371	RPTOR	0.1171
chr17	80743670	80745022	chr17	80544819	80966371	RPTOR	0.1171
chr17	80811509	80812056	chr17	80544819	80966371	RPTOR	0.1171
chr17	80929991	80930513	chr17	80544819	80966371	RPTOR	0.1171
chr18	12979776	12980660	chr18	12947133	12987536	SEH1L	0.1171
chr18	77045277	77045405	chr18	76978827	77133683	MBP	0.1171
chr18	77117733	77117892	chr18	76978827	77133683	MBP	0.1171
chr19	1195653	1197319	chr19	1177558	1228435	STK11	0.1171
chr2	86545436	86545600	chr2	86503431	86563479	CHMP3	0.1171
chr2	177297944	177297981	chr2	177227595	177392697	NFE2L2	0.1171
chr2	190690012	190690034	chr2	190646746	190692766	NAB1	0.1171
chr2	207112164	207112179	chr2	207074137	207167267	KLF7	0.1171
chr20	1149837	1150163	chr20	1113263	1189415	PSMF1	0.1171
chr20	2910282	2910444	chr20	2864184	3039076	PTPRA	0.1171
chr20	34205639	34205655	chr20	34194569	34269344	ASIP	0.1171
chr20	56388093	56388155	chr20	56369389	56392337	AURKA	0.1171
chr20	64131834	64133926	chr20	64102394	64242253	MYT1	0.1171
chr20	64136136	64136490	chr20	64102394	64242253	MYT1	0.1171
chr20	64173750	64176064	chr20	64102394	64242253	MYT1	0.1171
chr20	64178465	64179287	chr20	64102394	64242253	MYT1	0.1171
chr20	64233079	64233473	chr20	64102394	64242253	MYT1	0.1171
chr21	45474698	45474804	chr21	45405137	45513720	COL18A1	0.1171
chr21	45500327	45501127	chr21	45405137	45513720	COL18A1	0.1171
chr22	19919230	19919252	chr22	19875517	19941992	TXNRD2	0.1171
chr22	20251552	20252208	chr22	20241415	20283246	RTN4R	0.1171
chr22	20268292	20268316	chr22	20241415	20283246	RTN4R	0.1171
chr22	38188962	38189276	chr22	38111495	38205690	PLA2G6	0.1171
chr22	40170737	40170825	chr22	40044817	40335808	TNRC6B	0.1171
chr3	185299551	185299866	chr3	185282941	185489097	MAP3K13	0.1171
chr3	196811191	196811386	chr3	196739857	196832647	PAK2	0.1171
chr4	6067579	6067846	chr4	6026203	6200591	JAKMIP1	0.1171
chr4	39348424	39348484	chr4	39287456	39366375	RFC1	0.1171
chr4	75487436	75487914	chr4	75479037	75514764	RCHY1	0.1171
chr4	145517648	145519942	chr4	145481194	145558079	SMAD1	0.1171
chr5	309551	310062	chr5	304176	438291	AHRR	0.1171
chr5	343496	344411	chr5	304176	438291	AHRR	0.1171
chr5	424062	424517	chr5	304176	438291	AHRR	0.1171
chr5	42625748	42625763	chr5	42423777	42721878	GHR	0.1171
chr5	69377440	69377708	chr5	69369293	69414801	RAD17	0.1171
chr5	137160497	137160694	chr5	136975298	137598379	SPOCK1	0.1171
chr5	137538069	137538406	chr5	136975298	137598379	SPOCK1	0.1171
chr5	168726338	168726564	chr5	168661733	169301129	SLIT3	0.1171
chr5	168746257	168747037	chr5	168661733	169301129	SLIT3	0.1171
chr6	106251642	106251674	chr6	106045423	106325791	ATG5	0.1171
chr6	109047090	109047289	chr6	108986437	109094819	SESN1	0.1171
chr6	159710679	159712776	chr6	159669057	159745186	SOD2	0.1171
chr6	159710679	159712776	chr6	159679119	159762529	SOD2	0.1171
chr6	166711309	166711325	chr6	166409364	166906451	RPS6KA2	0.1171
chr6	166748520	166749795	chr6	166409364	166906451	RPS6KA2	0.1171
chr6	166783816	166784734	chr6	166409364	166906451	RPS6KA2	0.1171
chr7	7678411	7679640	chr7	7636518	7718607	RPA3	0.1171
chr7	36401563	36402342	chr7	36389806	36453791	ANLN	0.1171
chr7	157360170	157379770	chr7	157335381	157417439	DNAJB6	0.1171
chr8	26309998	26310287	chr8	26291491	26372680	PPP2R2A	0.1171
chr8	42182378	42182389	chr8	42175233	42207724	PLAT	0.1171
chr8	89994219	89994549	chr8	89933336	90003228	NBN	0.1171
chr8	144313593	144313635	chr8	144291591	144314722	HSF1	0.1171
chr9	5023889	5023902	chr9	4984390	5128183	JAK2	0.1171
chr9	137145425	137145604	chr9	137138390	137168762	GRIN1	0.1171
chr9	137163924	137270775	chr9	137138390	137168762	GRIN1	0.1171
chr9	137669315	137669580	chr9	137618963	137870016	EHMT1	0.1171
chr9	137818406	137819666	chr9	137618963	137870016	EHMT1	0.1171
chrX	70348884	70350102	chrX	70290090	70420832	KIF4A	0.1171
chr2	65106647	65106670	chr2	65070696	65130331	RAB1A	0.09365
chr8	60614220	60614239	chr8	60516857	60623627	RAB2A	0.09365
chr18	3272251	3272303	chr18	3261479	3278431	MYL12B	0.0878
chr19	4035754	4035962	chr19	4007646	4039386	PIAS4	0.0878
chr22	31226463	31226848	chr22	31212239	31280080	LIMK2	0.0878
chr22	43562580	43562830	chr22	43528744	43812337	EFCAB6	0.0878
chr22	43730219	43730293	chr22	43528744	43812337	EFCAB6	0.0878
chr5	59171966	59172309	chr5	58969038	60522120	PDE4D	0.0878
chr5	59200164	59200712	chr5	58969038	60522120	PDE4D	0.0878
chr1	26903716	26904050	chr1	26900238	26946862	NUDC	0.07024
chr1	243480285	243480916	chr1	243256034	243500092	SDCCAG8	0.07024
chr12	79845891	79845925	chr12	79773563	79935460	PPP1R12A	0.07024
chr12	132727530	132727736	chr12	132725503	132761888	ANKLE2	0.07024
chr12	132729375	132729623	chr12	132725503	132761888	ANKLE2	0.07024
chr12	132742761	132742829	chr12	132725503	132761888	ANKLE2	0.07024
chr12	132758875	132759248	chr12	132725503	132761888	ANKLE2	0.07024
chr15	42557317	42557524	chr15	42548810	42569994	HAUS2	0.07024
chr17	8480963	8481112	chr17	8413131	8490411	NDEL1	0.07024
chr19	41361544	41362078	chr19	41354421	41364173	B9D2	0.07024
chr20	25561755	25562292	chr20	25452705	25585517	NINL	0.07024
chr21	46381957	46384985	chr21	46324122	46445769	PCNT	0.07024
chr22	41939777	41939906	chr22	41938721	41947164	CENPM	0.07024
chr5	629039	631255	chr5	612272	667168	CEP72	0.07024
chr5	648262	651414	chr5	612272	667168	CEP72	0.07024
chr5	62339523	62339533	chr5	62306162	62537249	KIF2A	0.07024
chr5	69204007	69204089	chr5	69189548	69210357	CENPH	0.07024
chr9	137163924	137270775	chr9	137188647	137190370	SSNA1	0.07024
chr9	137163924	137270775	chr9	137241213	137243707	TUBB4B	0.07024
chrX	101137979	101138287	chrX	101098218	101163681	CENPI	0.07024
chr1	75885549	75886028	chr1	75796882	75913238	MSH4	0.03512
chr1	75906433	75906587	chr1	75796882	75913238	MSH4	0.03512
chr15	28184935	28184959	chr15	28111040	28322152	HERC2	0.03512
chr17	18298218	18298551	chr17	18271428	18315007	TOP3A	0.03512
chr17	58726389	58726682	chr17	58692573	58735611	RAD51C	0.03512
chr22	38761610	38762098	chr22	38734725	38794143	SUN2	0.03512
chr7	889681	890449	chr7	816615	896435	SUN1	0.03512
chr1	819919	822464	chr1	586071	827796	AL669831.3
chr1	875829	876432	chr1	874529	877234	AL669831.6
chr1	875829	876432	chr1	868071	876903	FAM41C
chr1	964612	964769	chr1	960587	965715	KLHL17
chr1	976682	978188	chr1	975204	982093	PERM1
chr1	996359	996865	chr1	995966	998051	AL645608.7
chr1	1099242	1100980	chr1	1081818	1116361	C1orf159
chr1	1099242	1100980	chr1	1097585	1104598	AL390719.3
chr1	1184655	1184981	chr1	1173884	1197935	TTLL10
chr1	1244742	1245296	chr1	1242446	1246722	C1QTNF12
chr1	1478003	1480819	chr1	1471769	1497848	ATAD3B
chr1	1543591	1543832	chr1	1541673	1574869	SSU72
chr1	1929363	1929450	chr1	1921951	2003837	CFAP74
chr1	1979801	1981396	chr1	1921951	2003837	CFAP74
chr1	1993704	1993810	chr1	1921951	2003837	CFAP74
chr1	2393015	2393060	chr1	2391775	2405444	RER1
chr1	2522689	2523003	chr1	2508533	2526628	PANK4
chr1	3162861	3163341	chr1	3069168	3438621	PRDM16
chr1	3167537	3168333	chr1	3069168	3438621	PRDM16
chr1	3176047	3176344	chr1	3069168	3438621	PRDM16
chr1	3351524	3351761	chr1	3069168	3438621	PRDM16
chr1	3477293	3477334	chr1	3454426	3481113	ARHGEF16
chr1	3583155	3583269	chr1	3489920	3611495	MEGF6
chr1	3596423	3596738	chr1	3489920	3611495	MEGF6
chr1	4016872	4017117	chr1	4012921	4019508	AL805961.2
chr1	4740357	4740398	chr1	4654732	4792534	AJAP1
chr1	5874228	5874242	chr1	5862811	5992473	NPHP4
chr1	6012108	6012573	chr1	5991466	6101193	KCNAB2
chr1	6937036	6937901	chr1	6785324	7769706	CAMTA1
chr1	6940902	6940952	chr1	6785324	7769706	CAMTA1
chr1	6983687	6984218	chr1	6785324	7769706	CAMTA1
chr1	7520200	7520264	chr1	6785324	7769706	CAMTA1
chr1	8026797	8027009	chr1	8026738	8122702	AL034417.2
chr1	8321796	8322432	chr1	8317826	8344167	SLC45A1
chr1	8331227	8331447	chr1	8317826	8344167	SLC45A1
chr1	8441922	8441952	chr1	8352397	8817643	RERE
chr1	8501491	8502129	chr1	8352397	8817643	RERE
chr1	9053038	9053580	chr1	9035107	9088478	SLC2A5
chr1	9116136	9116378	chr1	9100305	9129170	GPR157
chr1	9170235	9170564	chr1	9148011	9198906	MIR34AHG
chr1	9810141	9810143	chr1	9729026	9824526	CLSTN1
chr1	10970999	10971096	chr1	10946471	10982037	C1orf127
chr1	11041715	11041920	chr1	11026523	11047233	MASP2
chr1	11522523	11523000	chr1	11479166	11537584	DISP3
chr1	14514329	14514636	chr1	13892792	15118043	KAZN
chr1	14652462	14652516	chr1	13892792	15118043	KAZN
chr1	15314602	15314912	chr1	15247272	15400283	FHAD1
chr1	15824691	15829124	chr1	15828232	15828669	AL450998.1
chr1	16311087	16311088	chr1	16246839	16352454	FBXO42
chr1	17689443	17689634	chr1	17539835	17697874	ARHGEF10L
chr1	18925748	18926153	chr1	18904281	18956686	IFFO2
chr1	20382468	20382503	chr1	20360579	20431234	LINC01141
chr1	20618244	20618259	chr1	20588948	20618908	CDA
chr1	20712527	20713009	chr1	20664014	20718017	KIF17
chr1	20965634	20965689	chr1	20806292	21176888	EIF4G3
chr1	21166095	21166108	chr1	20806292	21176888	EIF4G3
chr1	21424735	21424749	chr1	21424625	21427967	NBPF2P
chr1	21459854	21460197	chr1	21459756	21460082	PFN1P10
chr1	21459854	21460197	chr1	21440128	21485005	NBPF3
chr1	22577776	22578149	chr1	22563564	22603594	EPHA8
chr1	22754795	22754971	chr1	22710839	22921500	EPHB2
chr1	23392307	23392767	chr1	23381061	23424740	TCEA3
chr1	23884345	23884347	chr1	23870526	23913362	CNR2
chr1	24344963	24345328	chr1	24319322	24364482	GRHL3
chr1	25054265	25054489	chr1	25043707	25113120	AL050344.1
chr1	26369515	26369783	chr1	26361634	26374522	ZNF683
chr1	27107107	27107272	chr1	27098815	27166981	SLC9A1
chr1	27878405	27878473	chr1	27872543	27886685	THEMIS2
chr1	29770725	29771803	chr1	29755175	29790597	AL645944.2
chr1	30884686	30894671	chr1	30869467	30908761	SDC3
chr1	31345547	31345582	chr1	31333067	31346799	AL451070.1
chr1	31345547	31345582	chr1	31296982	31364953	ZCCHC17
chr1	31431744	31432233	chr1	31409565	31434680	SERINC2
chr1	31516057	31516140	chr1	31506226	31583306	LINC01226
chr1	31807391	31807446	chr1	31790422	31816051	SPOCD1
chr1	32539740	32539746	chr1	32539427	32605939	ZBTB8A
chr1	32539740	32539746	chr1	32465057	32600792	AL033529.1
chr1	32581079	32581339	chr1	32539427	32605939	ZBTB8A
chr1	32581079	32581339	chr1	32465057	32600792	AL033529.1
chr1	32642779	32643074	chr1	32600172	32650903	ZBTB8OS
chr1	33864884	33865004	chr1	33513999	34165842	CSMD2
chr1	33989030	33989053	chr1	33513999	34165842	CSMD2
chr1	36283668	36283669	chr1	36224416	36305357	THRAP3
chr1	36958041	36958258	chr1	36795527	37034129	GRIK3
chr1	37967093	37967140	chr1	37956975	37990921	SF3A3
chr1	39234380	39234688	chr1	39081316	39487177	MACF1
chr1	39504133	39504996	chr1	39491646	39525935	BMP8A
chr1	39664487	39664497	chr1	39659121	39672038	NT5C1A
chr1	40050416	40050416	chr1	40040233	40072649	CAP1
chr1	41544593	41545830	chr1	41506365	42035925	HIVEP3
chr1	43593626	43594262	chr1	43525187	43623666	PTPRF
chr1	43743253	43743343	chr1	43650149	43931014	AL451062.3
chr1	43743253	43743343	chr1	43705824	43931165	ST3GAL3
chr1	43905162	43906225	chr1	43650149	43931014	AL451062.3
chr1	43905162	43906225	chr1	43705824	43931165	ST3GAL3
chr1	44876468	44876621	chr1	44850522	44986722	EIF2B3
chr1	45703277	45703383	chr1	45694324	45750650	IPP
chr1	45710831	45711039	chr1	45694324	45750650	IPP
chr1	45741580	45741732	chr1	45694324	45750650	IPP
chr1	47184276	47184696	chr1	47183593	47191044	PDZK1IP1
chr1	49680370	49680382	chr1	48532855	50023913	AGBL4
chr1	51711225	51711622	chr1	51577179	51798427	OSBPL9
chr1	51804411	51814546	chr1	51789191	51878937	NRDC
chr1	51852532	51852614	chr1	51789191	51878937	NRDC
chr1	53283422	53284323	chr1	53242364	53328070	LRP8
chr1	53525453	53525498	chr1	53506237	53738106	GLIS1
chr1	53713118	53713589	chr1	53506237	53738106	GLIS1
chr1	55002761	55003093	chr1	54998193	55011784	BSND
chr1	55240233	55240235	chr1	55217645	55324691	MIR4422HG
chr1	55361963	55362158	chr1	55329288	56070513	AL603840.1
chr1	55665671	55666654	chr1	55329288	56070513	AL603840.1
chr1	56365364	56369545	chr1	56154545	56477687	AC119674.1
chr1	56365364	56369545	chr1	56173433	56524495	AC119674.2
chr1	57134530	57134535	chr1	56994778	58546734	DAB1
chr1	60822423	60822667	chr1	60659631	60867998	AC099792.1
chr1	61393231	61393292	chr1	60865259	61462793	NFIA
chr1	62137382	62137679	chr1	61742406	62178675	PATJ
chr1	67158850	67159277	chr1	67138907	67259979	IL23R
chr1	67158850	67159277	chr1	67092165	67231853	C1orf141
chr1	69594241	69594379	chr1	69568398	70151945	LRRC7
chr1	69916019	69916323	chr1	69568398	70151945	LRRC7
chr1	71793264	71793280	chr1	71395940	72282734	NEGR1
chr1	71928075	71928565	chr1	71395940	72282734	NEGR1
chr1	72024781	72026886	chr1	71395940	72282734	NEGR1
chr1	72173322	72173338	chr1	71395940	72282734	NEGR1
chr1	74727207	74727224	chr1	74705482	74733408	CRYZ
chr1	75280128	75280509	chr1	75202131	75611116	SLC44A5
chr1	77016089	77016337	chr1	76867441	77065711	ST6GALNAC5
chr1	77367545	77367961	chr1	77282051	77559969	AK5
chr1	77420103	77420110	chr1	77282051	77559969	AK5
chr1	78935834	78936231	chr1	78889764	79006718	ADGRL4
chr1	82254782	82256070	chr1	82212413	82848205	AL157944.1
chr1	87046719	87046988	chr1	86914648	87109998	HS2ST1
chr1	87046719	87046988	chr1	86993009	87169204	AC093155.3
chr1	88395034	88395036	chr1	87620803	88685204	PKN2-AS1
chr1	88457542	88457768	chr1	87620803	88685204	PKN2-AS1
chr1	89806291	89806355	chr1	89633140	89933250	AC093423.3
chr1	92701962	92701964	chr1	92508696	92792404	EVI5
chr1	92846796	92846930	chr1	92832737	92961522	FAM69A
chr1	95035942	95046031	chr1	94974407	95072945	ALG14
chr1	96265406	96265972	chr1	96254069	96374125	LINC01787
chr1	99144926	99144990	chr1	99004276	99243009	AL445433.2
chr1	105963305	105963370	chr1	105927624	106028277	LINC01677
chr1	105963305	105963370	chr1	105956694	106124564	AL355306.2
chr1	108187922	108187946	chr1	108134036	108200849	SLC25A24
chr1	109071963	109072121	chr1	109062486	109076002	TAF13
chr1	109108013	109108026	chr1	109105951	109113857	C1orf194
chr1	109177176	109177536	chr1	109113679	109206781	KIAA1324
chr1	110569641	110569791	chr1	110519837	110631474	KCNA2
chr1	111353551	111353564	chr1	111353275	111367409	CHIAP3
chr1	111529843	111530017	chr1	111483348	111563962	TMIGD3
chr1	112449372	112449388	chr1	112396181	112463456	CTTNBP2NL
chr1	112999483	112999761	chr1	112956415	113047055	SLC16A1-AS1
chr1	113068718	113071682	chr1	113011687	113073105	AL357055.3
chr1	113416219	113416500	chr1	113390749	113685923	MAGI3
chr1	114500904	114501293	chr1	114392777	114511160	TRIM33
chr1	114658771	114658781	chr1	114582848	114670422	DENND2C
chr1	115761402	115761503	chr1	115700007	115768781	CASQ2
chr1	116436914	116437175	chr1	116423724	116478842	LINC01762
chr1	117429833	117429994	chr1	117367449	117528872	MAN1A2
chr1	147489693	147489767	chr1	147258885	147517875	LINC00624
chr1	147652829	147653432	chr1	147629652	147670496	ACP6
chr1	149023550	149023845	chr1	149018671	149026269	AC239802.2
chr1	149023550	149023845	chr1	148808181	149048286	PDE4DIP
chr1	152303179	152314008	chr1	152168125	152445456	FLG-AS1
chr1	152303179	152314008	chr1	152302175	152325203	FLG
chr1	152583067	152615264	chr1	152600662	152601086	LCE3C
chr1	152583067	152615264	chr1	152613811	152614098	LCE3B
chr1	152788239	152788681	chr1	152786214	152788426	LCE1E
chr1	152880979	152880995	chr1	152878317	152885047	SMCP
chr1	154713957	154714649	chr1	154697455	154870280	KCNN3
chr1	155188534	155190871	chr1	155185824	155192916	MUC1
chr1	155700661	155701104	chr1	155687960	155739010	DAP3
chr1	155954238	155954605	chr1	155946851	156007070	ARHGEF2
chr1	155991254	155991325	chr1	155946851	156007070	ARHGEF2
chr1	156004512	156004628	chr1	156001953	156032907	AL355388.3
chr1	156004512	156004628	chr1	155946851	156007070	ARHGEF2
chr1	156327941	156328044	chr1	156308968	156367873	CCT3
chr1	156735534	156735558	chr1	156728442	156736960	RRNAD1
chr1	161035888	161035895	chr1	160997957	161038962	AL591806.3
chr1	161061282	161061448	chr1	161046946	161069970	ARHGAP30
chr1	162727099	162727275	chr1	162631373	162787400	DDR2
chr1	162791518	162791533	chr1	162790702	162812817	HSD17B7
chr1	162868611	162868731	chr1	162824458	162868815	CCDC190
chr1	165470357	165480393	chr1	165476841	165582155	AL157714.2
chr1	165810722	165820504	chr1	165819353	165819787	AL451074.5
chr1	165810722	165820504	chr1	165724293	165827755	TMCO1
chr1	166077681	166077898	chr1	166057426	166166969	FAM78B
chr1	167434894	167435362	chr1	167430640	167518610	CD247
chr1	168410456	168410471	chr1	168400829	168495685	AL023755.1
chr1	168471943	168472230	chr1	168400829	168495685	AL023755.1
chr1	169089682	169089764	chr1	168695874	169103276	AL135926.1
chr1	169342573	169342930	chr1	169132531	169367967	NME7
chr1	169345256	169355261	chr1	169132531	169367967	NME7
chr1	169993601	169993604	chr1	169921326	170085208	KIFAP3
chr1	170643308	170643324	chr1	170598854	170647339	AL023495.1
chr1	170682343	170682347	chr1	170662728	170739419	PRRX1
chr1	171970697	171970700	chr1	171841498	172418466	DNM3
chr1	172571897	172572077	chr1	172532349	172611833	SUCO
chr1	174937711	174938006	chr1	174934947	174954261	Z99127.1
chr1	174937711	174938006	chr1	174159410	174995308	RABGAP1L
chr1	177419229	177419442	chr1	177393287	177597709	AL122019.1
chr1	178526112	178526625	chr1	178513077	178548602	TEX35
chr1	179353199	179353229	chr1	179293714	179358680	SOAT1
chr1	179522823	179522832	chr1	179365720	179554735	AXDND1
chr1	179827031	179837011	chr1	179829609	179836124	AL359853.2
chr1	180656312	180656714	chr1	180632004	180890251	XPR1
chr1	180888413	180888429	chr1	180632004	180890251	XPR1
chr1	182138470	182138478	chr1	182129310	182314061	LINC01344
chr1	182305182	182305189	chr1	182129310	182314061	LINC01344
chr1	183887206	183887208	chr1	183636085	183928531	RGL1
chr1	186878085	186878376	chr1	186828953	186988981	PLA2G4A
chr1	187666379	187666578	chr1	187070700	187686622	ERVMER61-1
chr1	190905314	190905328	chr1	190878145	191151410	AL138927.1
chr1	191119465	191119808	chr1	190878145	191151410	AL138927.1
chr1	192222969	192223236	chr1	192167786	192957713	AL390957.1
chr1	192293123	192293139	chr1	192167786	192957713	AL390957.1
chr1	196437011	196437117	chr1	196225779	196609225	KCNT2
chr1	197713763	197713944	chr1	197504748	197775696	DENND1B
chr1	198841815	198842126	chr1	198807493	198937429	MIR181A1HG
chr1	202204195	202205478	chr1	202193901	202319781	LGR6
chr1	202672766	202672795	chr1	202590596	202710417	SYT2
chr1	203499881	203500537	chr1	203494143	203508864	OPTC
chr1	206052518	206058913	chr1	206052723	206102459	RHEX
chr1	206052518	206058913	chr1	206035253	206062257	BX571818.1
chr1	207525760	207546841	chr1	207496147	207641765	CR1
chr1	207686063	207686203	chr1	207645113	207738416	CR1L
chr1	212186553	212186650	chr1	212168207	212190259	AL606468.1
chr1	215209187	215209872	chr1	215005775	215237093	KCNK2
chr1	216779095	216779567	chr1	216503246	217137755	ESRRG
chr1	217523952	217524847	chr1	217426992	217631082	GPATCH2
chr1	219900969	219901015	chr1	219685427	219958647	SLC30A10
chr1	219904226	219904479	chr1	219685427	219958647	SLC30A10
chr1	220012702	220012913	chr1	219968601	220046658	EPRS
chr1	222138383	222138951	chr1	222089169	222387434	AL356108.1
chr1	223558936	223608935	chr1	223538007	223665734	CAPN8
chr1	224378516	224378920	chr1	224356850	224379459	CNIH4
chr1	225574619	225574936	chr1	225486835	225653142	ENAH
chr1	225717469	225717482	chr1	225710968	225736274	AC099066.1
chr1	225717469	225717482	chr1	225700604	225752243	AC099066.2
chr1	226959972	226960662	chr1	226897536	226987545	COQ8A
chr1	227275254	227275256	chr1	226989865	227318474	CDC42BPA
chr1	230332040	230332054	chr1	230314482	230426371	PGBD5
chr1	231202033	231202269	chr1	231162112	231221556	TRIM67
chr1	231589470	231589486	chr1	231528653	231819244	TSNAX-DISC1
chr1	231799822	231799936	chr1	231528653	231819244	TSNAX-DISC1
chr1	231799822	231799936	chr1	231626815	232041272	DISC1
chr1	232415800	232416035	chr1	232397965	232561558	SIPA1L2
chr1	232452014	232452029	chr1	232397965	232561558	SIPA1L2
chr1	232733516	232733518	chr1	232727254	232742715	LINC01744
chr1	234207379	234207468	chr1	233904933	234324516	SLC35F3
chr1	234247310	234248566	chr1	233904933	234324516	SLC35F3
chr1	234397208	234397863	chr1	234391313	234479103	TARBP1
chr1	234669966	234669983	chr1	234646289	234683176	AL160408.1
chr1	234669966	234669983	chr1	234669523	234696153	AL160408.3
chr1	235409757	235410053	chr1	235328570	235448952	TBCE
chr1	235409757	235410053	chr1	235367360	235452443	TBCE
chr1	236003056	236003233	chr1	235975830	236065162	NID1
chr1	236186203	236186356	chr1	236142505	236221865	GPR137B
chr1	236713593	236715066	chr1	236686454	236764631	ACTN2
chr1	237405895	237405909	chr1	237042205	237833988	RYR2
chr1	237515650	237516065	chr1	237042205	237833988	RYR2
chr1	237609138	237609172	chr1	237042205	237833988	RYR2
chr1	239412305	239412347	chr1	239386565	239915452	CHRM3
chr1	240184921	240185202	chr1	240014348	240475189	FMN2
chr1	240777799	240778246	chr1	240775515	241357230	RGS7
chr1	242393207	242393767	chr1	242082986	242524696	PLD5
chr1	242444612	242444714	chr1	242082986	242524696	PLD5
chr1	243979526	243979762	chr1	243917402	244047317	AL591885.1
chr1	245102847	245103737	chr1	244969705	245127164	EFCAB2
chr1	245198946	245199006	chr1	245154985	245709431	KIF26B
chr1	245600041	245600318	chr1	245154985	245709431	KIF26B
chr1	245660289	245660301	chr1	245154985	245709431	KIF26B
chr1	245992007	245992811	chr1	245749342	246507312	SMYD3
chr1	246009972	246009983	chr1	245749342	246507312	SMYD3
chr1	246024293	246025340	chr1	245749342	246507312	SMYD3
chr1	246199768	246200685	chr1	245749342	246507312	SMYD3
chr1	246324966	246325317	chr1	245749342	246507312	SMYD3
chr1	246429029	246429041	chr1	245749342	246507312	SMYD3
chr1	246429758	246430207	chr1	245749342	246507312	SMYD3
chr1	246511841	246521948	chr1	246516039	246524287	LINC01743
chr1	246511841	246521948	chr1	246509038	246522592	AL356583.1
chr1	246575970	246576258	chr1	246566444	246668584	CNST
chr1	246642806	246642866	chr1	246566444	246668584	CNST
chr1	246785644	246786007	chr1	246776013	246792385	LINC01341
chr1	246785644	246786007	chr1	246771837	246839611	KIF28P
chr1	248383012	248384681	chr1	248375746	248391811	OR2T6
chr1	248404181	248404246	chr1	248403048	248408020	OR2T1
chr1	248911647	248911791	chr1	248906196	248919946	PGBD2
chr10	321773	323231	chr10	274190	689668	DIP2C
chr10	401907	402718	chr10	274190	689668	DIP2C
chr10	417598	418364	chr10	274190	689668	DIP2C
chr10	429198	429570	chr10	274190	689668	DIP2C
chr10	522816	523816	chr10	274190	689668	DIP2C
chr10	556042	556374	chr10	274190	689668	DIP2C
chr10	608104	608731	chr10	274190	689668	DIP2C
chr10	639081	639191	chr10	274190	689668	DIP2C
chr10	655742	656353	chr10	274190	689668	DIP2C
chr10	655742	656353	chr10	649948	669581	PRR26
chr10	678762	679358	chr10	274190	689668	DIP2C
chr10	1010037	1010275	chr10	988019	1019936	GTPBP4
chr10	1118019	1118434	chr10	1049538	1132384	WDR37
chr10	1212590	1212895	chr10	1177318	1737476	ADARB2
chr10	1229677	1229708	chr10	1177318	1737476	ADARB2
chr10	1326674	1327946	chr10	1177318	1737476	ADARB2
chr10	1340191	1341783	chr10	1177318	1737476	ADARB2
chr10	1373766	1374012	chr10	1177318	1737476	ADARB2
chr10	1464079	1464867	chr10	1177318	1737476	ADARB2
chr10	1560432	1560585	chr10	1177318	1737476	ADARB2
chr10	1592230	1593014	chr10	1177318	1737476	ADARB2
chr10	1616363	1617834	chr10	1177318	1737476	ADARB2
chr10	1633523	1633646	chr10	1177318	1737476	ADARB2
chr10	1700216	1700889	chr10	1177318	1737476	ADARB2
chr10	2521068	2523429	chr10	2501783	2567239	AL713851.1
chr10	2562627	2562648	chr10	2501783	2567239	AL713851.1
chr10	3085001	3085456	chr10	3066333	3137712	PFKP
chr10	3115382	3115477	chr10	3066333	3137712	PFKP
chr10	3242637	3242726	chr10	3232388	3257932	AL451164.1
chr10	3251902	3252560	chr10	3232388	3257932	AL451164.1
chr10	3752484	3752778	chr10	3751067	3763226	AL450322.2
chr10	5639724	5639727	chr10	5638867	5666595	ASB13
chr10	5916474	5916742	chr10	5890203	5937594	FBH1
chr10	6206745	6206859	chr10	6144934	6254644	PFKFB3
chr10	6335654	6345774	chr10	6277687	6335982	AL137145.2
chr10	6819003	6819593	chr10	6682513	6823789	AL158210.2
chr10	6819003	6819593	chr10	6737418	6840712	AL392086.3
chr10	6819003	6819593	chr10	6779549	6879450	LINC00707
chr10	6819003	6819593	chr10	6779608	6877888	AL392086.2
chr10	6894551	6894685	chr10	6891457	6920472	AL392086.1
chr10	7719923	7720158	chr10	7703269	7749520	ITIH2
chr10	7901011	7901015	chr10	7818504	8016627	TAF3
chr10	8260089	8269907	chr10	8259331	8268305	LINC00708
chr10	9854420	9854423	chr10	9758783	9878060	AL358214.1
chr10	11107932	11107980	chr10	10798397	11336675	CELF2
chr10	11885353	11885545	chr10	11849608	11894700	PROSER2-AS1
chr10	12401009	12401345	chr10	12349482	12835545	CAMK1D
chr10	12413483	12413606	chr10	12349482	12835545	CAMK1D
chr10	12625427	12625648	chr10	12349482	12835545	CAMK1D
chr10	12774999	12776123	chr10	12349482	12835545	CAMK1D
chr10	12825124	12825173	chr10	12349482	12835545	CAMK1D
chr10	14442802	14442816	chr10	13643706	14462142	FRMD4A
chr10	14568304	14568729	chr10	14518557	14774897	FAM107B
chr10	15149047	15149620	chr10	15102584	15168693	NMT2
chr10	15229563	15229787	chr10	15211643	15371062	FAM171A1
chr10	19238066	19238100	chr10	19048771	19790401	MALRD1
chr10	19315003	19315695	chr10	19048771	19790401	MALRD1
chr10	19497369	19497381	chr10	19048771	19790401	MALRD1
chr10	19644477	19644481	chr10	19048771	19790401	MALRD1
chr10	23331532	23331763	chr10	23201916	23344845	C10orf67
chr10	25418757	25418776	chr10	25174802	25602226	GPR158
chr10	29430517	29430651	chr10	29409402	29487745	SVIL-AS1
chr10	30677486	30677589	chr10	30655489	30717266	SVIL2P
chr10	32031717	32032016	chr10	32009010	32056431	KIF5B
chr10	37983010	37983214	chr10	37976825	37992467	AL117337.1
chr10	38021425	38021427	chr10	38010650	38065088	ZNF33A
chr10	43181881	43181884	chr10	43138486	43185308	CSGALNACT2
chr10	44928681	44928702	chr10	44911200	44937002	TMEM72
chr10	44928681	44928702	chr10	44811024	44959689	TMEM72-AS1
chr10	46526434	46526534	chr10	46375752	46537864	AC244230.2
chr10	49621954	49622050	chr10	49609095	49665104	CHAT
chr10	49741636	49742546	chr10	49734643	49762379	OGDHL
chr10	51169656	51169657	chr10	50990891	52298350	PRKG1
chr10	51449643	51449647	chr10	50990891	52298350	PRKG1
chr10	52707168	52707183	chr10	52450874	52755409	LNCAROD
chr10	54332231	54332388	chr10	53802771	55627942	PCDH15
chr10	54757276	54757742	chr10	53802771	55627942	PCDH15
chr10	55002598	55002601	chr10	53802771	55627942	PCDH15
chr10	59225143	59225162	chr10	59176590	59247774	PHYHIPL
chr10	60545021	60545045	chr10	60026298	60733490	ANK3
chr10	62751125	62751140	chr10	62682652	62805887	AC067751.1
chr10	65671224	65671246	chr10	65570338	65768835	LINC01515
chr10	67825655	67825659	chr10	67796665	67838166	DNAJC12
chr10	68235133	68235150	chr10	68233251	68242379	AC016395.1
chr10	68926064	68926161	chr10	68901278	68946847	DDX50
chr10	69238257	69238662	chr10	69220303	69267559	HKDC1
chr10	69850404	69850420	chr10	69801867	69964275	COL13A1
chr10	70407944	70408249	chr10	70404379	70428618	EIF4EBP2
chr10	70554904	70554983	chr10	70478821	70568449	PALD1
chr10	70845654	70845666	chr10	70815961	70881173	SGPL1
chr10	71420385	71420604	chr10	71396934	71815947	CDH23
chr10	71433775	71433791	chr10	71396934	71815947	CDH23
chr10	71688368	71689245	chr10	71396934	71815947	CDH23
chr10	72198016	72198389	chr10	72096032	72217134	ASCC1
chr10	75333686	75333728	chr10	75269819	75373500	ZNF503-AS1
chr10	75333686	75333728	chr10	75279726	75401246	ZNF503
chr10	77519905	77520342	chr10	76869601	77638369	KCNMA1
chr10	79935934	79936097	chr10	79904898	79951029	BMS1P21
chr10	82367551	82370767	chr10	81875314	82987179	NRG3
chr10	82491293	82491317	chr10	81875314	82987179	NRG3
chr10	86121294	86121635	chr10	85599555	86366493	GRID1
chr10	86203534	86203550	chr10	85599555	86366493	GRID1
chr10	86504399	86504625	chr10	86435256	86521815	WAPL
chr10	87613909	87613925	chr10	87607985	87659279	AL138767.3
chr10	87613909	87613925	chr10	87610163	87660003	AL138767.1
chr10	90455299	90455316	chr10	90454170	90502968	AL391704.1
chr10	90455299	90455316	chr10	90402521	90540805	AL391704.2
chr10	90467739	90467755	chr10	90462717	90467952	AL391704.3
chr10	90467739	90467755	chr10	90454170	90502968	AL391704.1
chr10	90467739	90467755	chr10	90402521	90540805	AL391704.2
chr10	92012072	92012271	chr10	91923769	92030325	BTAF1
chr10	92975709	92975968	chr10	92834713	93059493	EXOC6
chr10	95908782	95908838	chr10	95860548	95924844	AL365273.2
chr10	95908782	95908838	chr10	95753206	96090238	ENTPD1-AS1
chr10	95908782	95908838	chr10	95907603	96032684	CC2D2B
chr10	95986203	95986374	chr10	95753206	96090238	ENTPD1-AS1
chr10	95986203	95986374	chr10	95907603	96032684	CC2D2B
chr10	96415716	96415776	chr10	96364606	96513918	TLL2
chr10	96439124	96439380	chr10	96364606	96513918	TLL2
chr10	98735245	98735258	chr10	98457077	99235862	HPSE2
chr10	101250822	101250977	chr10	101229594	101270148	LBX1-AS1
chr10	101855062	101855356	chr10	101845599	102056193	ARMH3
chr10	102000595	102000606	chr10	101845599	102056193	ARMH3
chr10	102995143	102995221	chr10	102918293	103090221	CNNM2
chr10	103129533	103129802	chr10	103088017	103193306	NT5C2
chr10	103992646	103992756	chr10	103967201	104029233	SLK
chr10	104035785	104036243	chr10	104031286	104085957	COL17A1
chr10	104057439	104057457	chr10	104031286	104085957	COL17A1
chr10	104807121	104807136	chr10	104641101	105265235	SORCS3
chr10	104840764	104840852	chr10	104641101	105265235	SORCS3
chr10	108087329	108087941	chr10	107694973	108197849	LINC01435
chr10	108730141	108730355	chr10	108710518	108839363	AL356476.1
chr10	114253163	114253296	chr10	114239330	114291513	VWA2
chr10	117126438	117126790	chr10	116881482	117126586	SHTN1
chr10	119287042	119287440	chr10	119207589	119459742	GRK5
chr10	119312917	119313386	chr10	119207589	119459742	GRK5
chr10	122608359	122609551	chr10	122560665	122643736	DMBT1
chr10	122976474	122976489	chr10	122954381	122997513	PSTK
chr10	123935749	123936106	chr10	123706207	123940267	CPXM2
chr10	124471387	124471783	chr10	124461834	124617888	LHPP
chr10	124506641	124507931	chr10	124461834	124617888	LHPP
chr10	124610299	124611053	chr10	124461834	124617888	LHPP
chr10	125824766	125825186	chr10	125823546	125853695	BCCIP
chr10	126251448	126252321	chr10	126012381	126388455	ADAM12
chr10	126564835	126565431	chr10	126424997	126670446	C10orf90
chr10	126576655	126576660	chr10	126424997	126670446	C10orf90
chr10	126947214	126948436	chr10	126905409	127452517	DOCK1
chr10	126952365	126953280	chr10	126905409	127452517	DOCK1
chr10	127263366	127263369	chr10	126905409	127452517	DOCK1
chr10	127392028	127392043	chr10	126905409	127452517	DOCK1
chr10	128219299	128219620	chr10	128181032	128317726	LINC01163
chr10	129919946	129920108	chr10	129835283	129963841	EBF3
chr10	130081809	130081812	chr10	130020025	130110817	C10orf143
chr10	130096569	130096571	chr10	130020025	130110817	C10orf143
chr10	131176222	131176967	chr10	131092391	131311721	TCERG1L
chr10	132154985	132155261	chr10	132104671	132184809	JAKMIP3
chr10	132160578	132160602	chr10	132104671	132184809	JAKMIP3
chr10	132251669	132252040	chr10	132207492	132331847	STK32C
chr10	132351843	132352809	chr10	132332154	132379918	LRRC27
chr10	132358485	132358993	chr10	132332154	132379918	LRRC27
chr10	132443954	132444335	chr10	132444327	132449408	C10orf91
chr10	132512541	132512824	chr10	132511626	132518191	AL451069.1
chr10	132514641	132514687	chr10	132511626	132518191	AL451069.1
chr10	132521884	132522452	chr10	132520827	132522449	LINC01165
chr10	132578478	132578580	chr10	132537820	132783480	INPP5A
chr10	132622236	132623058	chr10	132537820	132783480	INPP5A
chr10	132771600	132772948	chr10	132537820	132783480	INPP5A
chr10	132820436	132824719	chr10	132808392	132942823	CFAP46
chr10	132825953	132826776	chr10	132808392	132942823	CFAP46
chr10	132851825	132852742	chr10	132808392	132942823	CFAP46
chr10	132858232	132858503	chr10	132808392	132942823	CFAP46
chr10	132863505	132865006	chr10	132808392	132942823	CFAP46
chr10	132888305	132888850	chr10	132808392	132942823	CFAP46
chr10	133222008	133223023	chr10	133160447	133226412	KNDC1
chr10	133333447	133334702	chr10	133309410	133352529	ZNF511-PRAP1
chr10	133333447	133334702	chr10	133324072	133336935	CALY
chr11	321338	322622	chr11	318640	325631	AC136475.1
chr11	321338	322622	chr11	319669	327537	IFITM3
chr11	321338	322622	chr11	321991	322426	AC136475.4
chr11	321338	322622	chr11	322186	322727	AC136475.8
chr11	428014	428028	chr11	417933	442011	ANO9
chr11	430802	431643	chr11	417933	442011	ANO9
chr11	474820	475595	chr11	448268	491399	PTDSS2
chr11	585210	585675	chr11	576486	612222	PHRF1
chr11	664354	665364	chr11	644233	706715	DEAF1
chr11	881338	881670	chr11	867860	915058	CHID1
chr11	964776	965300	chr11	924894	1012245	AP2A2
chr11	995694	995716	chr11	924894	1012245	AP2A2
chr11	1076424	1076859	chr11	1074875	1110511	MUC2
chr11	1078610	1081559	chr11	1074875	1110511	MUC2
chr11	1166257	1167239	chr11	1157953	1201138	MUC5AC
chr11	1287382	1287904	chr11	1274371	1309654	TOLLIP
chr11	1351973	1352473	chr11	1350359	1364286	AC136297.1
chr11	1417475	1418667	chr11	1389899	1462689	BRSK2
chr11	1433161	1435314	chr11	1389899	1462689	BRSK2
chr11	1599077	1599081	chr11	1571353	1599184	KRTAP5-AS1
chr11	2369411	2379518	chr11	2372638	2372750	RF00019
chr11	2369411	2379518	chr11	2376177	2397419	CD81
chr11	2369411	2379518	chr11	2328749	2377992	CD81-AS1
chr11	2474700	2474710	chr11	2444684	2849110	KCNQ1
chr11	2560330	2570375	chr11	2444684	2849110	KCNQ1
chr11	2921752	2923323	chr11	2899721	2925246	SLC22A18
chr11	3096910	3097148	chr11	3087116	3166739	OSBPL5
chr11	3246580	3292668	chr11	3276045	3276390	NDUFA5P8
chr11	3246580	3292668	chr11	3289311	3289642	AC109309.2
chr11	3629269	3629495	chr11	3609901	3637559	TRPC2
chr11	4781193	4781602	chr11	4704927	4992429	MMP26
chr11	4886717	4886734	chr11	4704927	4992429	MMP26
chr11	5863906	5863920	chr11	5663557	5938619	TRIM5
chr11	5875216	5875226	chr11	5663557	5938619	TRIM5
chr11	7591453	7591467	chr11	7513298	7657127	PPFIBP2
chr11	7813728	7815754	chr11	7704628	7882947	AC044810.3
chr11	7813728	7815754	chr11	7754393	7905955	AC044810.2
chr11	8158728	8159037	chr11	8106093	8169055	RIC3
chr11	8818099	8818117	chr11	8693351	8910951	ST5
chr11	9486336	9486467	chr11	9460319	9528524	ZNF143
chr11	9705004	9706373	chr11	9664077	9752991	SWAP70
chr11	10249695	10249904	chr11	9778667	10294207	SBF2
chr11	10344459	10344643	chr11	10308313	10507579	AMPD3
chr11	10802029	10802036	chr11	10797050	10809110	EIF4G2
chr11	11559595	11560330	chr11	11270876	11622005	GALNT18
chr11	11926961	11926979	chr11	11841423	11959323	USP47
chr11	12130970	12131181	chr11	12094008	12359144	MICAL2
chr11	13791470	13791488	chr11	13784029	13848002	LINC02548
chr11	16906267	16907175	chr11	16777317	17014443	PLEKHA7
chr11	16974616	16975047	chr11	16974693	16975013	AC116533.1
chr11	16974616	16975047	chr11	16777317	17014443	PLEKHA7
chr11	18918519	18945368	chr11	18933813	18939507	MRGPRX1
chr11	18918519	18945368	chr11	18934985	18939721	AC023078.5
chr11	19618912	19618914	chr11	19350724	20121598	NAV2
chr11	19859962	19860177	chr11	19350724	20121598	NAV2
chr11	21002294	21002308	chr11	20669551	21575681	NELL1
chr11	21317424	21317433	chr11	20669551	21575681	NELL1
chr11	22241254	22241258	chr11	21799934	22283357	ANO5
chr11	22243732	22243905	chr11	21799934	22283357	ANO5
chr11	24602142	24602351	chr11	24496970	25082631	LUZP2
chr11	24771396	24771414	chr11	24496970	25082631	LUZP2
chr11	24918880	24919137	chr11	24496970	25082631	LUZP2
chr11	25043905	25044129	chr11	24496970	25082631	LUZP2
chr11	27567572	27568292	chr11	27506838	27698174	BDNF-AS
chr11	28844558	28844787	chr11	28702615	29063821	AC090833.1
chr11	30485425	30485472	chr11	30384493	30586872	MPPED2
chr11	30928614	30928615	chr11	30830369	31369810	DCDC1
chr11	31213100	31213163	chr11	30830369	31369810	DCDC1
chr11	32755775	32756315	chr11	32602246	32794658	CCDC73
chr11	33403178	33403504	chr11	33403216	33403605	AL137161.1
chr11	33403178	33403504	chr11	33376466	33674102	KIAA1549L
chr11	33880163	33880165	chr11	33858576	33892289	LMO2
chr11	34087278	34087645	chr11	34051683	34101156	CAPRIN1
chr11	35403844	35403950	chr11	35251205	35420063	SLC1A2
chr11	36055105	36055123	chr11	35943981	36232136	LDLRAD3
chr11	36309610	36309666	chr11	36296288	36465204	PRR5L
chr11	41072282	41072282	chr11	40114203	41459773	LRRC4C
chr11	43855889	43855899	chr11	43829709	43880726	AC087521.2
chr11	43855889	43855899	chr11	43680558	43856617	HSD17B12
chr11	45101590	45102295	chr11	45095806	45235110	PRDM11
chr11	46161858	46162120	chr11	46123031	46177106	AC024475.4
chr11	47036035	47036038	chr11	46936689	47164385	C11orf49
chr11	47557534	47557576	chr11	47557534	47557833	RN7SL652P
chr11	47638287	47638553	chr11	47617315	47642623	MTCH2
chr11	50168280	50178079	chr11	50170156	50190441	AC109635.5
chr11	50291042	50291045	chr11	50279828	50298452	AC109635.4
chr11	56375615	56376551	chr11	56375624	56376553	OR8U1
chr11	56672038	56672803	chr11	56667545	56674664	OR2AH1P
chr11	56703069	56704399	chr11	56699095	56703884	OR9G1
chr11	58139888	58139931	chr11	58023881	58181616	OR9Q1
chr11	58404364	58404377	chr11	58402464	58406874	OR5B3
chr11	59282588	59282742	chr11	59268876	59284033	AP002358.1
chr11	59645299	59645383	chr11	59636716	59668980	PATL1
chr11	60622592	60622798	chr11	60615729	60687267	LINC00301
chr11	61340310	61340329	chr11	61333210	61353295	TKFC
chr11	62122836	62122926	chr11	62116470	62123767	AP002793.1
chr11	62386439	62386509	chr11	62337448	62393412	ASRGL1
chr11	63092529	63092532	chr11	63079940	63144221	SLC22A24
chr11	64594593	64596249	chr11	64590641	64602353	SLC22A12
chr11	64706063	64706180	chr11	64606174	64723188	NRXN2
chr11	65971219	65971691	chr11	65961689	65979828	SART1
chr11	66216854	66216868	chr11	66070363	66244747	PACS1
chr11	66462139	66462157	chr11	66435075	66466738	MRPL11
chr11	67222592	67222667	chr11	67119269	67258087	KDM2A
chr11	67233498	67233576	chr11	67119269	67258087	KDM2A
chr11	67499552	67499598	chr11	67491768	67506263	PITPNM1
chr11	68206965	68208316	chr11	68154863	68213828	KMT5B
chr11	68264321	68264739	chr11	68261335	68272001	C11orf24
chr11	69068239	69069797	chr11	69048897	69162440	TPCN2
chr11	69076638	69077399	chr11	69048897	69162440	TPCN2
chr11	69110404	69111065	chr11	69048897	69162440	TPCN2
chr11	69124643	69124688	chr11	69048897	69162440	TPCN2
chr11	71065199	71066413	chr11	70467856	71252577	SHANK2
chr11	71124062	71124352	chr11	70467856	71252577	SHANK2
chr11	71149916	71150438	chr11	70467856	71252577	SHANK2
chr11	71527629	71527667	chr11	71527267	71528674	KRTAP5-7
chr11	72201652	72201675	chr11	72163322	72209241	AP000812.1
chr11	72601134	72601303	chr11	72576141	72674591	PDE2A
chr11	74066267	74066273	chr11	74012714	74171210	C2CD3
chr11	75763434	75763447	chr11	75758455	75768647	AP001922.1
chr11	75763434	75763447	chr11	75759512	75801535	DGAT2
chr11	76619300	76619323	chr11	76607853	76630427	AP001189.5
chr11	77178192	77178261	chr11	77128264	77215241	MYO7A
chr11	78805278	78805282	chr11	78652831	79440948	TENM4
chr11	78879008	78879939	chr11	78652831	79440948	TENM4
chr11	79138318	79139786	chr11	78652831	79440948	TENM4
chr11	82161505	82161894	chr11	81879851	82718082	MIR4300HG
chr11	82215120	82215135	chr11	81879851	82718082	MIR4300HG
chr11	87977566	88003092	chr11	87847259	88045608	AP000676.5
chr11	88687553	88687597	chr11	88504576	89065945	GRM5
chr11	90267332	90267346	chr11	90251204	90915052	DISC1FP1
chr11	94232894	94241277	chr11	94238150	94279206	AP002784.1
chr11	99314577	99316028	chr11	99020953	100358885	CNTN5
chr11	99819277	99819336	chr11	99020953	100358885	CNTN5
chr11	100779498	100779602	chr11	100687653	100993941	ARHGAP42
chr11	100837926	100837952	chr11	100687653	100993941	ARHGAP42
chr11	101177943	101178021	chr11	101129077	101209591	PGR-AS1
chr11	101925704	101925713	chr11	101915015	102001058	CEP126
chr11	102601087	102601390	chr11	102576835	102625332	MMP20
chr11	104915863	104915882	chr11	104901549	104919073	CASP17P
chr11	105491201	105491209	chr11	105137721	105531697	CARD18
chr11	105524331	105524527	chr11	105137721	105531697	CARD18
chr11	106709556	106710425	chr11	106674012	107018524	GUCY1A2
chr11	106968776	106968778	chr11	106674012	107018524	GUCY1A2
chr11	108113145	108113358	chr11	108105074	108121684	AP002433.1
chr11	112331773	112331900	chr11	112270749	112362534	AP002884.1
chr11	112747001	112747388	chr11	112637342	112751131	AP003100.2
chr11	115328669	115328749	chr11	115169218	115504957	CADM1
chr11	117260638	117260954	chr11	117232625	117286445	RNF214
chr11	117812776	117812792	chr11	117800844	117828698	FXYD2
chr11	117812776	117812792	chr11	117427773	117817525	DSCAML1
chr11	118421766	118421899	chr11	118401154	118431496	ATP5MG
chr11	118421766	118421899	chr11	118401602	118482737	AP001267.5
chr11	119507895	119508867	chr11	119381778	119526664	USP2-AS1
chr11	119648173	119648446	chr11	119608423	119659284	AP003393.1
chr11	119648173	119648446	chr11	119623408	119729084	NECTIN1
chr11	120328596	120329162	chr11	120325129	120333682	TMEM136
chr11	120876110	120876500	chr11	120867933	120894797	AP004147.1
chr11	120876110	120876500	chr11	120511700	120988904	GRIK4
chr11	121185260	121186204	chr11	121101173	121191493	TECTA
chr11	123371084	123371087	chr11	123358428	123627774	GRAMD1B
chr11	123457111	123457140	chr11	123358428	123627774	GRAMD1B
chr11	123514332	123524353	chr11	123358428	123627774	GRAMD1B
chr11	123584374	123584422	chr11	123358428	123627774	GRAMD1B
chr11	126226055	126226529	chr11	126211414	126262986	FAM118B
chr11	126276308	126276346	chr11	126269055	126278131	FOXRED1
chr11	126632686	126632700	chr11	126423359	127003460	KIRREL3
chr11	126799012	126799492	chr11	126423359	127003460	KIRREL3
chr11	129825367	129825427	chr11	129815819	129860003	TMEM45B
chr11	130193782	130193975	chr11	130159562	130210376	ST14
chr11	131308272	131308307	chr11	131253422	131350917	AP002856.2
chr11	131865759	131866178	chr11	131370478	132336822	NTM
chr11	132054373	132060411	chr11	131370478	132336822	NTM
chr11	132069817	132070652	chr11	131370478	132336822	NTM
chr11	132125654	132125939	chr11	131370478	132336822	NTM
chr11	133027784	133027805	chr11	132414977	133532519	OPCML
chr11	133082371	133082595	chr11	132414977	133532519	OPCML
chr11	133354202	133354241	chr11	132414977	133532519	OPCML
chr11	133932259	133933054	chr11	133908564	133956985	IGSF9B
chr11	134308113	134308691	chr11	134274245	134319564	GLB1L3
chr11	134369429	134369609	chr11	134331874	134378341	GLB1L2
chr11	134440167	134440720	chr11	134436473	134505661	AP004608.1
chr11	134451471	134451933	chr11	134436473	134505661	AP004608.1
chr11	134565511	134565711	chr11	134563396	134573056	AP004550.1
chr11	134737130	134737610	chr11	134735596	134763810	AP001999.1
chr11	134759406	134760411	chr11	134735596	134763810	AP001999.1
chr12	163126	163403	chr12	66765	178460	IQSEC3
chr12	197049	197209	chr12	190077	214570	SLC6A12
chr12	419500	421242	chr12	389273	442645	CCDC77
chr12	676203	676203	chr12	674801	684127	LINC02455
chr12	783532	783787	chr12	752593	911452	WNK1
chr12	1078863	1079711	chr12	990509	1495933	ERC1
chr12	1088905	1090934	chr12	990509	1495933	ERC1
chr12	1293246	1293469	chr12	990509	1495933	ERC1
chr12	1574337	1574532	chr12	1565993	1594165	FBXL14
chr12	1921487	1922088	chr12	1917951	1922867	AC005342.2
chr12	2214735	2214736	chr12	1970786	2697950	CACNA1C
chr12	2255793	2256091	chr12	1970786	2697950	CACNA1C
chr12	2520069	2520887	chr12	1970786	2697950	CACNA1C
chr12	2539200	2539892	chr12	1970786	2697950	CACNA1C
chr12	2572299	2573029	chr12	1970786	2697950	CACNA1C
chr12	2768337	2768538	chr12	2761200	2775658	ITFG2-AS1
chr12	2768337	2768538	chr12	2695765	2812902	AC092471.1
chr12	5812574	5812700	chr12	5531869	5946232	ANO2
chr12	5931437	5932460	chr12	5531869	5946232	ANO2
chr12	6362711	6362982	chr12	6346843	6377730	SCNN1A
chr12	6893214	6893493	chr12	6873569	6914243	LRRC23
chr12	6909023	6909515	chr12	6873569	6914243	LRRC23
chr12	6949899	6950080	chr12	6946468	6961316	PTPN6
chr12	7101063	7101290	chr12	7089587	7109273	C1RL
chr12	7196172	7197566	chr12	7188685	7218574	PEX5
chr12	7815983	7816442	chr12	7812512	7891148	SLC2A14
chr12	9257977	9258500	chr12	9228533	9275817	A2MP1
chr12	9257977	9258500	chr12	9240406	9261050	AC010175.1
chr12	9403560	9408465	chr12	9398355	9414851	AC141557.1
chr12	10002372	10002449	chr12	9985642	10013424	CLEC1B
chr12	10081588	10081604	chr12	10069554	10111627	CLEC1A
chr12	10293157	10293162	chr12	10226058	10329600	KLRD1
chr12	11066591	11066601	chr12	10824960	11171608	PRH1
chr12	11066591	11066601	chr12	10845849	11171600	PRH1-PRR4
chr12	11066591	11066601	chr12	10937406	11171573	TAS2R14
chr12	11076045	11098150	chr12	11076769	11079171	TAS2R64P
chr12	11076045	11098150	chr12	11097179	11097274	AC018630.1
chr12	11076045	11098150	chr12	11091287	11092313	TAS2R43
chr12	11076045	11098150	chr12	10824960	11171608	PRH1
chr12	11076045	11098150	chr12	10845849	11171600	PRH1-PRR4
chr12	11076045	11098150	chr12	10937406	11171573	TAS2R14
chr12	11105813	11106239	chr12	10824960	11171608	PRH1
chr12	11105813	11106239	chr12	10845849	11171600	PRH1-PRR4
chr12	11105813	11106239	chr12	10937406	11171573	TAS2R14
chr12	13011435	13011919	chr12	13000451	13040679	AC023790.2
chr12	13127028	13127073	chr12	13044284	13142521	FAM234B
chr12	19787364	19787444	chr12	19775451	20009937	AC024901.1
chr12	20612597	20612766	chr12	20369245	20684381	PDE3A
chr12	20623623	20623843	chr12	20369245	20684381	PDE3A
chr12	22869437	22869761	chr12	22699859	23174125	AC084816.1
chr12	23867058	23867062	chr12	23529500	24562544	SOX5
chr12	24007141	24007773	chr12	23529500	24562544	SOX5
chr12	24307511	24307728	chr12	23529500	24562544	SOX5
chr12	24335972	24335989	chr12	23529500	24562544	SOX5
chr12	25077174	25077406	chr12	25004342	25108334	LRMP
chr12	25106518	25106529	chr12	25004342	25108334	LRMP
chr12	25174331	25174758	chr12	25108420	25195162	CASC1
chr12	26784986	26785881	chr12	26336515	26833198	ITPR2
chr12	26805723	26805728	chr12	26336515	26833198	ITPR2
chr12	26831669	26831874	chr12	26336515	26833198	ITPR2
chr12	27711862	27711879	chr12	27710773	27756295	MRPS35
chr12	28264356	28264392	chr12	28133249	28581511	CCDC91
chr12	28362280	28362296	chr12	28133249	28581511	CCDC91
chr12	31120435	31122654	chr12	31111652	31201235	AC024940.1
chr12	31649858	31650040	chr12	31647160	31673114	ETFBKMT
chr12	32205718	32205730	chr12	32106835	32383633	BICD1
chr12	32251980	32252234	chr12	32106835	32383633	BICD1
chr12	39711839	39713943	chr12	39626167	39908300	C12orf40
chr12	40247458	40247832	chr12	40196744	40369285	LRRK2
chr12	40438982	40438995	chr12	40395853	40443847	AC107023.1
chr12	40438982	40438995	chr12	40393395	40570832	MUC19
chr12	40485346	40487243	chr12	40393395	40570832	MUC19
chr12	40488688	40488688	chr12	40393395	40570832	MUC19
chr12	40504823	40505549	chr12	40393395	40570832	MUC19
chr12	42088883	42088896	chr12	42081845	42144879	GXYLT1
chr12	43745711	43745817	chr12	43718993	43758817	PUS7L
chr12	44797927	44797959	chr12	44508275	44921848	NELL2
chr12	45781372	45781384	chr12	45729665	45908040	ARID2
chr12	49611659	49611869	chr12	49568218	49644666	PRPF40B
chr12	51498764	51498897	chr12	51391317	51515763	SLC4A8
chr12	52409096	52410001	chr12	52407580	52428494	AC055736.1
chr12	52419896	52419912	chr12	52407580	52428494	AC055736.1
chr12	52419896	52419912	chr12	52411742	52421867	KRT90P
chr12	54013956	54014055	chr12	53985845	54034888	AC012531.2
chr12	54013956	54014055	chr12	53990624	54030823	HOXC6
chr12	56557730	56558335	chr12	56521929	56596196	RBMS2
chr12	57191701	57191992	chr12	57128493	57213351	LRP1
chr12	58961600	58961614	chr12	58920639	59064238	AC068305.2
chr12	63322323	63322391	chr12	63292625	63360037	AC026116.1
chr12	64783848	64783854	chr12	64780516	64881032	TBC1D30
chr12	65425002	65425057	chr12	65278643	65491430	MSRB3
chr12	67311532	67311552	chr12	67269281	67319951	CAND1
chr12	69728845	69728859	chr12	69713633	69738568	AC025263.1
chr12	70286123	70288278	chr12	70242994	70354993	CNOT2
chr12	70687310	70687338	chr12	70638073	70920843	PTPRR
chr12	71207375	71210700	chr12	71125085	71441898	TSPAN8
chr12	71564135	71564758	chr12	71439770	71586310	LGR5
chr12	75855930	75856000	chr12	75563202	75984015	AC078923.1
chr12	76429240	76429307	chr12	76351797	76559809	OSBPL8
chr12	78943790	78945728	chr12	78863993	79452008	SYT1
chr12	85135716	85135720	chr12	85036314	85264457	LRRIQ1
chr12	86110254	86110323	chr12	85955666	86838904	MGAT4C
chr12	86480427	86480631	chr12	85955666	86838904	MGAT4C
chr12	94950286	94950504	chr12	94897055	95003770	NDUFA12
chr12	95195689	95195698	chr12	95076749	95217482	FGD6
chr12	95355503	95355505	chr12	95311312	95442482	AC084879.1
chr12	97117733	97117736	chr12	96985656	97185609	AC007656.1
chr12	98492560	98492581	chr12	98485544	98503855	LINC02453
chr12	100294430	100294431	chr12	100267140	100341724	SCYL2
chr12	101056897	101056916	chr12	100717526	101128641	ANO4
chr12	101708547	101713687	chr12	101696947	101744140	CHPT1
chr12	101747430	101747701	chr12	101745497	101830938	GNPTAB
chr12	102405198	102405268	chr12	102304355	102463491	LINC02456
chr12	103768494	103768648	chr12	103746315	103768858	AC025265.1
chr12	104923206	104923379	chr12	104802553	104958744	SLC41A2
chr12	106272423	106272455	chr12	106237877	106304279	CKAP4
chr12	106497169	106497225	chr12	106495958	106774918	AC079385.1
chr12	108835870	108836053	chr12	108778192	108857590	SSH1
chr12	109209813	109210281	chr12	109116595	109268226	ACACB
chr12	109867944	109868300	chr12	109850943	109880488	GLTP
chr12	110178783	110178906	chr12	110124335	110218797	IFT81
chr12	110880654	110880886	chr12	110846769	110907535	CCDC63
chr12	110905880	110906069	chr12	110846769	110907535	CCDC63
chr12	111247526	111267370	chr12	111034024	111350554	CUX2
chr12	111325606	111326506	chr12	111034024	111350554	CUX2
chr12	112287223	112297417	chr12	112160188	112382439	HECTD4
chr12	113091432	113091611	chr12	113056709	113098028	DTX1
chr12	120351847	120356019	chr12	120341330	120369180	MSI1
chr12	120441989	120442289	chr12	120438198	120460006	AL021546.1
chr12	120467812	120468113	chr12	120461668	120469793	SRSF9
chr12	121268083	121268101	chr12	121237691	121298308	CAMKK2
chr12	121747243	121748256	chr12	121712752	121783001	TMEM120B
chr12	123911266	123912510	chr12	123762188	123936206	DNAH10
chr12	124234918	124235138	chr12	123973241	124316024	RFLNA
chr12	124839644	124840058	chr12	124776856	124882668	SCARB1
chr12	124849841	124850353	chr12	124776856	124882668	SCARB1
chr12	124897784	124907799	chr12	124901512	124901611	RNU6-927P
chr12	124999614	124999921	chr12	124993700	125031231	BRI3BP
chr12	125089700	125090743	chr12	125065379	125143333	AACS
chr12	125307729	125308049	chr12	125186836	125662377	TMEM132B
chr12	125612840	125613208	chr12	125186836	125662377	TMEM132B
chr12	126405313	126405335	chr12	126400792	126405528	AC007368.2
chr12	126405313	126405335	chr12	126191151	126434227	AC007368.1
chr12	128473089	128473760	chr12	128267403	128707915	TMEM132C
chr12	128814184	128814294	chr12	128813186	128814750	AC108704.2
chr12	128814184	128814294	chr12	128793191	128823983	SLC15A4
chr12	129303136	129303634	chr12	129071725	129903666	TMEM132D
chr12	129538811	129539010	chr12	129071725	129903666	TMEM132D
chr12	129828669	129828810	chr12	129071725	129903666	TMEM132D
chr12	129855060	129858835	chr12	129071725	129903666	TMEM132D
chr12	130338244	130338766	chr12	130337887	130372637	PIWIL1
chr12	130482697	130483322	chr12	130396137	130716281	RIMBP2
chr12	130660321	130660326	chr12	130651371	130669233	AC095350.1
chr12	130660321	130660326	chr12	130396137	130716281	RIMBP2
chr12	131037361	131037616	chr12	130953907	131141469	ADGRD1
chr12	131045852	131046989	chr12	130953907	131141469	ADGRD1
chr12	131477530	131477728	chr12	131469311	131492951	AC073578.1
chr12	132094799	132094827	chr12	132084283	132131639	EP400P1
chr12	132148890	132150765	chr12	132144448	132152473	NOC4L
chr12	132223362	132224362	chr12	132196372	132329349	GALNT9
chr12	132231969	132234221	chr12	132196372	132329349	GALNT9
chr12	132303371	132305408	chr12	132196372	132329349	GALNT9
chr12	132316902	132317273	chr12	132196372	132329349	GALNT9
chr12	132556458	132556897	chr12	132489551	132585188	FBRSL1
chr12	132606885	132606903	chr12	132603150	132610543	LRCOL1
chr12	132691966	132695220	chr12	132687606	132704991	PXMP2
chr12	132691966	132695220	chr12	132688049	132714912	AC135586.2
chr12	132718358	132718646	chr12	132710819	132722734	PGAM5
chr12	132775945	132776165	chr12	132768909	132828858	GOLGA3
chr12	132787534	132787923	chr12	132768909	132828858	GOLGA3
chr12	132792786	132793550	chr12	132768909	132828858	GOLGA3
chr12	132939822	132939990	chr12	132918308	132956306	ZNF605
chr12	132939822	132939990	chr12	132822187	132956304	CHFR
chr12	132954400	132954479	chr12	132918308	132956306	ZNF605
chr12	132954400	132954479	chr12	132822187	132956304	CHFR
chr13	18212562	18212875	chr13	18195297	18232024	FAM230C
chr13	24046536	24046557	chr13	23979700	24321031	AL359736.1
chr13	24046536	24046557	chr13	23979805	24307074	SPATA13
chr13	24189619	24190390	chr13	23979700	24321031	AL359736.1
chr13	24189619	24190390	chr13	23979805	24307074	SPATA13
chr13	24522760	24522932	chr13	24408157	24597676	TPTE2P6
chr13	24737719	24738166	chr13	24723101	24738690	AL391560.1
chr13	26972688	26972871	chr13	26965967	26991996	AL160035.1
chr13	29557647	29559474	chr13	29509410	29595688	SLC7A1
chr13	33360635	33360727	chr13	33355206	33676768	AL139383.1
chr13	37652668	37652729	chr13	37636636	37870425	TRPC4
chr13	38978486	38988665	chr13	38965925	38991066	STOML3
chr13	40214144	40214740	chr13	40079106	40535807	LINC00598
chr13	42373132	42373519	chr13	42339188	42485956	LINC02341
chr13	45368245	45378000	chr13	45341345	45393413	TPT1-AS1
chr13	45485368	45485574	chr13	45464898	45536630	COG3
chr13	49468614	49468640	chr13	49444374	49495003	SETDB2
chr13	50607017	50607135	chr13	50082171	50723236	DLEU1
chr13	51348679	51348849	chr13	51335773	51364735	SERPINE3
chr13	51774730	51775743	chr13	51763951	51845159	AL162377.3
chr13	51774730	51775743	chr13	51767993	51804157	DHRS12
chr13	52460453	52460752	chr13	52455429	52476628	CKAP2
chr13	60037034	60037035	chr13	60012751	60044357	DIAPH3-AS1
chr13	60037034	60037035	chr13	59665583	60163987	DIAPH3
chr13	62019371	62019853	chr13	62003525	62029548	LINC00358
chr13	62688042	62688741	chr13	62672285	62732359	LINC00448
chr13	63917792	63917905	chr13	63851197	64076044	LINC00355
chr13	69721062	69721080	chr13	69700594	70108493	KLHL1
chr13	71118062	71118162	chr13	71015141	71168417	LINC00348
chr13	77703918	77705084	chr13	77697854	77764242	SLAIN1
chr13	78020030	78020672	chr13	78012883	78053595	LINC00446
chr13	78020030	78020672	chr13	77919689	78617328	RNF219-AS1
chr13	85395634	85395832	chr13	85363601	85544570	LINC00351
chr13	85730226	85730368	chr13	85693937	85783203	AL356413.1
chr13	87492100	87492288	chr13	87427214	87671259	MIR4500HG
chr13	91609017	91609033	chr13	91398607	92873682	GPC5
chr13	91861708	91861727	chr13	91398607	92873682	GPC5
chr13	92172976	92172986	chr13	91398607	92873682	GPC5
chr13	93453550	93453567	chr13	93226842	94407401	GPC6
chr13	93468468	93468478	chr13	93226842	94407401	GPC6
chr13	95025163	95025473	chr13	95019829	95301475	ABCC4
chr13	97329601	97329837	chr13	97221434	97394120	MBNL2
chr13	97339102	97339204	chr13	97221434	97394120	MBNL2
chr13	99430357	99430374	chr13	99429211	99432702	AL136961.1
chr13	99463028	99463247	chr13	99446311	99564006	TM9SF2
chr13	100451671	100452200	chr13	100089015	100530437	PCCA
chr13	100883707	100883720	chr13	100708325	101059286	NALCN-AS1
chr13	100976726	100976809	chr13	100708325	101059286	NALCN-AS1
chr13	108998755	109008817	chr13	108596152	109208007	MYO16
chr13	109023176	109023667	chr13	108596152	109208007	MYO16
chr13	109048915	109049031	chr13	108596152	109208007	MYO16
chr13	109488948	109489318	chr13	109478739	109731700	AL163541.1
chr13	110043204	110043907	chr13	109988097	110057331	AL355974.2
chr13	110456936	110457202	chr13	110456396	110463287	COL4A2-AS2
chr13	111326181	111326326	chr13	111316184	111344249	TEX29
chr13	111621478	111621915	chr13	111588201	111672608	AL359649.1
chr13	111621478	111621915	chr13	111596009	111642079	LINC02337
chr13	112657509	112657815	chr13	112647044	112684497	ATP11AUN
chr13	112713870	112714153	chr13	112690329	112887168	ATP11A
chr13	112715341	112715525	chr13	112690329	112887168	ATP11A
chr13	112723285	112723299	chr13	112690329	112887168	ATP11A
chr13	112749649	112750648	chr13	112745449	112754693	ATP11A-AS1
chr13	112749649	112750648	chr13	112690329	112887168	ATP11A
chr13	112803877	112804484	chr13	112690329	112887168	ATP11A
chr13	112863089	112864850	chr13	112690329	112887168	ATP11A
chr13	112872802	112873433	chr13	112690329	112887168	ATP11A
chr13	112937731	112938357	chr13	112894378	113099739	MCF2L
chr13	112972296	112972861	chr13	112894378	113099739	MCF2L
chr13	113011471	113012983	chr13	112894378	113099739	MCF2L
chr13	113032933	113033484	chr13	112894378	113099739	MCF2L
chr13	113067440	113068717	chr13	112894378	113099739	MCF2L
chr13	113079797	113080327	chr13	112894378	113099739	MCF2L
chr13	113089207	113089476	chr13	112894378	113099739	MCF2L
chr13	113151338	113151812	chr13	113149432	113154002	AL137002.2
chr13	113161757	113162978	chr13	113158654	113172383	PROZ
chr13	113232020	113232315	chr13	113208193	113267108	CUL4A
chr13	113262765	113263196	chr13	113262920	113262999	MIR8075
chr13	113262765	113263196	chr13	113208193	113267108	CUL4A
chr13	113412679	113413192	chr13	113399610	113453524	ADPRHL1
chr13	113424657	113424699	chr13	113399610	113453524	ADPRHL1
chr13	113434241	113437241	chr13	113399610	113453524	ADPRHL1
chr13	113672558	113723020	chr13	113667155	113737735	GRK1
chr13	113760567	113761039	chr13	113759240	113816995	TMEM255B
chr13	113788026	113788403	chr13	113759240	113816995	TMEM255B
chr13	113817240	113817581	chr13	113815630	113845744	GAS6-AS1
chr13	113836708	113836948	chr13	113815630	113845744	GAS6-AS1
chr13	113836708	113836948	chr13	113820549	113864067	GAS6
chr13	113913591	113914559	chr13	113888306	113923512	LINC00452
chr13	114006364	114008103	chr13	113977783	114132611	RASA3
chr13	114010577	114010818	chr13	113977783	114132611	RASA3
chr13	114019589	114020230	chr13	113977783	114132611	RASA3
chr13	114029698	114030435	chr13	113977783	114132611	RASA3
chr13	114043819	114044544	chr13	113977783	114132611	RASA3
chr13	114080818	114081133	chr13	113977783	114132611	RASA3
chr13	114119484	114120541	chr13	113977783	114132611	RASA3
chr13	114198619	114199993	chr13	114175485	114215835	AL160396.1
chr13	114198619	114199993	chr13	114154691	114223084	CFAP97D2
chr14	20016136	20016154	chr14	20014143	20019307	OR4K14
chr14	21427340	21427523	chr14	21385194	21456126	CHD8
chr14	27832047	27832056	chr14	27258717	27845286	AL390334.1
chr14	33586235	33586246	chr14	32934933	33804176	NPAS3
chr14	35007531	35007792	chr14	34981957	35029567	SRP54
chr14	35948054	35949823	chr14	35947556	35950044	AL133304.1
chr14	35948054	35949823	chr14	35897982	36063743	AL133304.3
chr14	35977107	35977600	chr14	35897982	36063743	AL133304.3
chr14	36810881	36810960	chr14	36808871	36828729	AL162464.1
chr14	36810881	36810960	chr14	36678431	37172866	SLC25A21
chr14	38100186	38101312	chr14	38034287	38194281	AL392023.2
chr14	38938466	38938545	chr14	38749339	38948273	LINC00639
chr14	39033513	39033643	chr14	39031919	39109646	SEC23A
chr14	41826848	41826973	chr14	41607570	41904549	LRFN5
chr14	47366885	47366900	chr14	46840092	47674954	MDGA2
chr14	49725322	49725639	chr14	49693105	49753152	KLHDC1
chr14	50870909	50871060	chr14	50857891	50944736	PYGL
chr14	52529689	52530615	chr14	52430590	52552522	TXNDC16
chr14	55331755	55332097	chr14	55325834	55339501	AL158801.3
chr14	55331755	55332097	chr14	55271303	55361918	FBXO34
chr14	56200142	56200312	chr14	56117814	56301526	PELI2
chr14	59749933	59750710	chr14	59595976	59870966	RTN1
chr14	60065376	60065689	chr14	59969116	60091783	AL157911.1
chr14	60108768	60108782	chr14	60091911	60169133	PCNX4
chr14	61755333	61755335	chr14	61734138	61776260	AL137129.1
chr14	61919803	61919848	chr14	61811974	62112550	SYT16
chr14	64354319	64354559	chr14	64341673	64387986	TEX21P
chr14	64822368	64822374	chr14	64746283	64879907	SPTB
chr14	65978114	65978215	chr14	65957297	66004523	AL391261.2
chr14	66683341	66683432	chr14	66507407	67181803	GPHN
chr14	66953146	66953165	chr14	66507407	67181803	GPHN
chr14	67366833	67366852	chr14	67359997	67386516	EIF2S1
chr14	67396137	67396436	chr14	67386983	67412200	PLEK2
chr14	68039433	68289954	chr14	68113706	68114144	AL133370.2
chr14	68039433	68289954	chr14	68125004	68130196	AL133370.1
chr14	68039433	68289954	chr14	68149617	68149908	RN7SL706P
chr14	68039433	68289954	chr14	68236243	68236539	RN7SL108P
chr14	68039433	68289954	chr14	67819779	68730218	RAD51B
chr14	69924764	69925098	chr14	69854131	70032366	SMOC1
chr14	70397966	70398135	chr14	70326064	70417074	SYNJ2BP-COX16
chr14	70397966	70398135	chr14	70366496	70417061	SYNJ2BP
chr14	72444754	72444883	chr14	71932439	72566529	RGS6
chr14	73294866	73294967	chr14	73275107	73458617	NUMB
chr14	73353565	73353612	chr14	73275107	73458617	NUMB
chr14	75171690	75171732	chr14	75131470	75176631	TMED10
chr14	77460457	77460470	chr14	77457870	77469474	AHSA1
chr14	78516350	78516367	chr14	78170373	79868290	NRXN3
chr14	78731960	78731968	chr14	78170373	79868290	NRXN3
chr14	79257343	79257616	chr14	78170373	79868290	NRXN3
chr14	80488210	80488216	chr14	80476983	80959517	CEP128
chr14	81320429	81320439	chr14	81260656	81436465	STON2
chr14	81807126	81807186	chr14	81741002	82030349	AL355838.1
chr14	82665961	82675808	chr14	82642620	82706825	LINC02301
chr14	85615721	85615723	chr14	85530144	85654426	FLRT2
chr14	88310157	88310241	chr14	88180103	88326907	KCNK10
chr14	88684236	88684237	chr14	88612431	88792752	EML5
chr14	89608198	89608440	chr14	89412312	89954659	AL137230.2
chr14	89608198	89608440	chr14	89124871	89619149	FOXN3
chr14	89788204	89788507	chr14	89412312	89954659	AL137230.2
chr14	90718835	90718851	chr14	90524564	90816479	TTC7B
chr14	90797290	90797470	chr14	90524564	90816479	TTC7B
chr14	91293008	91293579	chr14	91271323	91417844	CCDC88C
chr14	92546976	92547388	chr14	92513774	92688994	RIN3
chr14	92889294	92889391	chr14	92886352	92893506	AL117192.1
chr14	95419834	95419927	chr14	95407266	95475836	SYNE3
chr14	96340034	96340175	chr14	96279202	96363870	ATG2B
chr14	97787738	97788457	chr14	97786565	97789256	AL355097.1
chr14	99928011	99928174	chr14	99737693	99942060	EML1
chr14	100462788	100463115	chr14	100376418	100530303	WDR25
chr14	100526878	100526982	chr14	100376418	100530303	WDR25
chr14	100873197	100873479	chr14	100836269	100947194	AL117190.1
chr14	100957275	100957558	chr14	100894770	101038859	MEG8
chr14	101038306	101038559	chr14	100894770	101038859	MEG8
chr14	104153434	104153641	chr14	104138723	104180894	KIF26A
chr14	104231789	104232589	chr14	104223584	104288069	AL590079.1
chr14	104250787	104252100	chr14	104223584	104288069	AL590079.1
chr14	104944048	104950990	chr14	104937244	104978357	AHNAK2
chr14	105015381	105015470	chr14	105009573	105021148	CDCA4
chr14	105349786	105350083	chr14	105300563	105398147	PACS2
chr14	105442642	105442859	chr14	105398579	105450106	TEX22
chr14	105442642	105442859	chr14	105419820	105470729	MTA1
chr14	105617839	105637247	chr14	105620506	105626066	IGHG4
chr14	105617839	105637247	chr14	105621116	105621180	MIR8071-1
chr14	106719158	106757987	chr14	106723574	106724093	IGHV2-70D
chr14	106719158	106757987	chr14	106728163	106728615	IGHV3-69-1
chr14	106719158	106757987	chr14	106737110	106737547	IGHV1-69-2
chr14	106719158	106757987	chr14	106750289	106750594	AC245369.1
chr15	20381434	20381446	chr15	20379495	20506180	HERC2P3
chr15	23103993	23104004	chr15	23083094	23121324	ELMO2P1
chr15	24512639	24512654	chr15	24493137	24652130	PWRN1
chr15	25527940	25528443	chr15	25484831	25578791	LINC02250
chr15	25757816	25758937	chr15	25677273	25865172	ATP10A
chr15	26627365	26627380	chr15	26543546	26939539	GABRB3
chr15	26716752	26717280	chr15	26543546	26939539	GABRB3
chr15	26776204	26776642	chr15	26543546	26939539	GABRB3
chr15	27307206	27307781	chr15	26971282	27541991	GABRG3
chr15	27387802	27388416	chr15	26971282	27541991	GABRG3
chr15	27520634	27520646	chr15	27483035	27541991	AC104002.3
chr15	27520634	27520646	chr15	26971282	27541991	GABRG3
chr15	27848866	27849262	chr15	27754875	28099358	OCA2
chr15	27929813	27929832	chr15	27754875	28099358	OCA2
chr15	28914927	28915317	chr15	28884483	29118315	APBA2
chr15	29131585	29131616	chr15	29120254	29570723	FAM189A1
chr15	29529204	29529246	chr15	29120254	29570723	FAM189A1
chr15	29948914	29950510	chr15	29699367	29968865	TJP1
chr15	30172823	30173340	chr15	30170563	30179943	AC120045.1
chr15	30674321	30674849	chr15	30624548	30685606	AC091057.6
chr15	30674321	30674849	chr15	30644633	30723495	AC091057.7
chr15	30674321	30674849	chr15	30658717	30772993	AC091057.1
chr15	31423080	31423194	chr15	31326855	31435665	KLF13
chr15	31510836	31511297	chr15	31475398	31870789	OTUD7A
chr15	32154793	32155147	chr15	31923438	32173018	CHRNA7
chr15	32657199	32657221	chr15	32641676	32697098	SCG5
chr15	32657199	32657221	chr15	32656084	32673065	AC123768.1
chr15	32949887	32950062	chr15	32765545	33194733	FMN1
chr15	33057974	33058126	chr15	32765545	33194733	FMN1
chr15	33820898	33820899	chr15	33310945	33866121	RYR3
chr15	33894559	33894823	chr15	33866227	34039176	AVEN
chr15	34310571	34310804	chr15	34229996	34338060	SLC12A6
chr15	34346610	34346665	chr15	34343315	34357737	NUTM1
chr15	36703223	36703433	chr15	36579611	36810248	C15orf41
chr15	39399389	39399405	chr15	38865322	39427195	AC013652.1
chr15	39702423	39702437	chr15	39588357	39782830	FSIP1
chr15	40422535	40422780	chr15	40405795	40435947	IVD
chr15	41031417	41031650	chr15	40978880	41116354	INO80
chr15	43570456	43586342	chr15	43533462	43590253	PPIP5K1
chr15	45892139	45892277	chr15	45705078	45931069	AC068722.1
chr15	47215131	47215146	chr15	47184101	47774223	SEMA6D
chr15	48258066	48258492	chr15	48178438	48304078	SLC12A1
chr15	50564248	50564312	chr15	50552473	50686815	TRPM7
chr15	50877476	50877480	chr15	50839875	50908599	AC021752.1
chr15	50930072	50930367	chr15	50908672	51005900	AP4E1
chr15	54156777	54156794	chr15	53978201	54633414	UNC13C
chr15	54602883	54602886	chr15	53978201	54633414	UNC13C
chr15	56824730	56824733	chr15	56652488	56918571	AC090517.4
chr15	56824730	56824733	chr15	56795460	56918499	AC090517.5
chr15	57687584	57688788	chr15	57591908	57714745	GCOM1
chr15	59433245	59433250	chr15	59372693	59523549	FAM81A
chr15	60113711	60113772	chr15	60073554	60118320	AC009654.1
chr15	60349814	60350178	chr15	60347134	60402883	ANXA2
chr15	61348448	61348455	chr15	61298791	61635449	AC104574.2
chr15	66212004	66212012	chr15	65895079	66253747	MEGF11
chr15	66375810	66375920	chr15	66336206	66386746	TIPIN
chr15	66586908	66587312	chr15	66582190	66685794	LINC01169
chr15	66864649	66864650	chr15	66860303	66867023	AC110048.2
chr15	67002507	67002582	chr15	66984108	67065268	AC087482.1
chr15	67041180	67041297	chr15	66984108	67065268	AC087482.1
chr15	67352556	67352567	chr15	67254800	67502260	IQCH
chr15	68691343	68691344	chr15	68578969	68727806	CORO2B
chr15	71199440	71199937	chr15	71096952	71783383	THSD4
chr15	71593143	71593464	chr15	71096952	71783383	THSD4
chr15	71757512	71757556	chr15	71096952	71783383	THSD4
chr15	72347196	72347211	chr15	72278867	72351794	AC009690.2
chr15	72347196	72347211	chr15	72284727	72375981	AC009690.1
chr15	72347196	72347211	chr15	72340919	72376476	HEXA
chr15	74216609	74216617	chr15	74202705	74336472	CCDC33
chr15	75481396	75481937	chr15	75463251	75579289	PTPN9
chr15	76080304	76080312	chr15	76059837	76229121	TMEM266
chr15	76230514	76230516	chr15	76215355	76311472	ETFA
chr15	77699271	77699774	chr15	77613027	77820900	LINGO1
chr15	78599733	78599826	chr15	78593052	78621295	CHRNA3
chr15	80355808	80355809	chr15	80344853	80403575	AC016705.2
chr15	80911882	80912135	chr15	80896190	80948867	AC027808.1
chr15	80911882	80912135	chr15	80779343	80951776	CEMIP
chr15	81198745	81199032	chr15	81159575	81314058	IL16
chr15	82211553	82211620	chr15	82130230	82262763	EFL1
chr15	82309523	82309601	chr15	82298553	82334609	ADAMTS7P1
chr15	82606519	82606831	chr15	82543201	82648861	CPEB1
chr15	84398527	84398529	chr15	84398316	84411701	DNM1P51
chr15	86973883	86974583	chr15	86938797	86988426	AC016987.1
chr15	86973883	86974583	chr15	86079973	87029052	AGBL1
chr15	89507631	89509363	chr15	89508961	89510416	AC013391.3
chr15	89507631	89509363	chr15	89505277	89524034	LINC00928
chr15	90646952	90647381	chr15	90620007	90717141	CRTC3-AS1
chr15	90655445	90655624	chr15	90620007	90717141	CRTC3-AS1
chr15	90871538	90871543	chr15	90868592	90883458	FURIN
chr15	91438351	91440230	chr15	91408708	91605211	CRAT37
chr15	91956956	91957161	chr15	91853695	92172435	SLCO3A1
chr15	92143354	92143504	chr15	91853695	92172435	SLCO3A1
chr15	94051794	94052272	chr15	93718542	94070820	LINC01579
chr15	94051794	94052272	chr15	93905405	94107938	LINC01581
chr15	94348324	94348442	chr15	94231538	94483952	MCTP2
chr15	95047056	95047109	chr15	94841059	95169864	AC087633.2
chr15	96112045	96113007	chr15	96112628	96116051	AC012409.5
chr15	96112045	96113007	chr15	95990582	96300990	AC012409.2
chr15	96112045	96113007	chr15	96110040	96327361	NR2F2-AS1
chr15	97356244	97356450	chr15	97295881	97432094	LINC02253
chr15	99116386	99117797	chr15	99098217	99135593	SYNM
chr15	99798236	99798465	chr15	99790156	99806927	DNM1P46
chr15	100011256	100011408	chr15	99971589	100342005	ADAMTS17
chr15	100058149	100058392	chr15	99971589	100342005	ADAMTS17
chr15	100390874	100391409	chr15	100372939	100437914	CERS3-AS1
chr15	100544342	100544449	chr15	100400395	100544995	CERS3
chr15	100554284	100558570	chr15	100553529	100558954	PRKXP1
chr15	101311636	101312185	chr15	101297142	101525202	PCSK6
chr15	101387700	101387752	chr15	101297142	101525202	PCSK6
chr15	101390175	101390342	chr15	101297142	101525202	PCSK6
chr15	101493369	101493407	chr15	101297142	101525202	PCSK6
chr15	101506318	101506587	chr15	101297142	101525202	PCSK6
chr15	101752932	101763984	chr15	101751032	101794302	DNM1P47
chr16	30303	30549	chr16	17514	35195	Z84723.1
chr16	30303	30549	chr16	29336	38321	IL9RP3
chr16	159822	160882	chr16	153892	166768	HBM
chr16	239137	239331	chr16	234546	268971	FAM234A
chr16	370267	370408	chr16	366969	371289	MRPL28
chr16	378138	378521	chr16	370773	387113	TMEM8A
chr16	397652	397745	chr16	396725	410367	NME4
chr16	433037	433317	chr16	425619	523011	RAB11FIP3
chr16	458266	459552	chr16	425619	523011	RAB11FIP3
chr16	467389	468333	chr16	425619	523011	RAB11FIP3
chr16	503880	504966	chr16	425619	523011	RAB11FIP3
chr16	550546	551286	chr16	547185	553847	Z97986.1
chr16	550546	551286	chr16	527717	554636	CAPN15
chr16	571068	571632	chr16	566995	584136	PIGQ
chr16	571068	571632	chr16	568837	576257	Z98883.1
chr16	612939	613087	chr16	589357	629272	RAB40C
chr16	696678	696758	chr16	692498	705829	FBXL16
chr16	795410	795545	chr16	788046	800737	CHTF18
chr16	857418	859988	chr16	853634	981318	LMF1
chr16	893983	894466	chr16	853634	981318	LMF1
chr16	914488	914825	chr16	853634	981318	LMF1
chr16	950637	955908	chr16	853634	981318	LMF1
chr16	1075840	1076154	chr16	1064093	1078731	SSTR5-AS1
chr16	1092241	1093359	chr16	1090005	1096244	C1QTNF8
chr16	1102696	1102767	chr16	1101260	1105461	AL031713.1
chr16	1258594	1258897	chr16	1256059	1258998	TPSD1
chr16	1599518	1599719	chr16	1580527	1610328	AL133297.2
chr16	1599518	1599719	chr16	1510427	1612110	IFT140
chr16	1871894	1871896	chr16	1833987	1884294	MEIOB
chr16	2104921	2105062	chr16	2088710	2135898	PKD1
chr16	2786890	2787486	chr16	2783953	2787948	PRSS33
chr16	3039307	3039322	chr16	3037403	3059370	MMP25-AS1
chr16	3393155	3393259	chr16	3382081	3401065	ZSCAN32
chr16	3393155	3393259	chr16	3382113	3397745	AC025283.2
chr16	3393155	3393259	chr16	3365099	3479550	AC025283.3
chr16	4211414	4211890	chr16	4189374	4242080	SRL
chr16	4344173	4344869	chr16	4331549	4355607	PAM16
chr16	4344173	4344869	chr16	4340251	4420494	CORO7-PAM16
chr16	5295011	5295025	chr16	5239802	7713338	RBFOX1
chr16	5652978	5653571	chr16	5239802	7713338	RBFOX1
chr16	6256126	6256324	chr16	5239802	7713338	RBFOX1
chr16	6450741	6450875	chr16	5239802	7713338	RBFOX1
chr16	7229487	7230117	chr16	5239802	7713338	RBFOX1
chr16	7491380	7491394	chr16	5239802	7713338	RBFOX1
chr16	8645986	8646028	chr16	8621683	8649654	METTL22
chr16	9573729	9573879	chr16	9542045	9614894	AC007221.2
chr16	10039958	10040017	chr16	9753404	10182754	GRIN2A
chr16	11493824	11494175	chr16	11359845	11527245	AC099489.1
chr16	12202926	12203603	chr16	11976737	12574289	SNX29
chr16	12322679	12323255	chr16	11976737	12574289	SNX29
chr16	13006024	13015995	chr16	12901620	13240413	SHISA9
chr16	16168206	16168304	chr16	16148928	16223522	ABCC6
chr16	16171707	16172578	chr16	16148928	16223522	ABCC6
chr16	19321669	19321672	chr16	19285739	19322145	CLEC19A
chr16	20566451	20566896	chr16	20536226	20576427	ACSM2B
chr16	24872867	24873124	chr16	24845841	24911628	SLC5A11
chr16	25072169	25072256	chr16	25071490	25072727	AC133552.4
chr16	27713596	27713862	chr16	27678940	27718806	AC016597.1
chr16	27713596	27713862	chr16	27550133	27780369	KIAA0556
chr16	27941451	27941651	chr16	27787535	28063509	GSG1L
chr16	28915100	28915336	chr16	28904421	28936526	RABEP2
chr16	30752128	30752357	chr16	30748270	30761176	PHKG2
chr16	48247011	48247473	chr16	48244296	48363122	LONP2
chr16	48247011	48247473	chr16	48166910	48247568	ABCC11
chr16	48337609	48337680	chr16	48244296	48363122	LONP2
chr16	49686771	49686775	chr16	49487524	49857919	ZNF423
chr16	52248856	52249159	chr16	52238082	52269440	AC007333.1
chr16	53149742	53149759	chr16	53055033	53329150	CHD9
chr16	55687190	55687192	chr16	55655604	55706192	SLC6A2
chr16	58119750	58120054	chr16	58113588	58129450	CFAP20
chr16	58256940	58257256	chr16	58231157	58283836	CCDC113
chr16	58849637	58849873	chr16	58733912	59108974	AC092378.1
chr16	58849637	58849873	chr16	58847807	58880213	AC092378.2
chr16	60007244	60007259	chr16	59855353	60053973	LINC02141
chr16	61960038	61960437	chr16	61647242	62037035	CDH8
chr16	64392318	64392320	chr16	64364781	64600247	AC092131.1
chr16	65321733	65322657	chr16	65233056	65432820	AC009055.1
chr16	65321733	65322657	chr16	65284499	65576300	LINC00922
chr16	65527114	65537097	chr16	65284499	65576300	LINC00922
chr16	67340724	67341192	chr16	67326798	67385203	LRRC36
chr16	67809198	67809490	chr16	67806765	67832148	TSNAXIP1
chr16	68641730	68642007	chr16	68636189	68722616	CDH3
chr16	69191412	69191505	chr16	69131291	69231130	UTP4
chr16	69191412	69191505	chr16	69187129	69309052	SNTB2
chr16	69728977	69728992	chr16	69727013	69742563	AC092115.3
chr16	69738410	69738412	chr16	69727013	69742563	AC092115.3
chr16	71384453	71384718	chr16	71358713	71390438	CALB2
chr16	71946806	71946931	chr16	71929538	71999978	PKD1L3
chr16	73247019	73248210	chr16	72782885	73891871	ZFHX3
chr16	75574796	75574808	chr16	75541399	75608445	AC025287.1
chr16	76505237	76510128	chr16	76277278	76559238	CNTNAP4
chr16	76831878	76831895	chr16	76736342	76928169	AC106729.1
chr16	77815686	77815990	chr16	77788530	77980107	VAT1L
chr16	78193550	78193550	chr16	78099413	79212667	WWOX
chr16	79770146	79770146	chr16	79715232	79770563	MAFTRR
chr16	79770146	79770146	chr16	79676108	79807922	LINC01229
chr16	80183527	80183543	chr16	80155053	80563135	AC105411.1
chr16	80410956	80411157	chr16	80155053	80563135	AC105411.1
chr16	80763264	80763367	chr16	80597906	80804329	CDYL2
chr16	81576960	81578296	chr16	81445170	81711762	CMIP
chr16	81754234	81754462	chr16	81738248	81767868	AC099524.1
chr16	81765049	81765622	chr16	81738248	81767868	AC099524.1
chr16	82116106	82116256	chr16	82044336	82139631	AC092142.1
chr16	83031166	83031301	chr16	82626803	83800640	CDH13
chr16	83444842	83445233	chr16	82626803	83800640	CDH13
chr16	83657815	83659432	chr16	82626803	83800640	CDH13
chr16	84930349	84930939	chr16	84928353	84939603	LINC02176
chr16	85519198	85519761	chr16	85169525	85676204	GSE1
chr16	85972580	85974129	chr16	85963328	85985386	AC092723.4
chr16	86278725	86279081	chr16	86221423	86301303	LINC01081
chr16	86522724	86522986	chr16	86520383	86523897	AC009108.3
chr16	87217589	87218911	chr16	87212122	87226430	AC136285.1
chr16	87217589	87218911	chr16	87083562	87317420	C16orf95
chr16	87304274	87304422	chr16	87302876	87334273	AC010531.1
chr16	87304274	87304422	chr16	87083562	87317420	C16orf95
chr16	87502266	87502300	chr16	87492555	87515635	AC092720.1
chr16	87738532	87739673	chr16	87696485	87765992	KLHDC4
chr16	87999479	88000582	chr16	87949244	88077318	BANP
chr16	88077037	88077195	chr16	87949244	88077318	BANP
chr16	88272185	88272492	chr16	88234785	88302511	AC138512.1
chr16	88277780	88279306	chr16	88234785	88302511	AC138512.1
chr16	88283882	88284108	chr16	88234785	88302511	AC138512.1
chr16	88493040	88493553	chr16	88453317	88537016	ZFPM1
chr16	88614899	88615272	chr16	88570381	88631966	ZC3H18
chr16	88668174	88668403	chr16	88663298	88687186	SNAI3-AS1
chr16	88712910	88713297	chr16	88706463	88715386	CTU2
chr16	88728341	88729967	chr16	88715338	88785220	PIEZO1
chr16	88731917	88731957	chr16	88715338	88785220	PIEZO1
chr16	88731917	88731957	chr16	88731180	88741425	AC138028.2
chr16	88888462	88888588	chr16	88874858	88977204	CBFA2T3
chr16	89088656	89088898	chr16	89088375	89164121	ACSF3
chr16	89117895	89118030	chr16	89088375	89164121	ACSF3
chr16	89147125	89147358	chr16	89088375	89164121	ACSF3
chr16	89224967	89224982	chr16	89217703	89237071	ZNF778
chr16	89566206	89566337	chr16	89560657	89566828	RPL13
chr16	89617565	89617788	chr16	89613308	89638456	DPEP1
chr16	89618914	89619862	chr16	89613308	89638456	DPEP1
chr16	89648448	89649197	chr16	89644431	89657845	CHMP1A
chr16	89745499	89745654	chr16	89737549	89816657	FANCA
chr16	89843691	89844014	chr16	89818179	89871319	SPIRE2
chr16	89852017	89852995	chr16	89818179	89871319	SPIRE2
chr16	89907341	89908839	chr16	89873570	89913627	TCF25
chr16	89907341	89908839	chr16	89906157	89918233	AC092143.3
chr17	254666	256958	chr17	212389	386254	RPH3AL
chr17	264262	264396	chr17	212389	386254	RPH3AL
chr17	309405	309791	chr17	212389	386254	RPH3AL
chr17	314396	317569	chr17	212389	386254	RPH3AL
chr17	340338	341158	chr17	212389	386254	RPH3AL
chr17	353520	353716	chr17	352638	357581	AC129507.2
chr17	353520	353716	chr17	212389	386254	RPH3AL
chr17	355648	356653	chr17	352638	357581	AC129507.2
chr17	355648	356653	chr17	354737	356882	AC129507.3
chr17	355648	356653	chr17	212389	386254	RPH3AL
chr17	371618	371624	chr17	212389	386254	RPH3AL
chr17	380317	381545	chr17	212389	386254	RPH3AL
chr17	505742	506327	chr17	503171	511347	AC015853.2
chr17	509051	510555	chr17	503171	511347	AC015853.2
chr17	509051	510555	chr17	508668	721717	VPS53
chr17	541302	542155	chr17	508668	721717	VPS53
chr17	552426	553063	chr17	552566	553417	AC015853.1
chr17	552426	553063	chr17	508668	721717	VPS53
chr17	598851	599002	chr17	508668	721717	VPS53
chr17	617527	619981	chr17	508668	721717	VPS53
chr17	648644	649792	chr17	508668	721717	VPS53
chr17	657783	658756	chr17	508668	721717	VPS53
chr17	820333	821762	chr17	799313	979770	NXN
chr17	841375	841724	chr17	799313	979770	NXN
chr17	891680	892302	chr17	799313	979770	NXN
chr17	941305	942334	chr17	799313	979770	NXN
chr17	948807	949746	chr17	799313	979770	NXN
chr17	951217	952584	chr17	799313	979770	NXN
chr17	1035309	1035646	chr17	1003518	1229738	ABR
chr17	1062177	1065611	chr17	1003518	1229738	ABR
chr17	1072355	1072568	chr17	1003518	1229738	ABR
chr17	1117074	1119332	chr17	1003518	1229738	ABR
chr17	1121514	1121796	chr17	1003518	1229738	ABR
chr17	1153362	1153828	chr17	1003518	1229738	ABR
chr17	1163432	1164539	chr17	1003518	1229738	ABR
chr17	1172951	1173331	chr17	1003518	1229738	ABR
chr17	1219591	1219770	chr17	1003518	1229738	ABR
chr17	2304291	2304379	chr17	2303383	2325260	SRR
chr17	2354808	2356873	chr17	2337498	2381058	SGSM2
chr17	2448239	2448241	chr17	2405562	2511891	METTL16
chr17	3031218	3032334	chr17	2755705	3037739	RAP1GAP2
chr17	3327958	3327960	chr17	3276942	3386317	OR3A2
chr17	3544153	3544319	chr17	3510502	3557995	TRPV3
chr17	3685623	3687347	chr17	3672199	3696404	P2RX5
chr17	3685623	3687347	chr17	3663063	3696194	P2RX5-TAX1BP3
chr17	3788694	3788886	chr17	3714628	3801243	ITGAE
chr17	3899223	3899262	chr17	3896592	3916500	P2RX1
chr17	4132630	4132780	chr17	4004445	4143020	ZZEF1
chr17	4462080	4462892	chr17	4433688	4488208	SPNS3
chr17	5356658	5357053	chr17	5282265	5385812	RABEP1
chr17	6007765	6007839	chr17	5772926	6080792	AC007846.2
chr17	6030276	6030541	chr17	5772926	6080792	AC007846.2
chr17	6593285	6593644	chr17	6578148	6640927	KIAA0753
chr17	8480963	8481112	chr17	8474205	8630761	MYH10
chr17	9413988	9414157	chr17	9250471	9576591	STX8
chr17	9429708	9430237	chr17	9250471	9576591	STX8
chr17	9527279	9536789	chr17	9250471	9576591	STX8
chr17	9630986	9631109	chr17	9576627	9643459	CFAP52
chr17	10300083	10300454	chr17	10291820	10317926	AC005291.2
chr17	10846406	10847006	chr17	10729777	10880895	AC015908.7
chr17	10846406	10847006	chr17	10844674	10880895	AC015908.2
chr17	13782435	13784104	chr17	13756478	14069495	COX10-AS1
chr17	17831080	17831080	chr17	17810399	17837002	SREBF1
chr17	18007154	18007163	chr17	17972813	18016889	DRC3
chr17	18007154	18007163	chr17	17977409	18039209	ATPAF2
chr17	19013597	19013599	chr17	18950345	19022595	SLC5A10
chr17	19627660	19627947	chr17	19615789	19633825	SLC47A1P2
chr17	19668498	19668854	chr17	19648136	19677598	ALDH3A2
chr17	28515942	28517865	chr17	28506243	28538896	FOXN1
chr17	28515942	28517865	chr17	28455752	28614197	AC005726.1
chr17	30156248	30156251	chr17	30115521	30186475	NSRP1
chr17	30792885	30792928	chr17	30769388	30824776	CRLF3
chr17	32318458	32318463	chr17	32266176	32324661	RHBDL3
chr17	32566830	32566845	chr17	32492522	32877177	MYO1D
chr17	33357030	33357038	chr17	33013087	34174964	ASIC2
chr17	34011037	34011198	chr17	33827728	34079100	AC024610.2
chr17	34011037	34011198	chr17	33935437	34156000	AC004147.4
chr17	34011037	34011198	chr17	33013087	34174964	ASIC2
chr17	34977691	34977930	chr17	34927859	34981078	CCT6B
chr17	38387452	38387743	chr17	38352228	38405593	SOCS7
chr17	38945935	38947146	chr17	38936432	38967402	FBXO47
chr17	40523189	40523191	chr17	40517026	40527002	AC004585.1
chr17	40947845	40947865	chr17	40921430	40975926	AC004231.1
chr17	41065457	41065575	chr17	41065116	41065879	KRTAP2-4
chr17	41167963	41168052	chr17	41167231	41168194	KRTAP4-3
chr17	43017099	43017099	chr17	43014605	43025123	VAT1
chr17	43024225	43024339	chr17	43014605	43025123	VAT1
chr17	46076598	46076639	chr17	46029916	46225389	KANSL1
chr17	46640246	46667439	chr17	46590669	46757464	NSF
chr17	48089547	48089828	chr17	48070052	48101521	CBX1
chr17	49749381	49750454	chr17	49710332	49789180	FAM117A
chr17	50880490	50880764	chr17	50866679	50909737	TOB1-AS1
chr17	51936545	51936643	chr17	51630313	52160017	CA10
chr17	51942538	51942556	chr17	51630313	52160017	CA10
chr17	56792396	56793021	chr17	56791913	56838773	C17orf67
chr17	57539630	57539632	chr17	57255851	57684685	MSI2
chr17	64912236	64912296	chr17	64854312	64919480	LRRC37A3
chr17	66221262	66221432	chr17	66212033	66256525	APOH
chr17	67232541	67242556	chr17	67070438	67245989	HELZ
chr17	68495961	68496038	chr17	68413623	68524949	AC007780.1
chr17	69086486	69086512	chr17	69078702	69141888	ABCA6
chr17	70063859	70063908	chr17	70051277	70068095	LINC01028
chr17	70063859	70063908	chr17	70017324	70128859	AC005208.1
chr17	70063859	70063908	chr17	70053429	70135608	KCNJ16
chr17	70331283	70331301	chr17	70312831	70368916	AC011990.1
chr17	72701859	72702014	chr17	72645949	73092712	SLC39A11
chr17	72859755	72859983	chr17	72645949	73092712	SLC39A11
chr17	72879950	72882624	chr17	72645949	73092712	SLC39A11
chr17	73051586	73051822	chr17	72645949	73092712	SLC39A11
chr17	73081670	73081755	chr17	72645949	73092712	SLC39A11
chr17	73405164	73405466	chr17	73334384	73644089	SDK2
chr17	76050618	76050755	chr17	76038775	76072653	SRP68
chr17	76073299	76073594	chr17	76071961	76083666	ZACN
chr17	76310134	76310359	chr17	76309486	76384521	PRPSAP1
chr17	76925228	76925254	chr17	76868456	76950393	MGAT5B
chr17	77096346	77096566	chr17	77086716	77099902	SNHG20
chr17	77096346	77096566	chr17	77088749	77217101	SEC14L1
chr17	77103706	77103710	chr17	77088749	77217101	SEC14L1
chr17	77356661	77356686	chr17	77280569	77500596	2019-09-09
chr17	77484165	77485433	chr17	77280569	77500596	2019-09-09
chr17	78438418	78438469	chr17	78423697	78577394	DNAH17
chr17	78477898	78478927	chr17	78423697	78577394	DNAH17
chr17	78550343	78550415	chr17	78423697	78577394	DNAH17
chr17	79003931	79005099	chr17	78991717	79009867	CANT1
chr17	79483437	79483483	chr17	79089345	79516148	RBFOX3
chr17	80024287	80025222	chr17	80023894	80026107	AC116025.1
chr17	80024287	80025222	chr17	79932343	80035848	TBC1D16
chr17	80082245	80082254	chr17	80036632	80100613	CCDC40
chr17	80274588	80274963	chr17	80260866	80398786	RNF213
chr17	80313408	80315843	chr17	80315651	80316633	AC124319.1
chr17	80313408	80315843	chr17	80260866	80398786	RNF213
chr17	80355304	80355860	chr17	80351828	80415168	AC124319.2
chr17	80355304	80355860	chr17	80260866	80398786	RNF213
chr17	81056794	81056943	chr17	81035122	81117432	BAIAP2
chr17	81307362	81307576	chr17	81303771	81309248	LINC00482
chr17	81424565	81426523	chr17	81395475	81466332	BAHCC1
chr17	82215621	82215738	chr17	82214227	82217352	AC132872.2
chr17	82411979	82412033	chr17	82389223	82418637	OGFOD3
chr17	82586178	82586569	chr17	82519713	82644662	FOXK2
chr17	82631286	82631601	chr17	82614562	82648553	WDR45B
chr17	82631286	82631601	chr17	82519713	82644662	FOXK2
chr17	82846182	82846409	chr17	82752064	82945922	TBCD
chr17	82898939	82899121	chr17	82752064	82945922	TBCD
chr17	82903750	82904410	chr17	82752064	82945922	TBCD
chr17	82971560	82972575	chr17	82942155	83051810	B3GNTL1
chr17	82976827	82976949	chr17	82942155	83051810	B3GNTL1
chr17	82984223	82984589	chr17	82942155	83051810	B3GNTL1
chr17	83022235	83023398	chr17	82942155	83051810	B3GNTL1
chr17	83026464	83027231	chr17	82942155	83051810	B3GNTL1
chr17	83035812	83035957	chr17	82942155	83051810	B3GNTL1
chr17	83172356	83172702	chr17	83144131	83177607	AC139099.2
chr18	180721	181109	chr18	158383	214629	USP14
chr18	1629175	1629755	chr18	1509183	1647097	AC008109.1
chr18	2066603	2066604	chr18	1883524	2489426	AP005230.1
chr18	3102999	3103139	chr18	3066807	3220108	MYOM1
chr18	3111064	3111122	chr18	3066807	3220108	MYOM1
chr18	3600646	3601100	chr18	3496032	4455335	DLGAP1
chr18	3609887	3610033	chr18	3496032	4455335	DLGAP1
chr18	3618666	3618953	chr18	3496032	4455335	DLGAP1
chr18	3740748	3741626	chr18	3496032	4455335	DLGAP1
chr18	6494809	6504842	chr18	6493420	6495668	AP005202.2
chr18	7984654	7985646	chr18	7566782	8406861	PTPRM
chr18	9809071	9809267	chr18	9708165	9862551	RAB31
chr18	11014145	11015295	chr18	10666483	11148762	PIEZO2
chr18	11874442	11874611	chr18	11688956	11885685	GNAL
chr18	12491252	12491264	chr18	12446512	12658134	SPIRE1
chr18	13152466	13152468	chr18	13151637	13152689	AP001357.1
chr18	13288579	13288840	chr18	13217498	13652755	LDLRAD4
chr18	13494663	13494663	chr18	13217498	13652755	LDLRAD4
chr18	13672942	13676257	chr18	13663347	13726663	FAM210A
chr18	22740295	22740526	chr18	22699481	22933764	AC090912.1
chr18	22740295	22740526	chr18	22723491	22907721	AC090912.2
chr18	28693460	28698448	chr18	28638714	28789580	AC090365.1
chr18	31149998	31150634	chr18	31101588	31162789	DSCAS
chr18	31149998	31150634	chr18	31129236	31162856	DSC1
chr18	31940584	31940912	chr18	31829173	31953136	TRAPPC8
chr18	32588630	32588754	chr18	32470288	32745567	AC025887.2
chr18	32613130	32613131	chr18	32470288	32745567	AC025887.2
chr18	36463316	36463515	chr18	36297714	36780055	FHOD3
chr18	37283908	37283965	chr18	37243047	37566037	CELF4
chr18	39477141	39477364	chr18	39206924	39800318	AC016205.1
chr18	41492754	41492807	chr18	41465783	41632185	KC6
chr18	44360327	44362201	chr18	44323436	44531697	LINC01478
chr18	44721942	44722151	chr18	44680173	45068510	SETBP1
chr18	47400454	47402668	chr18	47285725	47594550	MIR4527HG
chr18	49067087	49067531	chr18	49041474	49461347	DYM
chr18	49203136	49203316	chr18	49041474	49461347	DYM
chr18	49440318	49441367	chr18	49431744	49447420	AC100778.1
chr18	49440318	49441367	chr18	49041474	49461347	DYM
chr18	49810830	49811264	chr18	49782167	49813960	ACAA2
chr18	49810830	49811264	chr18	49795793	49837623	AC090227.1
chr18	57453584	57453587	chr18	57435685	57491297	ONECUT2
chr18	57632740	57633187	chr18	57630302	57669296	AC027097.1
chr18	58170287	58171442	chr18	58044367	58401540	NEDD4L
chr18	58209159	58209432	chr18	58044367	58401540	NEDD4L
chr18	58550344	58550989	chr18	58481247	58628957	ALPK2
chr18	59473639	59473881	chr18	59430939	59697662	CCBE1
chr18	59565295	59565343	chr18	59563709	59568615	AC090213.1
chr18	59565295	59565343	chr18	59430939	59697662	CCBE1
chr18	61501295	61501311	chr18	61333582	61555773	CDH20
chr18	61969991	61971743	chr18	61905255	62187118	PIGN
chr18	65820033	65820052	chr18	65750252	65890341	CDH7
chr18	68731924	68731939	chr18	68715209	69055189	CCDC102B
chr18	68905256	68905265	chr18	68715209	69055189	CCDC102B
chr18	69774052	69774152	chr18	69401055	69849087	DOK6
chr18	69894373	69894653	chr18	69831158	69961803	CD226
chr18	73171858	73172101	chr18	73151241	73264480	AC079062.1
chr18	74616749	74617187	chr18	74597870	75065671	ZNF407
chr18	75858061	75858363	chr18	75844925	75868252	AC021506.1
chr18	76392820	76393948	chr18	76358190	76495190	ZNF516
chr18	76401715	76401873	chr18	76358190	76495190	ZNF516
chr18	76585314	76585995	chr18	76528655	76610968	LINC00908
chr18	76851085	76851094	chr18	76822607	76970727	ZNF236
chr18	76926745	76926879	chr18	76822607	76970727	ZNF236
chr18	76966964	76967720	chr18	76822607	76970727	ZNF236
chr18	77258440	77259724	chr18	77250549	77277896	GALR1
chr18	78916350	78917473	chr18	78908629	78918993	AC091027.2
chr18	79200703	79200791	chr18	79069285	79378287	ATP9B
chr18	79245649	79246295	chr18	79069285	79378287	ATP9B
chr18	79325833	79326639	chr18	79069285	79378287	ATP9B
chr18	79335982	79336229	chr18	79069285	79378287	ATP9B
chr18	79356782	79358936	chr18	79069285	79378287	ATP9B
chr18	79686762	79687728	chr18	79679801	79756623	CTDP1
chr18	79691448	79692195	chr18	79679801	79756623	CTDP1
chr18	79808214	79809196	chr18	79792726	79816529	AC021594.2
chr18	79893405	79895841	chr18	79863668	79900184	KCNG2
chr18	79919642	79921877	chr18	79902420	79951664	PQLC1
chr18	79947529	79947619	chr18	79902420	79951664	PQLC1
chr19	291429	291602	chr19	281040	291504	PLPP2
chr19	496782	497173	chr19	489176	505342	MADCAM1
chr19	496782	497173	chr19	490046	507833	AC005775.1
chr19	544921	545089	chr19	544034	549924	GZMM
chr19	602438	605617	chr19	589893	617159	HCN2
chr19	735133	735268	chr19	708939	748329	PALM
chr19	877658	879964	chr19	867630	893218	MED16
chr19	1052349	1052740	chr19	1040101	1065572	ABCA7
chr19	1142017	1142283	chr19	1107636	1174283	SBNO2
chr19	1162188	1162471	chr19	1107636	1174283	SBNO2
chr19	1165573	1166252	chr19	1107636	1174283	SBNO2
chr19	1368827	1369037	chr19	1354711	1378431	MUM1
chr19	2281103	2281791	chr19	2269525	2341172	AC005258.1
chr19	2281103	2281791	chr19	2274622	2282176	PEAK3
chr19	2418231	2419164	chr19	2360238	2426239	TMPRSS9
chr19	2426200	2426240	chr19	2425624	2427894	TIMM13
chr19	2426200	2426240	chr19	2360238	2426239	TMPRSS9
chr19	2811712	2811851	chr19	2785460	2815807	THOP1
chr19	3145546	3145843	chr19	3136193	3163769	GNA15
chr19	3145546	3145843	chr19	3141576	3155175	AC005264.1
chr19	3235494	3235933	chr19	3224703	3297076	CELF5
chr19	3332161	3332990	chr19	3314403	3469217	NFIC
chr19	3742665	3742713	chr19	3708109	3750813	TJP3
chr19	3820648	3821042	chr19	3804024	3869032	ZFR2
chr19	3909117	3909241	chr19	3879864	3928079	ATCAY
chr19	3938567	3940097	chr19	3933103	3942416	NMRK2
chr19	5787183	5787243	chr19	5784832	5791238	DUS3L
chr19	5910808	5910829	chr19	5904858	5910853	VMAC
chr19	5910808	5910829	chr19	5904841	5914707	AC104532.1
chr19	6069986	6070267	chr19	6067953	6077119	AC011444.2
chr19	6069986	6070267	chr19	5993164	6199572	RFX2
chr19	6163190	6163469	chr19	5993164	6199572	RFX2
chr19	6163190	6163469	chr19	6135247	6193094	ACSBG2
chr19	6318508	6318811	chr19	6306142	6333629	ACER1
chr19	6429344	6429657	chr19	6426037	6433779	SLC25A41
chr19	6987297	6987781	chr19	6952500	6997872	ADGRE4P
chr19	6995270	6995498	chr19	6952500	6997872	ADGRE4P
chr19	7152973	7153503	chr19	7112255	7294034	INSR
chr19	8085962	8086150	chr19	8065402	8149846	FBN3
chr19	8346857	8349597	chr19	8346517	8347687	AC010323.2
chr19	8422702	8423003	chr19	8413270	8439017	2019-03-02
chr19	8896564	8896594	chr19	8848844	8981342	MUC16
chr19	9969939	9970584	chr19	9959561	10010471	COL5A3
chr19	10758245	10758551	chr19	10718079	10833488	DNM2
chr19	11613066	11613177	chr19	11559374	11619135	ZNF627
chr19	13221138	13221218	chr19	13206442	13633025	CACNA1A
chr19	13535786	13536273	chr19	13206442	13633025	CACNA1A
chr19	14090034	14090091	chr19	14087840	14091036	SAMD1
chr19	14389147	14389442	chr19	14380501	14408725	ADGRE5
chr19	14595973	14596032	chr19	14583084	14611157	CLEC17A
chr19	14763589	14764075	chr19	14732393	14778541	ADGRE2
chr19	14774674	14774692	chr19	14732393	14778541	ADGRE2
chr19	15650660	15650895	chr19	15640897	15662825	CYP4F3
chr19	15778135	15779583	chr19	15760241	15779909	CYP4F24P
chr19	15931526	15934081	chr19	15912367	15934867	CYP4F11
chr19	15985737	15985885	chr19	15979835	15999020	CYP4F9P
chr19	16103948	16104095	chr19	16103761	16104254	AC008894.1
chr19	16299961	16300172	chr19	16283359	16324514	AC020911.2
chr19	18116767	18116883	chr19	18097793	18151692	MAST3
chr19	19744103	19744296	chr19	19740884	19750127	AC011477.7
chr19	20144910	20145420	chr19	20131894	20151908	AC011447.2
chr19	20144910	20145420	chr19	20125377	20321305	AC011447.3
chr19	20405185	20405199	chr19	20340269	20424969	ZNF826P
chr19	20563069	20563230	chr19	20535825	20565809	ZNF737
chr19	20563069	20563230	chr19	20553792	20661583	AC010636.2
chr19	21776799	21776930	chr19	21768772	21793860	AC092364.1
chr19	22179345	22181245	chr19	22179091	22215775	ZNF676
chr19	22771714	22772011	chr19	22752183	22784107	ZNF99
chr19	23568277	23568460	chr19	23525631	23687220	ZNF675
chr19	23753117	23753869	chr19	23739195	23758891	ZNF681
chr19	23768612	23768619	chr19	23762944	23833314	AC139769.1
chr19	23828487	23828499	chr19	23762944	23833314	AC139769.1
chr19	23828487	23828499	chr19	23817599	23874701	AC139769.2
chr19	23845119	23845141	chr19	23817599	23874701	AC139769.2
chr19	23850375	23850383	chr19	23817599	23874701	AC139769.2
chr19	24041900	24042041	chr19	24033445	24066909	AC092279.1
chr19	24041900	24042041	chr19	24033405	24129961	ZNF254
chr19	24082373	24082670	chr19	24033405	24129961	ZNF254
chr19	28328123	28328153	chr19	28316705	28386204	AC005580.1
chr19	29010085	29010269	chr19	29002555	29013955	LINC01532
chr19	29364873	29364878	chr19	29287011	29525752	AC011474.1
chr19	29512938	29514832	chr19	29489775	29526948	AC011474.2
chr19	29512938	29514832	chr19	29287011	29525752	AC011474.1
chr19	30556875	30556879	chr19	30553956	30558058	AC011504.1
chr19	30556875	30556879	chr19	30228290	30713538	ZNF536
chr19	31199763	31199779	chr19	31167516	31207663	LINC01791
chr19	32728633	32730079	chr19	32719753	32829580	TDRD12
chr19	33458733	33458811	chr19	33386950	33521794	PEPD
chr19	35105919	35106070	chr19	35059059	35106304	HPN-AS1
chr19	35105919	35106070	chr19	35090930	35113664	AC020907.1
chr19	35511473	35511512	chr19	35497220	35513658	DMKN
chr19	35835999	35836195	chr19	35825964	35869287	NPHS1
chr19	36195534	36195831	chr19	36182060	36246257	ZNF565
chr19	37241920	37242133	chr19	37217926	37248738	ZNF383
chr19	37788392	37789805	chr19	37779686	37792865	AC016582.2
chr19	37788392	37789805	chr19	37735833	37817300	ZNF573
chr19	38546690	38546963	chr19	38433699	38587564	RYR1
chr19	38554203	38554428	chr19	38433699	38587564	RYR1
chr19	38750195	38750321	chr19	38730187	38769904	CAPN12
chr19	39884240	39892560	chr19	39863323	39934626	FCGBP
chr19	39896841	39905478	chr19	39863323	39934626	FCGBP
chr19	40367371	40377424	chr19	40369846	40369907	MIR6796
chr19	40367371	40377424	chr19	40348456	40380439	PLD3
chr19	41361544	41362078	chr19	41350911	41384083	TMEM91
chr19	41361544	41362078	chr19	41350853	41425001	AC011462.1
chr19	43185857	43185861	chr19	43166256	43186536	PSG5
chr19	43517357	43517496	chr19	43506719	43527244	ETHE1
chr19	43665689	43665726	chr19	43646095	43670547	PLAUR
chr19	44337221	44337435	chr19	44326555	44367217	ZNF112
chr19	44337221	44337435	chr19	44329695	44401608	AC245748.1
chr19	45190772	45190822	chr19	45179822	45202444	AC005779.2
chr19	45190772	45190822	chr19	45187388	45216933	AC005779.1
chr19	45190772	45190822	chr19	45079288	45305283	MARK4
chr19	45193809	45194104	chr19	45179822	45202444	AC005779.2
chr19	45193809	45194104	chr19	45187388	45216933	AC005779.1
chr19	45193809	45194104	chr19	45079288	45305283	MARK4
chr19	47024949	47025590	chr19	47019820	47045775	NPAS1
chr19	47305798	47305980	chr19	47290023	47322066	C5AR1
chr19	48043521	48043557	chr19	48029953	48044053	CABP5
chr19	48582873	48583100	chr19	48552075	48599425	SULT2B1
chr19	48824234	48824264	chr19	48813017	48836678	HSD17B14
chr19	49427646	49427912	chr19	49423749	49428818	GFY
chr19	49867629	49867702	chr19	49859882	49878351	PNKP
chr19	50226068	50226346	chr19	50188186	50310544	MYH14
chr19	50678739	50679144	chr19	50661827	50719450	SHANK1
chr19	50784593	50784606	chr19	50776141	50793142	AC010325.1
chr19	50959666	50960160	chr19	50958631	50969673	KLK6
chr19	50959666	50960160	chr19	50950185	50963649	AC011483.2
chr19	51345706	51346386	chr19	51345169	51353293	AC008750.4
chr19	51345706	51346386	chr19	51345169	51366418	ETFB
chr19	51357051	51357392	chr19	51345169	51366418	ETFB
chr19	51357051	51357392	chr19	51350373	51368099	AC008750.8
chr19	52384634	52384822	chr19	52369917	52385795	ZNF880
chr19	52732305	52732612	chr19	52702813	52735073	ZNF611
chr19	53113217	53113642	chr19	53107879	53133077	ZNF415
chr19	53533100	53533196	chr19	53519527	53580269	ZNF331
chr19	53819431	53819701	chr19	53793603	53824394	NLRP12
chr19	54051476	54058158	chr19	54040825	54063953	VSTM1
chr19	54096218	54096713	chr19	54094668	54102692	OSCAR
chr19	54711689	54712336	chr19	54707916	54713453	LILRP2
chr19	54819343	54819361	chr19	54816468	54830778	KIR3DL1
chr19	55032845	55033053	chr19	55006193	55048086	AC011476.3
chr19	55032845	55033053	chr19	55013705	55038264	GP6
chr19	55032845	55033053	chr19	55027593	55053928	AC011476.2
chr19	55064617	55064904	chr19	55039108	55071291	RDH13
chr19	55134694	55134858	chr19	55132794	55149354	TNNT1
chr19	55153707	55153812	chr19	55151767	55157773	TNNI3
chr19	55207855	55208440	chr19	55181248	55209506	PTPRH
chr19	55266346	55266627	chr19	55262231	55280381	HSPBP1
chr19	55396479	55396600	chr19	55385345	55403250	RPL28
chr19	55488873	55488877	chr19	55488404	55519098	SSC5D
chr19	55670423	55670555	chr19	55654146	55674715	U2AF2
chr19	55670423	55670555	chr19	55661901	55674715	AC008735.2
chr19	55764707	55774221	chr19	55769141	55773179	RFPL4AL1
chr19	56237961	56238012	chr19	56219670	56368383	ZSCAN5A
chr19	56744827	56745872	chr19	56690686	56761215	OR5AH1P
chr19	56744827	56745872	chr19	56707293	56791197	AC006115.3
chr19	57327362	57327623	chr19	57320509	57330776	ZNF543
chr19	57482516	57483462	chr19	57477649	57482996	AC003005.2
chr19	58487971	58488426	chr19	58479512	58512413	SLC27A5
chr2	293822	294197	chr2	286419	301515	AC079779.2
chr2	306342	308991	chr2	307683	309424	AC079779.4
chr2	306342	308991	chr2	305111	314367	AC079779.3
chr2	398426	400263	chr2	388412	416885	AC105393.2
chr2	671353	671886	chr2	667335	677439	TMEM18
chr2	860884	861264	chr2	779840	868608	LINC01115
chr2	965003	965405	chr2	950868	1367613	SNTG2
chr2	1013011	1014265	chr2	950868	1367613	SNTG2
chr2	1199166	1199180	chr2	950868	1367613	SNTG2
chr2	1221253	1222457	chr2	950868	1367613	SNTG2
chr2	1281164	1281557	chr2	950868	1367613	SNTG2
chr2	1342275	1346221	chr2	1341044	1346568	AC108462.1
chr2	1342275	1346221	chr2	950868	1367613	SNTG2
chr2	1361573	1363095	chr2	950868	1367613	SNTG2
chr2	1443683	1445368	chr2	1366234	1580747	AC105450.1
chr2	1443683	1445368	chr2	1374066	1543711	TPO
chr2	1480683	1480828	chr2	1366234	1580747	AC105450.1
chr2	1480683	1480828	chr2	1374066	1543711	TPO
chr2	1595260	1597942	chr2	1546665	1620113	AC141930.1
chr2	1706615	1707252	chr2	1631887	1744852	PXDN
chr2	1719878	1720433	chr2	1631887	1744852	PXDN
chr2	1861597	1861998	chr2	1789113	2331664	MYT1L
chr2	1952686	1952980	chr2	1789113	2331664	MYT1L
chr2	2034254	2036517	chr2	1789113	2331664	MYT1L
chr2	2165799	2165972	chr2	1789113	2331664	MYT1L
chr2	2644813	2645176	chr2	2641989	2656630	AC018685.2
chr2	2906719	2907133	chr2	2895048	3126026	LINC01250
chr2	3057846	3058020	chr2	2895048	3126026	LINC01250
chr2	3220652	3221887	chr2	3188925	3377882	EIPR1
chr2	3304544	3305343	chr2	3188925	3377882	EIPR1
chr2	3315158	3316156	chr2	3188925	3377882	EIPR1
chr2	3436711	3438168	chr2	3379675	3485094	TRAPPC12
chr2	3605279	3605613	chr2	3594832	3644644	COLEC11
chr2	3686056	3691717	chr2	3688021	3688981	GAPDHP48
chr2	3686056	3691717	chr2	3658195	3702671	ALLC
chr2	3775103	3776009	chr2	3703592	3847411	DCDC2C
chr2	3786293	3786621	chr2	3703592	3847411	DCDC2C
chr2	9297909	9297927	chr2	9206765	9405683	ASAP2
chr2	9304459	9306076	chr2	9206765	9405683	ASAP2
chr2	9400189	9400255	chr2	9206765	9405683	ASAP2
chr2	10399208	10399608	chr2	10302889	10427617	HPCAL1
chr2	10586961	10587214	chr2	10570766	10689987	NOL10
chr2	11854155	11854691	chr2	11848622	12578348	MIR3681HG
chr2	12358210	12358217	chr2	11848622	12578348	MIR3681HG
chr2	13819350	13819698	chr2	13710531	14400963	LINC00276
chr2	15379415	15379430	chr2	15166909	15561330	NBAS
chr2	16225124	16225143	chr2	16224047	16333978	AC010745.2
chr2	18296420	18296741	chr2	17877847	18361616	KCNS3
chr2	19877081	19877099	chr2	19868860	19885047	LINC00954
chr2	21573938	21573956	chr2	21221175	21970959	AC018742.1
chr2	21823637	21823639	chr2	21221175	21970959	AC018742.1
chr2	24264675	24264764	chr2	24202864	24360714	ITSN2
chr2	26333430	26333434	chr2	26308173	26346817	ADGRF3
chr2	26333430	26333434	chr2	26308547	26395891	SELENOI
chr2	26476489	26476761	chr2	26457203	26558698	OTOF
chr2	26714468	26714470	chr2	26692690	26733420	KCNK3
chr2	26851335	26851337	chr2	26847747	26950351	DPYSL5
chr2	27304386	27304430	chr2	27282392	27307439	TRIM54
chr2	27557647	27557935	chr2	27537386	27582721	C2orf16
chr2	28458857	28458858	chr2	28457145	28643788	PLB1
chr2	28460797	28460972	chr2	28457145	28643788	PLB1
chr2	31336814	31336831	chr2	31334321	31414715	XDH
chr2	31823409	31823418	chr2	31822591	31823436	KRT18P52
chr2	31823409	31823418	chr2	31823413	31823817	AK2P2
chr2	34470763	34511500	chr2	33706886	34738231	LINC01320
chr2	36604793	36604801	chr2	36531805	36646087	FEZ2
chr2	37862150	37862167	chr2	37826247	37876274	LINC00211
chr2	38334859	38334969	chr2	38294880	38377285	ATL2
chr2	38711687	38711878	chr2	38665910	38741237	GALM
chr2	40386533	40386549	chr2	40097270	40611053	SLC8A1
chr2	44239939	44240559	chr2	44167969	44244384	PPM1B
chr2	44239939	44240559	chr2	44168851	44320310	AC013717.1
[truncated: 1,778 more rows]

## Sheet: NGS_SV_gene
Genes with structural variants identified in WERI assembly from Illumina short reads (NGS)
CHR	START	END	gene_chr	gene_start	gene_end	gene_name	Phenolyzer score	pubmedID
chr16	23899566	23899567	chr16	23835946	24220611	PRKCB	0.8901	11805327
chr16	24058901	24058902	chr16	23835946	24220611	PRKCB	0.8901	11805327
chr7	102081266	102081267	chr7	101815904	102283958	CUX1	0.5954	12891711
chr7	102084258	102084259	chr7	101815904	102283958	CUX1	0.5954	12891711
chr7	102084420	102084421	chr7	101815904	102283958	CUX1	0.5954	12891711
chr7	102084759	102084760	chr7	101815904	102283958	CUX1	0.5954	12891711
chr14	105271917	105271918	chr14	105209286	105315589	BRF1	0.2382	10330166
chr11	61340328	61340329	chr11	61299451	61342596	DDB1	0.1756
chr11	68434397	68434398	chr11	68312609	68449275	LRP5	0.1756
chr11	103921817	103921818	chr11	103907186	104164379	PDGFD	0.1756
chr11	104078800	104078801	chr11	103907186	104164379	PDGFD	0.1756
chr11	104139754	104139755	chr11	103907186	104164379	PDGFD	0.1756
chr11	104139755	104139756	chr11	103907186	104164379	PDGFD	0.1756
chr11	104140163	104140164	chr11	103907186	104164379	PDGFD	0.1756
chr15	62655585	62655586	chr15	62390526	62844631	TLN2	0.1756
chr15	62815220	62815221	chr15	62390526	62844631	TLN2	0.1756
chr15	90569547	90569548	chr15	90529925	90645345	CRTC3	0.1756
chr15	90630757	90630758	chr15	90529925	90645345	CRTC3	0.1756
chr15	90630758	90630759	chr15	90529925	90645345	CRTC3	0.1756
chr15	90631147	90631148	chr15	90529925	90645345	CRTC3	0.1756
chr16	81765053	81765054	chr16	81739097	81962693	PLCG2	0.1756
chr17	66641157	66641158	chr17	66302636	66810743	PRKCA	0.1756
chr17	66798831	66798832	chr17	66302636	66810743	PRKCA	0.1756
chr19	423200	423201	chr19	416583	460996	SHC2	0.1756
chr19	7693547	7693548	chr19	7688758	7702146	FCER2	0.1756
chr19	18724801	18724802	chr19	18683677	18782333	CRTC1	0.1756
chr19	45012000	45012001	chr19	45001430	45038198	RELB	0.1756
chr2	29776351	29776352	chr2	29192774	29921566	ALK	0.1756
chr2	85291998	85291999	chr2	85133410	85310388	TCF7L1	0.1756
chr2	231131481	231131482	chr2	231056864	231172827	PSMD1	0.1756
chr20	43696475	43696476	chr20	43667019	43716496	MYBL2	0.1756
chr21	35395416	35395417	chr21	34787801	36004667	RUNX1	0.1756
chr21	35642666	35642667	chr21	34787801	36004667	RUNX1	0.1756
chr3	49404095	49404096	chr3	49359145	49412998	RHOA	0.1756
chr3	49404095	49404096	chr3	49359145	49412998	RHOA	0.1756
chr3	49404095	49404096	chr3	49359145	49412998	RHOA	0.1756
chr3	61141516	61141517	chr3	59749310	61251459	FHIT	0.1756
chr3	169550825	169550826	chr3	169083499	169663618	MECOM	0.1756
chr3	192172160	192172161	chr3	192139395	192767764	FGF12	0.1756
chr4	26210652	26210653	chr4	26163455	26435131	RBPJ	0.1756
chr4	101038999	101039000	chr4	101023409	101348278	PPP3CA	0.1756
chr5	90492845	90492846	chr5	90471748	90514553	POLR3G	0.1756
chr5	180635555	180635556	chr5	180601506	180649624	FLT4	0.1756
chr6	41985626	41985627	chr6	41934933	42050357	CCND3	0.1756
chr6	128998385	128998386	chr6	128883141	129516569	LAMA2	0.1756
chr6	129415944	129415945	chr6	128883141	129516569	LAMA2	0.1756
chr7	2201194	2201195	chr7	1815793	2233243	MAD1L1	0.1756
chr8	130897691	130897692	chr8	130780301	131042426	ADCY8	0.1756
chr8	130898323	130898324	chr8	130780301	131042426	ADCY8	0.1756
chr8	140725247	140725248	chr8	140657900	141002216	PTK2	0.1756
chr9	136533072	136533073	chr9	136494433	136545786	NOTCH1	0.1756
chrX	124321092	124321093	chrX	123960212	124422664	STAG2	0.1756
chr10	67348816	67348817	chr10	65912518	67696169	CTNNA3	0.1463
chr12	132001638	132001639	chr12	131949920	132081102	EP400	0.1463
chr18	52405407	52405408	chr18	52340172	53535903	DCC	0.1463
chr18	52581209	52581210	chr18	52340172	53535903	DCC	0.1463
chr18	53399622	53399623	chr18	52340172	53535903	DCC	0.1463
chr18	53429262	53429263	chr18	52340172	53535903	DCC	0.1463
chr19	2560608	2560609	chr19	2511219	2702709	GNG7	0.1463
chr19	2560642	2560643	chr19	2511219	2702709	GNG7	0.1463
chr2	11288654	11288655	chr2	11179761	11348330	ROCK2	0.1463
chr2	11334626	11334627	chr2	11179761	11348330	ROCK2	0.1463
chr2	47582850	47582851	chr2	47402969	47663146	MSH2	0.1463
chr2	47582850	47582851	chr2	47402969	47663146	MSH2	0.1463
chr2	47582918	47582919	chr2	47402969	47663146	MSH2	0.1463
chr2	120923292	120923293	chr2	120735623	120992653	GLI2	0.1463
chr20	8433393	8433394	chr20	8077251	8968360	PLCB1	0.1463
chr5	80743562	80743563	chr5	80654648	80876460	MSH3	0.1463
chr5	80803525	80803526	chr5	80654648	80876460	MSH3	0.1463
chr7	79799261	79799262	chr7	79768028	80226181	GNAI1	0.1463
chr7	80112774	80112775	chr7	79768028	80226181	GNAI1	0.1463
chr7	93787629	93787630	chr7	93591573	93911265	GNGT1	0.1463
chr7	93906956	93906957	chr7	93591573	93911265	GNGT1	0.1463
chr12	47940892	47940893	chr12	47841537	47943048	VDR	0.1171
chr13	108256587	108256588	chr13	108251240	108308484	TNFSF13B	0.1171
chr13	108256775	108256776	chr13	108251240	108308484	TNFSF13B	0.1171
chr17	80601572	80601573	chr17	80544819	80966371	RPTOR	0.1171
chr17	80930135	80930136	chr17	80544819	80966371	RPTOR	0.1171
chr18	77018355	77018356	chr18	76978827	77133683	MBP	0.1171
chr18	77057830	77057831	chr18	76978827	77133683	MBP	0.1171
chr20	2883370	2883371	chr20	2864184	3039076	PTPRA	0.1171
chr20	34228132	34228133	chr20	34194569	34269344	ASIP	0.1171
chr22	19919236	19919237	chr22	19875517	19941992	TXNRD2	0.1171
chr22	20249266	20249267	chr22	20241415	20283246	RTN4R	0.1171
chr3	185299552	185299553	chr3	185282941	185489097	MAP3K13	0.1171
chr4	39348425	39348426	chr4	39287456	39366375	RFC1	0.1171
chr4	39348482	39348483	chr4	39287456	39366375	RFC1	0.1171
chr4	145517660	145517661	chr4	145481194	145558079	SMAD1	0.1171
chr4	145517661	145517662	chr4	145481194	145558079	SMAD1	0.1171
chr4	145519358	145519359	chr4	145481194	145558079	SMAD1	0.1171
chr5	42628319	42628320	chr5	42423777	42721878	GHR	0.1171
chr5	137269005	137269006	chr5	136975298	137598379	SPOCK1	0.1171
chr5	137519016	137519017	chr5	136975298	137598379	SPOCK1	0.1171
chr5	169126921	169126922	chr5	168661733	169301129	SLIT3	0.1171
chr7	36401612	36401613	chr7	36389806	36453791	ANLN	0.1171
chr8	26358133	26358134	chr8	26291491	26372680	PPP2R2A	0.1171
chr8	26358148	26358149	chr8	26291491	26372680	PPP2R2A	0.1171
chr9	137163922	137163923	chr9	137138390	137168762	GRIN1	0.1171
chr9	137163923	137163924	chr9	137138390	137168762	GRIN1	0.1171
chr19	4030170	4030171	chr19	4007646	4039386	PIAS4	0.0878
chr22	43589280	43589281	chr22	43528744	43812337	EFCAB6	0.0878
chr5	58978215	58978216	chr5	58969038	60522120	PDE4D	0.0878
chr5	59692314	59692315	chr5	58969038	60522120	PDE4D	0.0878
chr5	59692513	59692514	chr5	58969038	60522120	PDE4D	0.0878
chr15	28174421	28174422	chr15	28111040	28322152	HERC2	0.03512
chr1	789494	789495	chr1	586071	827796	AL669831.3
chr1	789494	789495	chr1	778770	810060	AL669831.5
chr1	790957	790958	chr1	586071	827796	AL669831.3
chr1	790957	790958	chr1	778770	810060	AL669831.5
chr1	934089	934090	chr1	923928	944581	SAMD11
chr1	1028636	1028637	chr1	1020123	1056118	AGRN
chr1	1227325	1227326	chr1	1216908	1232031	SDF4
chr1	1358759	1358760	chr1	1352689	1361777	MXRA8
chr1	1935238	1935239	chr1	1921951	2003837	CFAP74
chr1	2652152	2652153	chr1	2635976	2801717	TTC34
chr1	10491530	10491531	chr1	10472288	10630758	PEX14
chr1	11039457	11039458	chr1	11026523	11047233	MASP2
chr1	11631898	11631899	chr1	11623558	11643416	AL031731.1
chr1	13224606	13224607	chr1	13222705	13226106	PRAMEF18
chr1	13658519	13658520	chr1	13657311	13659910	AL359771.1
chr1	14109812	14109813	chr1	13892792	15118043	KAZN
chr1	14109813	14109814	chr1	13892792	15118043	KAZN
chr1	14110579	14110580	chr1	13892792	15118043	KAZN
chr1	14492689	14492690	chr1	13892792	15118043	KAZN
chr1	16050023	16050024	chr1	16043736	16057308	CLCNKB
chr1	16050023	16050024	chr1	16043736	16057308	CLCNKB
chr1	16564064	16564065	chr1	16562319	16613562	NBPF1
chr1	16621426	16621427	chr1	16618253	16657232	CROCCP2
chr1	16623636	16623637	chr1	16618253	16657232	CROCCP2
chr1	16949117	16949118	chr1	16740273	16972979	CROCC
chr1	16951630	16951631	chr1	16740273	16972979	CROCC
chr1	17358285	17358286	chr1	17308195	17364004	PADI4
chr1	18876680	18876681	chr1	18849273	18921121	AL080251.1
chr1	18876680	18876681	chr1	18871430	18902781	ALDH4A1
chr1	20605486	20605487	chr1	20588948	20618908	CDA
chr1	21427499	21427500	chr1	21424625	21427967	NBPF2P
chr1	21459927	21459928	chr1	21459756	21460082	PFN1P10
chr1	21459927	21459928	chr1	21440128	21485005	NBPF3
chr1	21461252	21461253	chr1	21440128	21485005	NBPF3
chr1	21480554	21480555	chr1	21440128	21485005	NBPF3
chr1	21981156	21981157	chr1	21977021	21998642	CELA3B
chr1	21985942	21985943	chr1	21977021	21998642	CELA3B
chr1	21985942	21985943	chr1	21983606	22030617	AL590556.3
chr1	24076521	24076522	chr1	24040835	24086799	AL591178.1
chr1	24076521	24076522	chr1	24056035	24112175	MYOM3
chr1	24076521	24076522	chr1	24066774	24083565	AL591178.2
chr1	24832212	24832213	chr1	24745357	24844324	CLIC4
chr1	25283660	25283661	chr1	25242237	25338213	RSRP1
chr1	25283660	25283661	chr1	25272393	25330445	RHD
chr1	25287254	25287255	chr1	25242237	25338213	RSRP1
chr1	25287254	25287255	chr1	25272393	25330445	RHD
chr1	25287799	25287800	chr1	25242237	25338213	RSRP1
chr1	25287799	25287800	chr1	25272393	25330445	RHD
chr1	25287800	25287801	chr1	25242237	25338213	RSRP1
chr1	25287800	25287801	chr1	25272393	25330445	RHD
chr1	25405616	25405617	chr1	25362249	25430192	RHCE
chr1	25409774	25409775	chr1	25362249	25430192	RHCE
chr1	26163332	26163333	chr1	26159020	26163962	FAM110D
chr1	28189160	28189161	chr1	28147166	28193936	PTAFR
chr1	33010832	33010833	chr1	32987075	33032469	AL020995.1
chr1	33010832	33010833	chr1	33007940	33080996	AK2
chr1	33084652	33084653	chr1	33081104	33120530	AZIN2
chr1	36267649	36267650	chr1	36224416	36305357	THRAP3
chr1	36268032	36268033	chr1	36224416	36305357	THRAP3
chr1	36268880	36268881	chr1	36224416	36305357	THRAP3
chr1	36269041	36269042	chr1	36224416	36305357	THRAP3
chr1	37687067	37687068	chr1	37681570	37692249	C1orf109
chr1	37742576	37742577	chr1	37713880	37765133	EPHA10
chr1	37967094	37967095	chr1	37956975	37990921	SF3A3
chr1	39504337	39504338	chr1	39491646	39525935	BMP8A
chr1	42277516	42277517	chr1	42176539	42335877	FOXJ3
chr1	43391799	43391800	chr1	43389882	43454247	SZT2
chr1	43593625	43593626	chr1	43525187	43623666	PTPRF
chr1	43905959	43905960	chr1	43650149	43931014	AL451062.3
chr1	43905959	43905960	chr1	43705824	43931165	ST3GAL3
chr1	45517811	45517812	chr1	45511036	45523047	PRDX1
chr1	45703341	45703342	chr1	45694324	45750650	IPP
chr1	45703367	45703368	chr1	45694324	45750650	IPP
chr1	45741623	45741624	chr1	45694324	45750650	IPP
chr1	45900453	45900454	chr1	45786987	46036124	MAST2
chr1	45955026	45955027	chr1	45786987	46036124	MAST2
chr1	45976233	45976234	chr1	45786987	46036124	MAST2
chr1	46929492	46929493	chr1	46929177	46941484	CYP4A11
chr1	47149469	47149470	chr1	47137435	47149741	CYP4A22
chr1	47149469	47149470	chr1	47096653	47179271	CYP4A22-AS1
chr1	47937363	47937364	chr1	47760528	47996895	TRABD2B
chr1	52645397	52645398	chr1	52633344	52669683	SHISAL2A
chr1	54821889	54821890	chr1	54806063	54842252	LEXM
chr1	55240233	55240234	chr1	55217645	55324691	MIR4422HG
chr1	55867009	55867010	chr1	55329288	56070513	AL603840.1
chr1	55935620	55935621	chr1	55868254	55950119	LINC01755
chr1	55935620	55935621	chr1	55915607	55944974	LINC01753
chr1	55935620	55935621	chr1	55329288	56070513	AL603840.1
chr1	56365452	56365453	chr1	56154545	56477687	AC119674.1
chr1	56365452	56365453	chr1	56173433	56524495	AC119674.2
chr1	56422039	56422040	chr1	56154545	56477687	AC119674.1
chr1	56422039	56422040	chr1	56173433	56524495	AC119674.2
chr1	56776952	56776953	chr1	56718804	56819696	FYB2
chr1	57877551	57877552	chr1	57860532	57880905	DAB1-AS1
chr1	57877551	57877552	chr1	56994778	58546734	DAB1
chr1	58278241	58278242	chr1	56994778	58546734	DAB1
chr1	58358954	58358955	chr1	56994778	58546734	DAB1
chr1	58631255	58631256	chr1	58630841	58631530	AL035411.1
chr1	60604052	60604053	chr1	60515716	60640491	LINC01748
chr1	60822423	60822424	chr1	60659631	60867998	AC099792.1
chr1	61924930	61924931	chr1	61742406	62178675	PATJ
chr1	62278322	62278323	chr1	62236979	62319414	KANK4
chr1	62686164	62686165	chr1	62454298	62688368	DOCK7
chr1	65443955	65443956	chr1	65420652	65641559	LEPR
chr1	65798240	65798241	chr1	65792514	66374579	PDE4B
chr1	65933069	65933070	chr1	65792514	66374579	PDE4B
chr1	66659950	66659951	chr1	66533383	66748299	SGIP1
chr1	66735539	66735540	chr1	66533383	66748299	SGIP1
chr1	68128843	68128844	chr1	67832303	68202987	GNG12-AS1
chr1	68128843	68128844	chr1	68098473	68233120	WLS
chr1	71275649	71275650	chr1	71081324	71489976	ZRANB2-AS2
chr1	71983937	71983938	chr1	71395940	72282734	NEGR1
chr1	72024781	72024782	chr1	71395940	72282734	NEGR1
chr1	73846749	73846750	chr1	73787370	73915315	AL591463.1
chr1	74289486	74289487	chr1	74198235	74544393	FPGT-TNNI3K
chr1	74289486	74289487	chr1	74235401	74544428	TNNI3K
chr1	74399192	74399193	chr1	74198235	74544393	FPGT-TNNI3K
chr1	74399192	74399193	chr1	74235401	74544428	TNNI3K
chr1	75546196	75546197	chr1	75202131	75611116	SLC44A5
chr1	75646277	75646278	chr1	75641178	75724049	AL137803.1
chr1	76971224	76971225	chr1	76867441	77065711	ST6GALNAC5
chr1	77887941	77887942	chr1	77881348	77889539	NEXN-AS1
chr1	78935841	78935842	chr1	78889764	79006718	ADGRL4
chr1	80038303	80038304	chr1	79967733	80051404	AC099671.1
chr1	81391586	81391587	chr1	81306160	81992436	ADGRL2
chr1	82497621	82497622	chr1	82212413	82848205	AL157944.1
chr1	82576971	82576972	chr1	82212413	82848205	AL157944.1
chr1	82660292	82660293	chr1	82212413	82848205	AL157944.1
chr1	82660293	82660294	chr1	82212413	82848205	AL157944.1
chr1	82661966	82661967	chr1	82212413	82848205	AL157944.1
chr1	82684167	82684168	chr1	82212413	82848205	AL157944.1
chr1	84052250	84052251	chr1	84038529	84065031	AC104454.2
chr1	84052255	84052256	chr1	84038529	84065031	AC104454.2
chr1	84052256	84052257	chr1	84038529	84065031	AC104454.2
chr1	84059018	84059019	chr1	84038529	84065031	AC104454.2
chr1	85282951	85282952	chr1	85276715	85448124	AL078459.1
chr1	85940122	85940123	chr1	85729233	86156943	COL24A1
chr1	86664115	86664116	chr1	86571181	86696311	AL356270.1
chr1	86665878	86665879	chr1	86571181	86696311	AL356270.1
chr1	91292155	91292156	chr1	91260766	91404869	HFM1
chr1	91766506	91766507	chr1	91680343	91906335	TGFBR3
chr1	93822818	93822819	chr1	93561786	93847150	BCAR3
chr1	93822819	93822820	chr1	93561786	93847150	BCAR3
chr1	93825771	93825772	chr1	93561786	93847150	BCAR3
chr1	94477677	94477678	chr1	94418455	94518666	ABCD3
chr1	94731303	94731304	chr1	94613814	94855426	SLC44A3-AS1
chr1	94930867	94930868	chr1	94927566	94963270	AC105942.1
chr1	94930869	94930870	chr1	94927566	94963270	AC105942.1
chr1	94931093	94931094	chr1	94927566	94963270	AC105942.1
chr1	95224968	95224969	chr1	95163219	95233982	AC092802.1
chr1	95224968	95224969	chr1	95117923	95247225	TMEM56-RWDD3
chr1	95272868	95272869	chr1	95243167	95278940	AC092802.2
chr1	98714388	98714389	chr1	98661701	98760500	SNX7
chr1	108190702	108190703	chr1	108134036	108200849	SLC25A24
chr1	108952236	108952237	chr1	108929508	108963457	CLCC1
chr1	108952236	108952237	chr1	108837660	108963484	AL449266.1
chr1	108952511	108952512	chr1	108929508	108963457	CLCC1
chr1	108952511	108952512	chr1	108837660	108963484	AL449266.1
chr1	109108013	109108014	chr1	109105951	109113857	C1orf194
chr1	109108024	109108025	chr1	109105951	109113857	C1orf194
chr1	109108084	109108085	chr1	109105951	109113857	C1orf194
chr1	109177553	109177554	chr1	109113679	109206781	KIAA1324
chr1	109206211	109206212	chr1	109113679	109206781	KIAA1324
chr1	109670327	109670328	chr1	109656081	109674836	GSTM4
chr1	109670327	109670328	chr1	109668022	109709551	GSTM2
chr1	111532075	111532076	chr1	111483348	111563962	TMIGD3
chr1	112292483	112292484	chr1	112177234	112360528	AL445426.1
chr1	113068717	113068718	chr1	113011687	113073105	AL357055.3
chr1	114500909	114500910	chr1	114392777	114511160	TRIM33
chr1	120498153	120498154	chr1	120489860	120701289	AC241952.1
chr1	121396224	121396225	chr1	121360156	121398806	SRGAP2-AS1
chr1	121401105	121401106	chr1	121396754	121463429	AC244021.1
chr1	144826003	144826004	chr1	144641371	144919902	FP700111.1
chr1	145815066	145815067	chr1	145738868	145824077	RNF115
chr1	147348982	147348983	chr1	147258885	147517875	LINC00624
chr1	147348982	147348983	chr1	147258885	147517875	LINC00624
chr1	150694249	150694250	chr1	150646225	150697144	GOLPH3L
chr1	150718975	150718976	chr1	150698060	150720888	HORMAD1
chr1	151780281	151780282	chr1	151770107	151791416	TDRKH
chr1	152418248	152418249	chr1	152168125	152445456	FLG-AS1
chr1	153070754	153070755	chr1	153070224	153070840	SPRR2B
chr1	154713957	154713958	chr1	154697455	154870280	KCNN3
chr1	154826533	154826534	chr1	154697455	154870280	KCNN3
chr1	155053102	155053103	chr1	155050566	155062775	ADAM15
chr1	155502257	155502258	chr1	155335268	155562807	ASH1L
chr1	156556930	156556931	chr1	156525405	156572604	IQGAP3
chr1	156556931	156556932	chr1	156525405	156572604	IQGAP3
chr1	156559222	156559223	chr1	156525405	156572604	IQGAP3
chr1	161035888	161035889	chr1	160997957	161038962	AL591806.3
chr1	161514195	161514196	chr1	161505430	161524013	FCGR2A
chr1	161514195	161514196	chr1	161513176	161605099	AL590385.2
chr1	161550183	161550184	chr1	161513176	161605099	AL590385.2
chr1	161550183	161550184	chr1	161541759	161550737	FCGR3A
chr1	162082890	162082891	chr1	162069774	162370475	NOS1AP
chr1	164875973	164875974	chr1	164555584	164899296	PBX1
chr1	165762008	165762009	chr1	165724293	165827755	TMCO1
chr1	168056403	168056404	chr1	168055901	168056422	GCSHP5
chr1	168056403	168056404	chr1	167935783	168075843	DCAF6
chr1	172341724	172341725	chr1	171841498	172418466	DNM3
chr1	174343021	174343022	chr1	174159410	174995308	RABGAP1L
chr1	174773183	174773184	chr1	174159410	174995308	RABGAP1L
chr1	175122457	175122458	chr1	175067858	175148066	TNN
chr1	175431912	175431913	chr1	175315194	175743770	TNR
chr1	175696014	175696015	chr1	175315194	175743770	TNR
chr1	175980227	175980228	chr1	175944831	176207493	COP1
chr1	176509096	176509097	chr1	176463171	176845605	PAPPA2
chr1	179041602	179041603	chr1	179025804	179076562	FAM20B
chr1	179638153	179638154	chr1	179591613	179691272	TDRD5
chr1	180323869	180323870	chr1	180269653	180502954	ACBD6
chr1	180934139	180934140	chr1	180913154	180951614	KIAA1614
chr1	182305181	182305182	chr1	182129310	182314061	LINC01344
chr1	183241804	183241805	chr1	183186238	183244900	LAMC2
chr1	184845609	184845610	chr1	184790724	184974550	FAM129A
chr1	184967921	184967922	chr1	184790724	184974550	FAM129A
chr1	185056541	185056542	chr1	185045364	185102608	RNF2
chr1	187379853	187379854	chr1	187070700	187686622	ERVMER61-1
chr1	189025833	189025834	chr1	188905688	189037262	LINC01035
chr1	190941463	190941464	chr1	190878145	191151410	AL138927.1
chr1	197354811	197354812	chr1	197268204	197478455	CRB1
chr1	197531389	197531390	chr1	197504748	197775696	DENND1B
chr1	197531390	197531391	chr1	197504748	197775696	DENND1B
chr1	197534219	197534220	chr1	197504748	197775696	DENND1B
chr1	197924888	197924889	chr1	197911902	197935478	LHX9
chr1	199183469	199183470	chr1	199148598	199393307	AC099673.1
chr1	202204258	202204259	chr1	202193901	202319781	LGR6
chr1	202458154	202458155	chr1	202348699	202592706	PPP1R12B
chr1	202624727	202624728	chr1	202590596	202710417	SYT2
chr1	202625177	202625178	chr1	202590596	202710417	SYT2
chr1	203695697	203695698	chr1	203626561	203744081	ATP2B4
chr1	203770440	203770441	chr1	203765176	203776233	LAX1
chr1	203770454	203770455	chr1	203765176	203776233	LAX1
chr1	204208383	204208384	chr1	204198160	204214092	GOLT1A
chr1	205209502	205209503	chr1	205142505	205211566	DSTYK
chr1	205209504	205209505	chr1	205142505	205211566	DSTYK
chr1	206610427	206610428	chr1	206571292	206612463	EIF2D
chr1	207368689	207368690	chr1	207321376	207386804	CD55
chr1	208156472	208156473	chr1	208022242	208244320	PLXNA2
chr1	210006226	210006227	chr1	209938174	210171389	SYT14
chr1	210121974	210121975	chr1	209938174	210171389	SYT14
chr1	210121975	210121976	chr1	209938174	210171389	SYT14
chr1	210122354	210122355	chr1	209938174	210171389	SYT14
chr1	210653934	210653935	chr1	210328252	210676296	HHAT
chr1	212297811	212297812	chr1	212297448	212299579	AL360091.2
chr1	212297811	212297812	chr1	212285537	212361863	PPP2R5A
chr1	212378100	212378101	chr1	212363931	212414901	TMEM206
chr1	212973911	212973912	chr1	212950520	212992037	VASH2
chr1	213925789	213925790	chr1	213924749	213926654	LINC00538
chr1	213925789	213925790	chr1	213817751	213988508	PROX1-AS1
chr1	214483427	214483428	chr1	214348696	214552449	PTPN14
chr1	215021384	215021385	chr1	215005775	215237093	KCNK2
chr1	215620132	215620133	chr1	215567392	215621807	KCTD3
chr1	215911108	215911109	chr1	215622894	216423396	USH2A
chr1	215912474	215912475	chr1	215622894	216423396	USH2A
chr1	216050573	216050574	chr1	215622894	216423396	USH2A
chr1	216511548	216511549	chr1	216503246	217137755	ESRRG
chr1	216916854	216916855	chr1	216503246	217137755	ESRRG
chr1	217064773	217064774	chr1	216503246	217137755	ESRRG
chr1	217744180	217744181	chr1	217631324	217871696	SPATA17
chr1	219749981	219749982	chr1	219685427	219958647	SLC30A10
chr1	220112128	220112129	chr1	220094102	220148041	IARS2
chr1	220112129	220112130	chr1	220094102	220148041	IARS2
chr1	220112512	220112513	chr1	220094102	220148041	IARS2
chr1	221964512	221964513	chr1	221880981	221978523	LINC02257
chr1	224945648	224945649	chr1	224896262	225399292	DNAH14
chr1	224945980	224945981	chr1	224896262	225399292	DNAH14
chr1	225068843	225068844	chr1	224896262	225399292	DNAH14
chr1	225574619	225574620	chr1	225486835	225653142	ENAH
chr1	227294578	227294579	chr1	226989865	227318474	CDC42BPA
chr1	227399885	227399886	chr1	227393591	227431035	LINC01641
chr1	227836405	227836406	chr1	227815693	227846470	PRSS38
chr1	228384474	228384475	chr1	228384114	228385016	AL670729.3
chr1	230335134	230335135	chr1	230314482	230426371	PGBD5
chr1	231202004	231202005	chr1	231162112	231221556	TRIM67
chr1	231375311	231375312	chr1	231363751	231425044	EGLN1
chr1	231666325	231666326	chr1	231528653	231819244	TSNAX-DISC1
chr1	231666325	231666326	chr1	231626815	232041272	DISC1
chr1	231733045	231733046	chr1	231528653	231819244	TSNAX-DISC1
chr1	231733045	231733046	chr1	231626815	232041272	DISC1
chr1	231762201	231762202	chr1	231528653	231819244	TSNAX-DISC1
chr1	231762201	231762202	chr1	231626815	232041272	DISC1
chr1	231831312	231831313	chr1	231626815	232041272	DISC1
chr1	231831945	231831946	chr1	231626815	232041272	DISC1
chr1	232733517	232733518	chr1	232727254	232742715	LINC01744
chr1	233055767	233055768	chr1	232983435	233295713	PCNX2
chr1	233665571	233665572	chr1	233614004	233672512	KCNK1
chr1	234038462	234038463	chr1	233904933	234324516	SLC35F3
chr1	234247871	234247872	chr1	233904933	234324516	SLC35F3
chr1	234451465	234451466	chr1	234391313	234479103	TARBP1
chr1	235233856	235233857	chr1	235131634	235328219	ARID4B
chr1	235409825	235409826	chr1	235328570	235448952	TBCE
chr1	235409825	235409826	chr1	235367360	235452443	TBCE
chr1	235540090	235540091	chr1	235540053	235541415	MTND4P10
chr1	236250583	236250584	chr1	236215555	236281985	ERO1B
chr1	236385802	236385803	chr1	236348257	236502915	EDARADD
chr1	236385803	236385804	chr1	236348257	236502915	EDARADD
chr1	236388106	236388107	chr1	236348257	236502915	EDARADD
chr1	236431639	236431640	chr1	236348257	236502915	EDARADD
chr1	237402802	237402803	chr1	237042205	237833988	RYR2
chr1	237402803	237402804	chr1	237042205	237833988	RYR2
chr1	237474210	237474211	chr1	237042205	237833988	RYR2
chr1	240388198	240388199	chr1	240014348	240475189	FMN2
chr1	240453707	240453708	chr1	240014348	240475189	FMN2
chr1	240986573	240986574	chr1	240775515	241357230	RGS7
chr1	241197253	241197254	chr1	240775515	241357230	RGS7
chr1	242290299	242290300	chr1	242082986	242524696	PLD5
chr1	244397826	244397827	chr1	244375100	244409592	AL645465.1
chr1	244582925	244582926	chr1	244454377	244641177	CATSPERE
chr1	245798736	245798737	chr1	245749342	246507312	SMYD3
chr1	245798955	245798956	chr1	245749342	246507312	SMYD3
chr1	245804463	245804464	chr1	245749342	246507312	SMYD3
chr1	245991829	245991830	chr1	245749342	246507312	SMYD3
chr1	246003981	246003982	chr1	245749342	246507312	SMYD3
chr1	246150472	246150473	chr1	245749342	246507312	SMYD3
chr1	246276022	246276023	chr1	245749342	246507312	SMYD3
chr1	246806595	246806596	chr1	246771837	246839611	KIF28P
chr1	246818004	246818005	chr1	246771837	246839611	KIF28P
chr1	246864591	246864592	chr1	246839098	246931967	AHCTF1
chr1	247123876	247123877	chr1	247121975	247172016	ZNF124
chr1	247127937	247127938	chr1	247121975	247172016	ZNF124
chr1	247226707	247226708	chr1	247210691	247241823	AL390728.5
chr1	247433956	247433957	chr1	247416156	247449108	NLRP3
chr1	247687173	247687174	chr1	247639749	247747062	AL390860.1
chr1	247867778	247867779	chr1	247857199	247878205	TRIM58
chr1	248442376	248442377	chr1	248436359	248444316	OR2T7
chr1	248752808	248752809	chr1	248718649	248755739	LYPD8
chr1	248752853	248752854	chr1	248718649	248755739	LYPD8
chr10	48070	48071	chr10	46892	74163	TUBB8
chr10	296252	296253	chr10	274190	689668	DIP2C
chr10	402006	402007	chr10	274190	689668	DIP2C
chr10	1409660	1409661	chr10	1177318	1737476	ADARB2
chr10	1495599	1495600	chr10	1177318	1737476	ADARB2
chr10	3096881	3096882	chr10	3066333	3137712	PFKP
chr10	3752666	3752667	chr10	3751067	3763226	AL450322.2
chr10	4666326	4666327	chr10	4650185	4678154	MANCR
chr10	6055423	6055424	chr10	6010689	6062370	IL2RA
chr10	7751867	7751868	chr10	7750962	7787981	KIN
chr10	12413605	12413606	chr10	12349482	12835545	CAMK1D
chr10	12518474	12518475	chr10	12349482	12835545	CAMK1D
chr10	12554210	12554211	chr10	12349482	12835545	CAMK1D
chr10	13063033	13063034	chr10	12896625	13099652	CCDC3
chr10	18214147	18214148	chr10	18140677	18543557	CACNB2
chr10	18214147	18214148	chr10	18206127	18261194	AL390783.1
chr10	19108388	19108389	chr10	19048771	19790401	MALRD1
chr10	19707733	19707734	chr10	19048771	19790401	MALRD1
chr10	20189028	20189029	chr10	19816239	20289856	PLXDC2
chr10	21640340	21640341	chr10	21524675	21743630	MLLT10
chr10	26065838	26065839	chr10	25934071	26212536	MYO3A
chr10	26479028	26479029	chr10	26438203	26567803	APBB1IP
chr10	29423225	29423226	chr10	29409402	29487745	SVIL-AS1
chr10	29453316	29453317	chr10	29409402	29487745	SVIL-AS1
chr10	29594281	29594282	chr10	29457338	29736781	SVIL
chr10	33203726	33203727	chr10	33177492	33336262	NRP1
chr10	35304294	35304295	chr10	35247025	35572669	CCNY
chr10	37145829	37145830	chr10	37125788	37384111	ANKRD30A
chr10	37983072	37983073	chr10	37976825	37992467	AL117337.1
chr10	38021425	38021426	chr10	38010650	38065088	ZNF33A
chr10	38308259	38308260	chr10	38094368	38360098	AL117339.5
chr10	38308259	38308260	chr10	38247922	38333155	AL133217.1
chr10	42628453	42628454	chr10	42574185	42638568	ZNF33B
chr10	42834715	42834716	chr10	42782801	42834937	BMS1
chr10	43244241	43244242	chr10	43194535	43266919	RASGEF1A
chr10	43337592	43337593	chr10	43325833	43350792	AC068707.2
chr10	44927493	44927494	chr10	44911200	44937002	TMEM72
chr10	44927493	44927494	chr10	44811024	44959689	TMEM72-AS1
chr10	44927778	44927779	chr10	44911200	44937002	TMEM72
chr10	44927778	44927779	chr10	44811024	44959689	TMEM72-AS1
chr10	44927779	44927780	chr10	44911200	44937002	TMEM72
chr10	44927779	44927780	chr10	44811024	44959689	TMEM72-AS1
chr10	44928770	44928771	chr10	44911200	44937002	TMEM72
chr10	44928770	44928771	chr10	44811024	44959689	TMEM72-AS1
chr10	46271470	46271471	chr10	46233885	46273557	ANTXRLP1
chr10	47380681	47380682	chr10	47365496	47384273	ZNF488
chr10	48709126	48709127	chr10	48684876	48982956	WDFY4
chr10	49069970	49069971	chr10	49014245	49115509	VSTM4
chr10	52681449	52681450	chr10	52450874	52755409	LNCAROD
chr10	54133905	54133906	chr10	53802771	55627942	PCDH15
chr10	54757278	54757279	chr10	53802771	55627942	PCDH15
chr10	54923020	54923021	chr10	53802771	55627942	PCDH15
chr10	55002600	55002601	chr10	53802771	55627942	PCDH15
chr10	58621970	58621971	chr10	58513140	58831437	BICC1
chr10	59605736	59605737	chr10	59578467	59650345	AC026391.1
chr10	63749489	63749490	chr10	63664664	63990568	AC022387.1
chr10	63749490	63749491	chr10	63664664	63990568	AC022387.1
chr10	63751728	63751729	chr10	63664664	63990568	AC022387.1
chr10	63812493	63812494	chr10	63664664	63990568	AC022387.1
chr10	65272628	65272629	chr10	65271319	65315080	AL592466.1
chr10	69026604	69026605	chr10	68988721	69043544	KIF1BP
chr10	69238368	69238369	chr10	69220303	69267559	HKDC1
chr10	71496825	71496826	chr10	71396934	71815947	CDH23
chr10	73007744	73007745	chr10	73007217	73096974	P4HA1
chr10	73007764	73007765	chr10	73007217	73096974	P4HA1
chr10	73038627	73038628	chr10	73007217	73096974	P4HA1
chr10	73659955	73659956	chr10	73644881	73663803	SYNPO2L
chr10	73659955	73659956	chr10	73654039	73674719	AC073389.2
chr10	75781715	75781716	chr10	75431453	76560167	LRMDA
chr10	76254342	76254343	chr10	75431453	76560167	LRMDA
chr10	76495820	76495821	chr10	75431453	76560167	LRMDA
chr10	77041152	77041153	chr10	76869601	77638369	KCNMA1
chr10	79417151	79417152	chr10	79382325	79445627	ZCCHC24
chr10	79428402	79428403	chr10	79382325	79445627	ZCCHC24
chr10	79556684	79556685	chr10	79555852	79560402	SFTPA2
chr10	79556925	79556926	chr10	79555852	79560402	SFTPA2
chr10	79614503	79614504	chr10	79610939	79615455	SFTPA1
chr10	79614567	79614568	chr10	79610939	79615455	SFTPA1
chr10	80535591	80535592	chr10	80529597	80535942	AC021028.1
chr10	82368063	82368064	chr10	81875314	82987179	NRG3
chr10	82478233	82478234	chr10	81875314	82987179	NRG3
chr10	82641009	82641010	chr10	81875314	82987179	NRG3
chr10	86117191	86117192	chr10	85599555	86366493	GRID1
chr10	86906437	86906438	chr10	86756601	86932838	BMPR1A
chr10	91791948	91791949	chr10	91782839	91798291	TNKS2-AS1
chr10	93785719	93785720	chr10	93757809	93806272	LGI1
chr10	93785719	93785720	chr10	93772681	93788605	AL358154.1
chr10	93785720	93785721	chr10	93757809	93806272	LGI1
chr10	93785720	93785721	chr10	93772681	93788605	AL358154.1
chr10	93786799	93786800	chr10	93757809	93806272	LGI1
chr10	93786799	93786800	chr10	93772681	93788605	AL358154.1
chr10	94491787	94491788	chr10	94402504	94535930	TBC1D12
chr10	95447028	95447029	chr10	95311771	95561414	SORBS1
chr10	95447298	95447299	chr10	95311771	95561414	SORBS1
chr10	97275116	97275117	chr10	97275012	97278097	AL359385.1
chr10	97275116	97275117	chr10	97153045	97292637	ARHGAP19-SLIT1
chr10	97275116	97275117	chr10	97222173	97292673	ARHGAP19
chr10	98265379	98265380	chr10	98247690	98268250	LOXL4
chr10	100315055	100315056	chr10	100288154	100330486	PKD2L1
chr10	100315056	100315057	chr10	100288154	100330486	PKD2L1
chr10	102831087	102831088	chr10	102830531	102837533	CYP17A1
chr10	102831087	102831088	chr10	102743901	102834516	WBP1L
chr10	103337782	103337783	chr10	103302796	103351144	PCGF6
chr10	107968999	107969000	chr10	107694973	108197849	LINC01435
chr10	108040097	108040098	chr10	107694973	108197849	LINC01435
chr10	112398043	112398044	chr10	112374018	112428380	ACSL5
chr10	112398043	112398044	chr10	112395813	112425589	AL157786.1
chr10	115534363	115534364	chr10	115093365	115948992	ATRNL1
chr10	116207109	116207110	chr10	116056925	116273467	GFRA1
chr10	116893597	116893598	chr10	116849512	116911788	ENO4
chr10	116893597	116893598	chr10	116881482	117126586	SHTN1
chr10	117570738	117570739	chr10	117562084	117572457	AC005871.1
chr10	119394284	119394285	chr10	119207589	119459742	GRK5
chr10	119426819	119426820	chr10	119207589	119459742	GRK5
chr10	119426961	119426962	chr10	119207589	119459742	GRK5
chr10	120467202	120467203	chr10	120456954	120589855	PLPP4
chr10	120941626	120941627	chr10	120925547	120980700	AC010998.1
chr10	123683114	123683115	chr10	123666355	123694607	GPR26
chr10	123935983	123935984	chr10	123706207	123940267	CPXM2
chr10	124994611	124994612	chr10	124984317	125161170	CTBP2
chr10	124994611	124994612	chr10	124984317	125161170	CTBP2
chr10	124998168	124998169	chr10	124996064	125001491	AL731571.1
chr10	124998168	124998169	chr10	124984317	125161170	CTBP2
chr10	125824766	125824767	chr10	125823546	125853695	BCCIP
chr10	125886096	125886097	chr10	125836337	125896436	DHX32
chr10	125886395	125886396	chr10	125836337	125896436	DHX32
chr10	125891866	125891867	chr10	125836337	125896436	DHX32
chr10	125892038	125892039	chr10	125836337	125896436	DHX32
chr10	125894156	125894157	chr10	125836337	125896436	DHX32
chr10	125895928	125895929	chr10	125836337	125896436	DHX32
chr10	125896215	125896216	chr10	125836337	125896436	DHX32
chr10	125896578	125896579	chr10	125896539	126009592	FANK1
chr10	125896805	125896806	chr10	125896539	126009592	FANK1
chr10	125899158	125899159	chr10	125896539	126009592	FANK1
chr10	125902358	125902359	chr10	125896539	126009592	FANK1
chr10	125904406	125904407	chr10	125896539	126009592	FANK1
chr10	125905153	125905154	chr10	125896539	126009592	FANK1
chr10	125906112	125906113	chr10	125896539	126009592	FANK1
chr10	125908813	125908814	chr10	125896539	126009592	FANK1
chr10	125917658	125917659	chr10	125896539	126009592	FANK1
chr10	125917923	125917924	chr10	125896539	126009592	FANK1
chr10	125918258	125918259	chr10	125896539	126009592	FANK1
chr10	125919334	125919335	chr10	125896539	126009592	FANK1
chr10	125925020	125925021	chr10	125896539	126009592	FANK1
chr10	125926309	125926310	chr10	125896539	126009592	FANK1
chr10	125926944	125926945	chr10	125896539	126009592	FANK1
chr10	125927472	125927473	chr10	125896539	126009592	FANK1
chr10	126251465	126251466	chr10	126012381	126388455	ADAM12
chr10	126417915	126417916	chr10	126413869	126421879	LINC00601
chr10	126417916	126417917	chr10	126413869	126421879	LINC00601
chr10	126418292	126418293	chr10	126413869	126421879	LINC00601
chr10	127946388	127946389	chr10	127907061	128085855	PTPRE
chr10	128209290	128209291	chr10	128181032	128317726	LINC01163
chr10	129796916	129796917	chr10	129784983	129806971	AL157832.3
chr10	130360301	130360302	chr10	130213488	130483193	AL157712.1
chr10	130383931	130383932	chr10	130213488	130483193	AL157712.1
chr10	131176466	131176467	chr10	131092391	131311721	TCERG1L
chr10	131266631	131266632	chr10	131092391	131311721	TCERG1L
chr10	131780324	131780325	chr10	131772398	131790199	LINC01164
chr10	132115221	132115222	chr10	132104671	132184809	JAKMIP3
chr10	132155029	132155030	chr10	132104671	132184809	JAKMIP3
chr10	132352041	132352042	chr10	132332154	132379918	LRRC27
chr10	132821259	132821260	chr10	132808392	132942823	CFAP46
chr10	133291311	133291312	chr10	133278630	133312337	TUBGCP2
chr11	308425	308426	chr11	307631	315272	IFITM2
chr11	308700	308701	chr11	307631	315272	IFITM2
chr11	677367	677368	chr11	665910	678391	AC131934.1
chr11	677367	677368	chr11	644233	706715	DEAF1
chr11	980100	980101	chr11	924894	1012245	AP2A2
chr11	1016558	1016559	chr11	1012821	1036706	MUC6
chr11	1016583	1016584	chr11	1012821	1036706	MUC6
chr11	1017025	1017026	chr11	1012821	1036706	MUC6
chr11	1017424	1017425	chr11	1012821	1036706	MUC6
chr11	1096470	1096471	chr11	1074875	1110511	MUC2
chr11	1599080	1599081	chr11	1571353	1599184	KRTAP5-AS1
chr11	3484328	3484329	chr11	3429758	3500621	AC127526.3
chr11	3484328	3484329	chr11	3469319	3531328	AC127526.1
chr11	3484328	3484329	chr11	3481520	3581211	AC127526.2
chr11	3554427	3554428	chr11	3481520	3581211	AC127526.2
chr11	4781305	4781306	chr11	4704927	4992429	MMP26
chr11	4946935	4946936	chr11	4942831	4947605	OR51A4
chr11	4946935	4946936	chr11	4704927	4992429	MMP26
chr11	5738857	5738858	chr11	5663557	5938619	TRIM5
chr11	6579636	6579637	chr11	6497260	6593758	DNHD1
chr11	6860133	6860134	chr11	6821942	6926877	AC087280.2
chr11	7407363	7407364	chr11	7238778	7469042	SYT9
chr11	7432560	7432561	chr11	7427266	7512515	AC107884.1
chr11	7432560	7432561	chr11	7238778	7469042	SYT9
chr11	7591466	7591467	chr11	7513298	7657127	PPFIBP2
chr11	7768795	7768796	chr11	7704628	7882947	AC044810.3
chr11	7768795	7768796	chr11	7754393	7905955	AC044810.2
chr11	8818116	8818117	chr11	8693351	8910951	ST5
chr11	9302136	9302137	chr11	9280654	9314780	TMEM41B
chr11	9504260	9504261	chr11	9460319	9528524	ZNF143
chr11	10271199	10271200	chr11	9778667	10294207	SBF2
chr11	11358073	11358074	chr11	11270876	11622005	GALNT18
chr11	11358074	11358075	chr11	11270876	11622005	GALNT18
chr11	11359551	11359552	chr11	11270876	11622005	GALNT18
chr11	12131011	12131012	chr11	12094008	12359144	MICAL2
chr11	14326779	14326780	chr11	14277926	14364506	RRAS2
chr11	16565615	16565616	chr11	15966449	16739591	SOX6
chr11	16576031	16576032	chr11	15966449	16739591	SOX6
chr11	16687558	16687559	chr11	15966449	16739591	SOX6
chr11	16687558	16687559	chr11	16613132	16756881	C11orf58
chr11	16974631	16974632	chr11	16777317	17014443	PLEKHA7
chr11	18143675	18143676	chr11	18142341	18145142	AC090099.5
chr11	18143675	18143676	chr11	18140186	18189495	AC090099.4
chr11	19900269	19900270	chr11	19350724	20121598	NAV2
chr11	19954943	19954944	chr11	19350724	20121598	NAV2
chr11	21932735	21932736	chr11	21799934	22283357	ANO5
chr11	25047331	25047332	chr11	24496970	25082631	LUZP2
chr11	27635716	27635717	chr11	27506838	27698174	BDNF-AS
chr11	28985654	28985655	chr11	28702615	29063821	AC090833.1
chr11	31034617	31034618	chr11	30830369	31369810	DCDC1
chr11	31372229	31372230	chr11	31369840	31431849	DNAJC24
chr11	31895181	31895182	chr11	31812307	32002405	PAUPAR
chr11	31895181	31895182	chr11	31812391	32104665	AL035078.4
chr11	32131975	32131976	chr11	32112049	32343409	THEM7P
chr11	32265107	32265108	chr11	32112049	32343409	THEM7P
chr11	33186970	33186971	chr11	33161657	33191598	CSTF3-DT
chr11	33403367	33403368	chr11	33403216	33403605	AL137161.1
chr11	33403367	33403368	chr11	33376466	33674102	KIAA1549L
chr11	34087332	34087333	chr11	34051683	34101156	CAPRIN1
chr11	35403941	35403942	chr11	35251205	35420063	SLC1A2
chr11	36309665	36309666	chr11	36296288	36465204	PRR5L
chr11	36310004	36310005	chr11	36296288	36465204	PRR5L
chr11	40471558	40471559	chr11	40444371	40513269	AC090720.1
chr11	40471558	40471559	chr11	40114203	41459773	LRRC4C
chr11	40985482	40985483	chr11	40114203	41459773	LRRC4C
chr11	41072280	41072281	chr11	40114203	41459773	LRRC4C
chr11	41072322	41072323	chr11	40114203	41459773	LRRC4C
chr11	43870294	43870295	chr11	43829709	43880726	AC087521.2
chr11	45111214	45111215	chr11	45095806	45235110	PRDM11
chr11	45408299	45408300	chr11	45387215	45513802	AC103855.3
chr11	46014697	46014698	chr11	45929323	46121178	PHF21A
chr11	46297475	46297476	chr11	46277661	46321422	CREB3L1
chr11	47400992	47400993	chr11	47400970	47401042	MIR4487
chr11	47400992	47400993	chr11	47383148	47409190	AC090559.1
chr11	47622779	47622780	chr11	47617315	47642623	MTCH2
chr11	47638699	47638700	chr11	47617315	47642623	MTCH2
chr11	47638740	47638741	chr11	47617315	47642623	MTCH2
chr11	47638772	47638773	chr11	47617315	47642623	MTCH2
chr11	48098519	48098520	chr11	47980558	48170841	PTPRJ
chr11	49359541	49359542	chr11	49305714	49379669	AC118942.1
chr11	49359768	49359769	chr11	49305714	49379669	AC118942.1
chr11	49688250	49688251	chr11	49558546	49810419	AC136759.1
chr11	49737447	49737448	chr11	49558546	49810419	AC136759.1
chr11	49737684	49737685	chr11	49558546	49810419	AC136759.1
chr11	49817828	49817829	chr11	49817778	49825553	AC130364.1
chr11	49858238	49858239	chr11	49850629	49862528	AP006587.1
chr11	49858238	49858239	chr11	49854080	49859402	AP006587.5
chr11	49858659	49858660	chr11	49850629	49862528	AP006587.1
chr11	49858659	49858660	chr11	49854080	49859402	AP006587.5
chr11	49861983	49861984	chr11	49850629	49862528	AP006587.1
chr11	49862017	49862018	chr11	49850629	49862528	AP006587.1
chr11	49862020	49862021	chr11	49850629	49862528	AP006587.1
chr11	49862022	49862023	chr11	49850629	49862528	AP006587.1
chr11	56672296	56672297	chr11	56667545	56674664	OR2AH1P
chr11	57717778	57717779	chr11	57712600	57740973	TMX2
chr11	57717778	57717779	chr11	57712605	57791586	TMX2-CTNND1
chr11	61340328	61340329	chr11	61333210	61353295	TKFC
chr11	62122849	62122850	chr11	62116470	62123767	AP002793.1
chr11	62366634	62366635	chr11	62337448	62393412	ASRGL1
chr11	64500969	64500970	chr11	64500853	64505386	AP005273.1
chr11	67895036	67895037	chr11	67886477	67906350	AP003716.1
chr11	68207055	68207056	chr11	68154863	68213828	KMT5B
chr11	68515147	68515148	chr11	68460731	68615334	PPP6R3
chr11	69813601	69813602	chr11	69809969	69819024	FGF3
chr11	70371334	70371335	chr11	70270700	70385312	PPFIA1
chr11	71124186	71124187	chr11	70467856	71252577	SHANK2
chr11	71124220	71124221	chr11	70467856	71252577	SHANK2
chr11	71568830	71568831	chr11	71568680	71568934	AP000867.1
chr11	71579775	71579776	chr11	71579728	71579848	KRTAP5-14P
chr11	71579775	71579776	chr11	71579714	71603353	KRTAP5-11
chr11	74313863	74313864	chr11	74311362	74324705	P4HA3-AS1
chr11	74434026	74434027	chr11	74397549	74485742	AP001372.1
chr11	77192827	77192828	chr11	77128264	77215241	MYO7A
chr11	78657978	78657979	chr11	78652831	79440948	TENM4
chr11	82293641	82293642	chr11	81879851	82718082	MIR4300HG
chr11	82416667	82416668	chr11	81879851	82718082	MIR4300HG
chr11	83234551	83234552	chr11	83193739	83260694	ANKRD42
chr11	83415567	83415568	chr11	83286128	83423516	AP000446.1
chr11	86593188	86593189	chr11	86431590	86622867	AP001831.1
chr11	86593188	86593189	chr11	86441108	86672636	ME3
chr11	87053357	87053358	chr11	87037844	87323758	TMEM135
chr11	87053565	87053566	chr11	87037844	87323758	TMEM135
chr11	87154812	87154813	chr11	87037844	87323758	TMEM135
chr11	87253646	87253647	chr11	87037844	87323758	TMEM135
chr11	88891541	88891542	chr11	88504576	89065945	GRM5
chr11	88891611	88891612	chr11	88504576	89065945	GRM5
chr11	89346497	89346498	chr11	89324356	89498187	NOX4
chr11	89346641	89346642	chr11	89324356	89498187	NOX4
chr11	90688620	90688621	chr11	90251204	90915052	DISC1FP1
chr11	90688850	90688851	chr11	90251204	90915052	DISC1FP1
chr11	91160291	91160292	chr11	91158083	91167294	AP003386.1
chr11	92649884	92649885	chr11	92352096	92896470	FAT3
chr11	93287973	93287974	chr11	93286629	93288903	AP003969.2
chr11	93369649	93369650	chr11	93329971	93438487	DEUP1
chr11	95025387	95025388	chr11	95025258	95027596	KDM4E
chr11	99405607	99405608	chr11	99020953	100358885	CNTN5
chr11	99751271	99751272	chr11	99020953	100358885	CNTN5
chr11	99819752	99819753	chr11	99020953	100358885	CNTN5
chr11	99820576	99820577	chr11	99020953	100358885	CNTN5
chr11	101546053	101546054	chr11	101451564	101872562	TRPC6
chr11	102601127	102601128	chr11	102576835	102625332	MMP20
chr11	102815201	102815202	chr11	102746968	102836766	WTAPP1
chr11	103217215	103217216	chr11	103109410	103479863	DYNC2H1
chr11	105077232	105077233	chr11	105041326	105101431	CARD16
chr11	105524331	105524332	chr11	105137721	105531697	CARD18
chr11	106725154	106725155	chr11	106674012	107018524	GUCY1A2
chr11	110060195	110060196	chr11	109864295	110296722	RDX
chr11	110618779	110618780	chr11	110577042	110713189	ARHGAP20
chr11	112971838	112971839	chr11	112961247	113278436	NCAM1
chr11	117210056	117210057	chr11	117204967	117210292	AP000892.3
chr11	117210056	117210057	chr11	117204337	117232525	PCSK7
chr11	120516935	120516936	chr11	120511700	120988904	GRIK4
chr11	122476876	122476877	chr11	122028327	122556721	MIR100HG
chr11	124224858	124224859	chr11	124224732	124225639	OR8G2P
chr11	124250539	124250540	chr11	124241095	124254364	OR8G1
chr11	124250540	124250541	chr11	124241095	124254364	OR8G1
chr11	124251435	124251436	chr11	124241095	124254364	OR8G1
chr11	124580852	124580853	chr11	124566660	124582942	OR8A1
chr11	124960255	124960256	chr11	124954121	125041489	CCDC15
chr11	125493553	125493554	chr11	125442881	125592568	FEZ1
chr11	126451272	126451273	chr11	126423359	127003460	KIRREL3
chr11	126632674	126632675	chr11	126423359	127003460	KIRREL3
chr11	126632771	126632772	chr11	126423359	127003460	KIRREL3
chr11	129051675	129051676	chr11	128965060	129279324	ARHGAP32
chr11	132054373	132054374	chr11	131370478	132336822	NTM
chr11	132069156	132069157	chr11	131370478	132336822	NTM
chr11	132213732	132213733	chr11	131370478	132336822	NTM
chr11	134281591	134281592	chr11	134274245	134319564	GLB1L3
chr12	919663	919664	chr12	912077	990053	RAD52
chr12	1121737	1121738	chr12	990509	1495933	ERC1
chr12	2191849	2191850	chr12	1970786	2697950	CACNA1C
chr12	3197770	3197771	chr12	3077355	3286564	TSPAN9
chr12	3892896	3892897	chr12	3871584	3910338	AC005842.1
chr12	4973069	4973070	chr12	4909867	5026012	AC005906.2
chr12	6362962	6362963	chr12	6346843	6377730	SCNN1A
chr12	6893352	6893353	chr12	6873569	6914243	LRRC23
chr12	7083333	7083334	chr12	7080199	7092607	C1R
chr12	7083464	7083465	chr12	7080199	7092607	C1R
chr12	7083650	7083651	chr12	7080199	7092607	C1R
chr12	7798678	7798679	chr12	7787794	7799141	NANOG
chr12	7816082	7816083	chr12	7812512	7891148	SLC2A14
chr12	8308054	8308055	chr12	8254527	8308855	ENPP7P5
chr12	8308054	8308055	chr12	8295986	8396803	LINC00937
chr12	8472996	8472997	chr12	8455926	8478330	CLEC6A
chr12	8864318	8864319	chr12	8822472	8887001	A2ML1
chr12	8864318	8864319	chr12	8858143	8915276	AC006581.2
chr12	9396190	9396191	chr12	9367464	9397617	LINC02367
chr12	9396404	9396405	chr12	9367464	9397617	LINC02367
chr12	9403087	9403088	chr12	9398355	9414851	AC141557.1
chr12	9405231	9405232	chr12	9398355	9414851	AC141557.1
chr12	9406259	9406260	chr12	9398355	9414851	AC141557.1
chr12	9406544	9406545	chr12	9398355	9414851	AC141557.1
chr12	9480203	9480204	chr12	9448295	9658392	AC092821.3
chr12	9566972	9566973	chr12	9448295	9658392	AC092821.3
chr12	9566972	9566973	chr12	9480608	9576275	AC092821.1
chr12	10660468	10660469	chr12	10618939	10674318	STYK1
chr12	10915447	10915448	chr12	10824960	11171608	PRH1
chr12	10915447	10915448	chr12	10845849	11171600	PRH1-PRR4
chr12	11013846	11013847	chr12	10824960	11171608	PRH1
chr12	11013846	11013847	chr12	10845849	11171600	PRH1-PRR4
chr12	11013846	11013847	chr12	10937406	11171573	TAS2R14
chr12	11014347	11014348	chr12	10824960	11171608	PRH1
chr12	11014347	11014348	chr12	10845849	11171600	PRH1-PRR4
chr12	11014347	11014348	chr12	10937406	11171573	TAS2R14
chr12	11015135	11015136	chr12	10824960	11171608	PRH1
chr12	11015135	11015136	chr12	10845849	11171600	PRH1-PRR4
chr12	11015135	11015136	chr12	10937406	11171573	TAS2R14
chr12	11015378	11015379	chr12	10824960	11171608	PRH1
chr12	11015378	11015379	chr12	10845849	11171600	PRH1-PRR4
chr12	11015378	11015379	chr12	10937406	11171573	TAS2R14
chr12	11017018	11017019	chr12	10824960	11171608	PRH1
chr12	11017018	11017019	chr12	10845849	11171600	PRH1-PRR4
chr12	11017018	11017019	chr12	10937406	11171573	TAS2R14
chr12	11017255	11017256	chr12	10824960	11171608	PRH1
chr12	11017255	11017256	chr12	10845849	11171600	PRH1-PRR4
chr12	11017255	11017256	chr12	10937406	11171573	TAS2R14
chr12	11019233	11019234	chr12	10824960	11171608	PRH1
chr12	11019233	11019234	chr12	10845849	11171600	PRH1-PRR4
chr12	11019233	11019234	chr12	10937406	11171573	TAS2R14
chr12	11038778	11038779	chr12	10824960	11171608	PRH1
chr12	11038778	11038779	chr12	10845849	11171600	PRH1-PRR4
chr12	11038778	11038779	chr12	10937406	11171573	TAS2R14
chr12	11039848	11039849	chr12	10824960	11171608	PRH1
chr12	11039848	11039849	chr12	10845849	11171600	PRH1-PRR4
chr12	11039848	11039849	chr12	10937406	11171573	TAS2R14
chr12	11053028	11053029	chr12	10824960	11171608	PRH1
chr12	11053028	11053029	chr12	10845849	11171600	PRH1-PRR4
chr12	11053028	11053029	chr12	10937406	11171573	TAS2R14
chr12	11055087	11055088	chr12	10824960	11171608	PRH1
chr12	11055087	11055088	chr12	10845849	11171600	PRH1-PRR4
chr12	11055087	11055088	chr12	10937406	11171573	TAS2R14
chr12	11055585	11055586	chr12	10824960	11171608	PRH1
chr12	11055585	11055586	chr12	10845849	11171600	PRH1-PRR4
chr12	11055585	11055586	chr12	10937406	11171573	TAS2R14
chr12	11105938	11105939	chr12	10824960	11171608	PRH1
chr12	11105938	11105939	chr12	10845849	11171600	PRH1-PRR4
chr12	11105938	11105939	chr12	10937406	11171573	TAS2R14
chr12	11463711	11463712	chr12	11391540	11501041	PRB2
chr12	11463711	11463712	chr12	11399381	11486678	AC078950.1
chr12	12391922	12391923	chr12	12357079	12469694	BORCS5
chr12	12619101	12619102	chr12	12611827	12645108	CREBL2
chr12	13011435	13011436	chr12	13000451	13040679	AC023790.2
chr12	16267189	16267190	chr12	16188485	16277685	SLC15A5
chr12	20709600	20709601	chr12	20695355	20753386	SLCO1C1
chr12	20854709	20854710	chr12	20810702	20916911	SLCO1B3
chr12	20854709	20854710	chr12	20815674	21090245	AC011604.2
chr12	21894541	21894542	chr12	21797401	21942529	ABCC9
chr12	22385371	22385372	chr12	22063773	22437041	ST8SIA1
chr12	22385527	22385528	chr12	22063773	22437041	ST8SIA1
chr12	23786588	23786589	chr12	23529500	24562544	SOX5
chr12	24307511	24307512	chr12	23529500	24562544	SOX5
chr12	25803204	25803205	chr12	25782706	25814171	AC019209.3
chr12	25803668	25803669	chr12	25803298	25804526	TDGP1
chr12	25803668	25803669	chr12	25782706	25814171	AC019209.3
chr12	25804041	25804042	chr12	25803298	25804526	TDGP1
chr12	25804041	25804042	chr12	25782706	25814171	AC019209.3
chr12	26358104	26358105	chr12	26318953	26421462	AC024145.1
chr12	26358104	26358105	chr12	26336515	26833198	ITPR2
chr12	26805727	26805728	chr12	26336515	26833198	ITPR2
chr12	27281070	27281071	chr12	27243968	27325959	STK38L
chr12	29420487	29420488	chr12	29389289	29487488	OVCH1-AS1
chr12	29420487	29420488	chr12	29412474	29497686	OVCH1
chr12	30249310	30249311	chr12	30230779	30296707	LINC02386
chr12	30251073	30251074	chr12	30230779	30296707	LINC02386
chr12	30967688	30967689	chr12	30926428	30996599	TSPAN11
chr12	31121822	31121823	chr12	31111652	31201235	AC024940.1
chr12	31201043	31201044	chr12	31111652	31201235	AC024940.1
chr12	32348739	32348740	chr12	32106835	32383633	BICD1
chr12	32810681	32810682	chr12	32790745	32896840	PKP2
chr12	34050019	34050020	chr12	34037438	34056740	AC046130.2
chr12	34050026	34050027	chr12	34037438	34056740	AC046130.2
chr12	38571040	38571041	chr12	38544177	38589812	AC087897.2
chr12	39613103	39613104	chr12	39611819	39614648	AC121334.3
chr12	39613103	39613104	chr12	39550033	39619751	ABCD2
chr12	39714095	39714096	chr12	39626167	39908300	C12orf40
chr12	40471168	40471169	chr12	40393395	40570832	MUC19
chr12	40488192	40488193	chr12	40393395	40570832	MUC19
chr12	40505418	40505419	chr12	40393395	40570832	MUC19
chr12	40514691	40514692	chr12	40393395	40570832	MUC19
chr12	40789394	40789395	chr12	40692442	41072418	CNTN1
chr12	41266029	41266030	chr12	41188448	41574724	PDZRN4
chr12	41363635	41363636	chr12	41188448	41574724	PDZRN4
chr12	41844268	41844269	chr12	41829898	41932592	AC090630.1
chr12	42083371	42083372	chr12	42081845	42144879	GXYLT1
chr12	44617406	44617407	chr12	44508275	44921848	NELL2
chr12	45509370	45509371	chr12	45481871	45610620	AC079950.1
chr12	45554593	45554594	chr12	45554590	45554659	RF00026
chr12	45554593	45554594	chr12	45481871	45610620	AC079950.1
chr12	46681583	46681584	chr12	46383679	46876159	AC008014.1
chr12	47706871	47706872	chr12	47706085	47742294	AC004241.1
chr12	47706935	47706936	chr12	47706085	47742294	AC004241.1
chr12	49878121	49878122	chr12	49866896	49904217	FAIM2
chr12	51498774	51498775	chr12	51391317	51515763	SLC4A8
chr12	52011953	52011954	chr12	52006940	52015889	GRASP
chr12	52011954	52011955	chr12	52006940	52015889	GRASP
chr12	52950324	52950325	chr12	52948871	52952901	KRT18
chr12	52950410	52950411	chr12	52948871	52952901	KRT18
chr12	54373130	54373131	chr12	54369133	54391298	ZNF385A
chr12	54373130	54373131	chr12	54353661	54497688	AC079313.2
chr12	54373130	54373131	chr12	54353792	54466985	AC079313.1
chr12	55973064	55973065	chr12	55954105	55973317	PMEL
chr12	56595932	56595933	chr12	56521929	56596196	RBMS2
chr12	56595932	56595933	chr12	56595596	56636816	BAZ2A
chr12	56596312	56596313	chr12	56595596	56636816	BAZ2A
chr12	61901264	61901265	chr12	61708259	62279150	FAM19A2
chr12	63708401	63708402	chr12	63623788	63795718	AC084357.2
chr12	63708401	63708402	chr12	63682523	63724935	AC084357.3
chr12	63708531	63708532	chr12	63623788	63795718	AC084357.2
chr12	63708531	63708532	chr12	63682523	63724935	AC084357.3
chr12	63756811	63756812	chr12	63623788	63795718	AC084357.2
chr12	64150719	64150720	chr12	63844293	64162221	SRGAP1
chr12	64741063	64741064	chr12	64713445	64759447	GNS
chr12	66988421	66988422	chr12	66347431	67069162	GRIP1
chr12	69743838	69743839	chr12	69738681	69823204	RAB3IP
chr12	70080469	70080470	chr12	69904033	70243360	LINC01481
chr12	70201084	70201085	chr12	70180338	70202004	AC084032.1
chr12	70201084	70201085	chr12	69904033	70243360	LINC01481
chr12	70286838	70286839	chr12	70242994	70354993	CNOT2
chr12	70288279	70288280	chr12	70242994	70354993	CNOT2
chr12	70478486	70478487	chr12	70468080	70543040	AC025569.1
chr12	71139014	71139015	chr12	71125085	71441898	TSPAN8
chr12	71139498	71139499	chr12	71125085	71441898	TSPAN8
chr12	71139972	71139973	chr12	71125085	71441898	TSPAN8
chr12	71139975	71139976	chr12	71125085	71441898	TSPAN8
chr12	71202731	71202732	chr12	71125085	71441898	TSPAN8
chr12	71208581	71208582	chr12	71125085	71441898	TSPAN8
chr12	71962878	71962879	chr12	71938846	72186618	TPH2
chr12	72331360	72331361	chr12	72087266	72670757	TRHDE
chr12	76364620	76364621	chr12	76351797	76559809	OSBPL8
chr12	76364751	76364752	chr12	76351797	76559809	OSBPL8
chr12	76365701	76365702	chr12	76351797	76559809	OSBPL8
chr12	76365706	76365707	chr12	76351797	76559809	OSBPL8
chr12	77035979	77035980	chr12	77021247	77065580	E2F7
chr12	77514891	77514892	chr12	77324641	78213008	NAV3
chr12	77761361	77761362	chr12	77324641	78213008	NAV3
chr12	77990098	77990099	chr12	77324641	78213008	NAV3
chr12	77990109	77990110	chr12	77324641	78213008	NAV3
chr12	77994064	77994065	chr12	77324641	78213008	NAV3
chr12	77994497	77994498	chr12	77324641	78213008	NAV3
chr12	80190792	80190793	chr12	80099537	80380879	OTOGL
chr12	80454447	80454448	chr12	80402178	80680271	PTPRQ
chr12	81371271	81371272	chr12	81257975	81759553	PPFIA2
chr12	86129547	86129548	chr12	85955666	86838904	MGAT4C
chr12	86811052	86811053	chr12	86599578	86838998	AC010196.1
chr12	86811052	86811053	chr12	85955666	86838904	MGAT4C
chr12	87746680	87746681	chr12	87746567	87746683	AC079598.4
chr12	92118741	92118742	chr12	91984976	92142914	LINC01619
chr12	94950292	94950293	chr12	94897055	95003770	NDUFA12
chr12	95194643	95194644	chr12	95076749	95217482	FGD6
chr12	95616680	95616681	chr12	95551582	95673999	PGAM1P5
chr12	95839813	95839814	chr12	95795345	95858839	AC090001.1
chr12	95839814	95839815	chr12	95795345	95858839	AC090001.1
chr12	95842619	95842620	chr12	95795345	95858839	AC090001.1
chr12	97160963	97160964	chr12	96985656	97185609	AC007656.1
chr12	101708632	101708633	chr12	101696947	101744140	CHPT1
chr12	103643900	103643901	chr12	103587273	103766727	STAB2
chr12	103899629	103899630	chr12	103843749	103930211	TTC41P
chr12	103965852	103965853	chr12	103965804	103988874	TDG
chr12	103985727	103985728	chr12	103965804	103988874	TDG
chr12	105065254	105065255	chr12	105019784	105084577	ALDH1L2
chr12	105065254	105065255	chr12	104986310	105074197	C12orf45
chr12	105379747	105379748	chr12	105235290	105396097	C12orf75
chr12	108982262	108982263	chr12	108907741	109021240	SVOP
chr12	110178784	110178785	chr12	110124335	110218797	IFT81
chr12	110180018	110180019	chr12	110124335	110218797	IFT81
chr12	113091444	113091445	chr12	113056709	113098028	DTX1
chr12	113101660	113101661	chr12	113098819	113136239	RASAL1
chr12	113245316	113245317	chr12	113221050	113298585	TPCN1
chr12	115639640	115639641	chr12	115582061	115639734	AC009803.1
chr12	115639719	115639720	chr12	115582061	115639734	AC009803.1
chr12	115639720	115639721	chr12	115582061	115639734	AC009803.1
chr12	115854908	115854909	chr12	115810359	115886137	LINC02463
chr12	116912775	116912776	chr12	116910956	117031148	FBXW8
chr12	117848867	117848868	chr12	117453012	117968983	KSR2
chr12	120351847	120351848	chr12	120341330	120369180	MSI1
chr12	120733555	120733556	chr12	120725735	120740008	ACADS
chr12	121734411	121734412	chr12	121712752	121783001	TMEM120B
chr12	121851690	121851691	chr12	121839527	121863596	HPD
chr12	122525799	122525800	chr12	122503458	122527000	RSRC2
chr12	122708873	122708874	chr12	122687125	122715979	AC026333.3
chr12	124999873	124999874	chr12	124993700	125031231	BRI3BP
chr12	125316602	125316603	chr12	125186836	125662377	TMEM132B
chr12	126420570	126420571	chr12	126191151	126434227	AC007368.1
chr12	127018092	127018093	chr12	126915203	127060401	LINC02405
chr12	128447710	128447711	chr12	128267403	128707915	TMEM132C
chr12	129356152	129356153	chr12	129071725	129903666	TMEM132D
chr12	129575758	129575759	chr12	129071725	129903666	TMEM132D
chr12	130647393	130647394	chr12	130396137	130716281	RIMBP2
chr12	133194921	133194922	chr12	133181409	133214831	ZNF268
chr12	133194921	133194922	chr12	133130984	133202369	AC026786.1
chr13	18211950	18211951	chr13	18195297	18232024	FAM230C
chr13	18336140	18336141	chr13	18331933	18348596	AL356585.3
chr13	19203980	19203981	chr13	19201637	19227432	PSPC1P1
chr13	19344265	19344266	chr13	19290593	19344825	ANKRD26P3
chr13	19370857	19370858	chr13	19349137	19407962	PARP4P2
chr13	19385298	19385299	chr13	19349137	19407962	PARP4P2
chr13	19387645	19387646	chr13	19349137	19407962	PARP4P2
chr13	20497456	20497457	chr13	20403666	20525873	CRYL1
chr13	20634934	20634935	chr13	20567069	20691437	IFT88
chr13	21156778	21156779	chr13	21153595	21176602	SKA3
chr13	21325314	21325315	chr13	21303515	21348721	LINC00539
chr13	21325314	21325315	chr13	21303515	21348721	LINC00539
chr13	23483517	23483518	chr13	23466571	23487464	LINC00327
chr13	23890722	23890723	chr13	23888889	23897263	PCOTH
chr13	23890722	23890723	chr13	23890525	23902655	C1QTNF9B
chr13	23896890	23896891	chr13	23888889	23897263	PCOTH
chr13	23896890	23896891	chr13	23890525	23902655	C1QTNF9B
chr13	24316055	24316056	chr13	24315725	24321598	C1QTNF9-AS1
chr13	24316055	24316056	chr13	24307166	24322535	C1QTNF9
chr13	24316055	24316056	chr13	23979700	24321031	AL359736.1
chr13	24322432	24322433	chr13	24307166	24322535	C1QTNF9
chr13	24442078	24442079	chr13	24408157	24597676	TPTE2P6
chr13	24442078	24442079	chr13	24420926	24512810	PARP4
chr13	24444458	24444459	chr13	24408157	24597676	TPTE2P6
chr13	24444458	24444459	chr13	24420926	24512810	PARP4
chr13	24474332	24474333	chr13	24408157	24597676	TPTE2P6
chr13	24474332	24474333	chr13	24420926	24512810	PARP4
chr13	24537291	24537292	chr13	24408157	24597676	TPTE2P6
chr13	24542560	24542561	chr13	24408157	24597676	TPTE2P6
chr13	24939294	24939295	chr13	24924677	24968487	TPTE2P1
chr13	25164405	25164406	chr13	25161684	25172288	AMER2
chr13	25399980	25399981	chr13	25372071	26025851	ATP8A2
chr13	25710850	25710851	chr13	25372071	26025851	ATP8A2
chr13	25829691	25829692	chr13	25372071	26025851	ATP8A2
chr13	26972768	26972769	chr13	26965967	26991996	AL160035.1
chr13	27067933	27067934	chr13	27066142	27171896	USP12
chr13	28265728	28265729	chr13	28138506	28295335	PAN3
chr13	28496410	28496411	chr13	28495633	28497267	AL139005.1
chr13	29148473	29148474	chr13	28820348	29505947	MTUS2
chr13	29317435	29317436	chr13	28820348	29505947	MTUS2
chr13	30601463	30601464	chr13	30456704	30617597	HMGB1
chr13	31078273	31078274	chr13	31063306	31115699	WDR95P
chr13	33561593	33561594	chr13	33355206	33676768	AL139383.1
chr13	35112447	35112448	chr13	34942287	35673022	NBEA
chr13	35956621	35956622	chr13	35768652	36131306	DCLK1
chr13	35956681	35956682	chr13	35768652	36131306	DCLK1
chr13	35957905	35957906	chr13	35768652	36131306	DCLK1
chr13	35958002	35958003	chr13	35768652	36131306	DCLK1
chr13	35958131	35958132	chr13	35768652	36131306	DCLK1
chr13	36232650	36232651	chr13	36222008	36297840	CCDC169
chr13	36232650	36232651	chr13	36168794	36297842	CCDC169-SOHLH2
chr13	42373132	42373133	chr13	42339188	42485956	LINC02341
chr13	42457927	42457928	chr13	42339188	42485956	LINC02341
chr13	42458074	42458075	chr13	42339188	42485956	LINC02341
chr13	42965673	42965674	chr13	42886388	42992271	EPSTI1
chr13	44206954	44206955	chr13	44110451	44240517	SMIM2-AS1
chr13	44468299	44468300	chr13	44432143	44577147	TSC22D1
chr13	44569228	44569229	chr13	44432143	44577147	TSC22D1
chr13	44569386	44569387	chr13	44432143	44577147	TSC22D1
chr13	50062786	50062787	chr13	49982552	50125720	DLEU2
chr13	50495214	50495215	chr13	50082171	50723236	DLEU1
chr13	50977815	50977816	chr13	50909678	51024120	RNASEH2B
chr13	51186619	51186620	chr13	51082119	51200252	C13orf42
chr13	55576963	55576964	chr13	55535697	55583524	AL354821.1
chr13	63035947	63035948	chr13	63034992	63097797	AL354810.1
chr13	63036178	63036179	chr13	63034992	63097797	AL354810.1
chr13	63038122	63038123	chr13	63034992	63097797	AL354810.1
chr13	63042524	63042525	chr13	63034992	63097797	AL354810.1
chr13	63043240	63043241	chr13	63034992	63097797	AL354810.1
chr13	63043447	63043448	chr13	63034992	63097797	AL354810.1
chr13	63049382	63049383	chr13	63034992	63097797	AL354810.1
chr13	63050893	63050894	chr13	63034992	63097797	AL354810.1
chr13	63051814	63051815	chr13	63034992	63097797	AL354810.1
chr13	63052492	63052493	chr13	63034992	63097797	AL354810.1
chr13	63052758	63052759	chr13	63034992	63097797	AL354810.1
chr13	63053174	63053175	chr13	63034992	63097797	AL354810.1
chr13	63058547	63058548	chr13	63034992	63097797	AL354810.1
chr13	63058777	63058778	chr13	63034992	63097797	AL354810.1
chr13	63063649	63063650	chr13	63034992	63097797	AL354810.1
chr13	63065023	63065024	chr13	63034992	63097797	AL354810.1
chr13	63074818	63074819	chr13	63034992	63097797	AL354810.1
chr13	63074889	63074890	chr13	63034992	63097797	AL354810.1
chr13	71073280	71073281	chr13	71015141	71168417	LINC00348
chr13	73500784	73500785	chr13	73413473	73661891	LINC00393
chr13	73710540	73710541	chr13	73686089	73995056	KLF12
chr13	73739721	73739722	chr13	73686089	73995056	KLF12
chr13	73739925	73739926	chr13	73686089	73995056	KLF12
chr13	75303173	75303174	chr13	75283503	75482114	TBC1D4
chr13	77935095	77935096	chr13	77895481	77975529	EDNRB
chr13	77935095	77935096	chr13	77919689	78617328	RNF219-AS1
chr13	78020029	78020030	chr13	78012883	78053595	LINC00446
chr13	78020029	78020030	chr13	77919689	78617328	RNF219-AS1
chr13	90497155	90497156	chr13	90493287	90535080	LINC01049
chr13	90497170	90497171	chr13	90493287	90535080	LINC01049
chr13	90507799	90507800	chr13	90493287	90535080	LINC01049
chr13	91627010	91627011	chr13	91398607	92873682	GPC5
chr13	92107285	92107286	chr13	91398607	92873682	GPC5
chr13	92347864	92347865	chr13	91398607	92873682	GPC5
chr13	92527285	92527286	chr13	91398607	92873682	GPC5
chr13	93231341	93231342	chr13	93226842	94407401	GPC6
chr13	93796910	93796911	chr13	93226842	94407401	GPC6
chr13	95981181	95981182	chr13	95801580	96053482	UGGT2
chr13	95981182	95981183	chr13	95801580	96053482	UGGT2
chr13	95981536	95981537	chr13	95801580	96053482	UGGT2
chr13	97329689	97329690	chr13	97221434	97394120	MBNL2
chr13	97339102	97339103	chr13	97221434	97394120	MBNL2
chr13	98971460	98971461	chr13	98793429	99086625	DOCK9
chr13	99026026	99026027	chr13	98793429	99086625	DOCK9
chr13	102161565	102161566	chr13	101710804	102402457	FGF14
chr13	102652416	102652417	chr13	102597003	102679958	TPP2
chr13	103053093	103053094	chr13	103043998	103066846	SLC10A2
chr13	107272201	107272202	chr13	107163510	107866735	FAM155A
chr13	108614844	108614845	chr13	108596152	109208007	MYO16
chr13	108709400	108709401	chr13	108596152	109208007	MYO16
chr13	108997317	108997318	chr13	108596152	109208007	MYO16
chr13	109560881	109560882	chr13	109478739	109731700	AL163541.1
chr13	109765722	109765723	chr13	109752698	109786568	IRS2
chr13	110160161	110160162	chr13	110148963	110307233	COL4A1
chr13	110907081	110907082	chr13	110878540	110915069	ANKRD10
chr13	110938203	110938204	chr13	110936759	110939784	PARP1P1
chr13	112803689	112803690	chr13	112690329	112887168	ATP11A
chr13	112863678	112863679	chr13	112690329	112887168	ATP11A
chr13	113136637	113136638	chr13	113122814	113149529	F10
chr13	113232110	113232111	chr13	113208193	113267108	CUL4A
chr13	113336755	113336756	chr13	113324164	113364148	GRTP1
chr13	113435486	113435487	chr13	113399610	113453524	ADPRHL1
chr13	113672393	113672394	chr13	113667155	113737735	GRK1
chr13	113904908	113904909	chr13	113888306	113923512	LINC00452
chr13	113984829	113984830	chr13	113977783	114132611	RASA3
chr13	113999058	113999059	chr13	113977783	114132611	RASA3
chr13	114120146	114120147	chr13	113977783	114132611	RASA3
chr14	19787255	19787256	chr14	19719015	19830253	OR4N2
chr14	21067985	21067986	chr14	21016763	21070872	NDRG2
chr14	24607447	24607448	chr14	24606480	24609699	GZMH
chr14	24607447	24607448	chr14	24595723	24657774	AL136018.1
chr14	28400639	28400640	chr14	28318141	28418612	AL139023.1
chr14	28400640	28400641	chr14	28318141	28418612	AL139023.1
chr14	28403012	28403013	chr14	28318141	28418612	AL139023.1
chr14	30517301	30517302	chr14	30437992	30573629	G2E3-AS1
chr14	30793794	30793795	chr14	30734926	30822702	AL121852.1
chr14	31344672	31344673	chr14	31291791	31420582	HEATR5A
chr14	31344672	31344673	chr14	31334312	31457441	AL139353.1
chr14	31436964	31436965	chr14	31420286	31452883	AL139353.2
chr14	31436964	31436965	chr14	31334312	31457441	AL139353.1
chr14	31831469	31831470	chr14	31489956	31861224	NUBPL
chr14	32753664	32753665	chr14	32329273	32837681	AKAP6
chr14	32966594	32966595	chr14	32934933	33804176	NPAS3
chr14	34003036	34003037	chr14	33924231	34462774	EGLN3
chr14	34044820	34044821	chr14	34040097	34059300	EGLN3-AS1
chr14	34044820	34044821	chr14	33924231	34462774	EGLN3
chr14	34932207	34932208	chr14	34920858	34982532	SRP54-AS1
chr14	37300339	37300340	chr14	37197913	37552361	MIPOL1
chr14	37300397	37300398	chr14	37197913	37552361	MIPOL1
chr14	37776046	37776047	chr14	37595847	38041442	TTC6
chr14	46108734	46108735	chr14	45940943	46501823	LINC00871
chr14	46108735	46108736	chr14	45940943	46501823	LINC00871
chr14	46109103	46109104	chr14	45940943	46501823	LINC00871
chr14	47318162	47318163	chr14	46840092	47674954	MDGA2
chr14	49725322	49725323	chr14	49693105	49753152	KLHDC1
chr14	50073416	50073417	chr14	49927571	50092643	LINC01588
chr14	50942183	50942184	chr14	50857891	50944736	PYGL
chr14	51927163	51927164	chr14	51826195	51979342	GNG2
chr14	56200142	56200143	chr14	56117814	56301526	PELI2
chr14	56564507	56564508	chr14	56488354	56650606	TMEM260
chr14	56702249	56702250	chr14	56648965	56730535	AL161757.5
chr14	60447047	60447048	chr14	60396469	60515543	C14orf39
chr14	60447287	60447288	chr14	60396469	60515543	C14orf39
chr14	60474375	60474376	chr14	60396469	60515543	C14orf39
chr14	60474470	60474471	chr14	60396469	60515543	C14orf39
chr14	63599759	63599760	chr14	63597039	63641861	WDR89
chr14	64822270	64822271	chr14	64746283	64879907	SPTB
chr14	64822375	64822376	chr14	64746283	64879907	SPTB
chr14	66703613	66703614	chr14	66507407	67181803	GPHN
chr14	66703616	66703617	chr14	66507407	67181803	GPHN
chr14	66704992	66704993	chr14	66507407	67181803	GPHN
chr14	66705281	66705282	chr14	66507407	67181803	GPHN
chr14	66793053	66793054	chr14	66507407	67181803	GPHN
chr14	67367475	67367476	chr14	67359997	67386516	EIF2S1
chr14	67910295	67910296	chr14	67819779	68730218	RAD51B
chr14	68039432	68039433	chr14	67819779	68730218	RAD51B
chr14	68136341	68136342	chr14	67819779	68730218	RAD51B
chr14	68528677	68528678	chr14	67819779	68730218	RAD51B
chr14	70331742	70331743	chr14	70325081	70359731	COX16
chr14	70331742	70331743	chr14	70326064	70417074	SYNJ2BP-COX16
chr14	70949294	70949295	chr14	70907405	71115382	PCNX1
chr14	70971119	70971120	chr14	70907405	71115382	PCNX1
chr14	72024076	72024077	chr14	71932439	72566529	RGS6
chr14	72409408	72409409	chr14	71932439	72566529	RGS6
chr14	75171731	75171732	chr14	75131470	75176631	TMED10
chr14	78361902	78361903	chr14	78170373	79868290	NRXN3
chr14	79187599	79187600	chr14	78170373	79868290	NRXN3
chr14	79610083	79610084	chr14	78170373	79868290	NRXN3
chr14	81210016	81210017	chr14	81175452	81221377	GTF2A1
chr14	81320430	81320431	chr14	81260656	81436465	STON2
chr14	87391720	87391721	chr14	87353070	87573022	LINC02296
chr14	87465044	87465045	chr14	87353070	87573022	LINC02296
chr14	88423674	88423675	chr14	88384924	88470350	SPATA7
chr14	90489474	90489475	chr14	90489010	90491637	AL096869.3
chr14	93312794	93312795	chr14	93237550	93333092	BTBD7
chr14	93459805	93459806	chr14	93333219	93707876	UNC79
chr14	97505158	97505159	chr14	97458816	97581601	LINC02325
chr14	99199683	99199684	chr14	99169287	99271524	BCL11B
chr14	99928111	99928112	chr14	99737693	99942060	EML1
chr14	100378677	100378678	chr14	100376418	100530303	WDR25
chr14	100526933	100526934	chr14	100376418	100530303	WDR25
chr14	100526940	100526941	chr14	100376418	100530303	WDR25
chr14	101923805	101923806	chr14	101761798	101927989	PPP2R5C
chr14	103132008	103132009	chr14	103123442	103137439	TNFAIP2
chr14	104498911	104498912	chr14	104474678	104605647	TMEM179
chr14	104949016	104949017	chr14	104937244	104978357	AHNAK2
chr14	105625946	105625947	chr14	105620506	105626066	IGHG4
chr14	106498313	106498314	chr14	106482439	106521073	LINC00221
chr15	20247358	20247359	chr15	20228620	20277503	AC126603.1
chr15	20247412	20247413	chr15	20228620	20277503	AC126603.1
chr15	20252329	20252330	chr15	20228620	20277503	AC126603.1
chr15	20257143	20257144	chr15	20228620	20277503	AC126603.1
chr15	20265402	20265403	chr15	20228620	20277503	AC126603.1
chr15	20268133	20268134	chr15	20228620	20277503	AC126603.1
chr15	20404336	20404337	chr15	20379495	20506180	HERC2P3
chr15	20404341	20404342	chr15	20379495	20506180	HERC2P3
chr15	20668025	20668026	chr15	20657638	20688408	NBEAP1
chr15	22806539	22806540	chr15	22773063	22829791	NIPA1
chr15	23439857	23439858	chr15	23439498	23447234	GOLGA6L2
chr15	24163979	24163980	chr15	24162754	24169948	PWRN2
chr15	24594186	24594187	chr15	24493137	24652130	PWRN1
chr15	24871822	24871823	chr15	24823637	24978723	SNRPN
chr15	26776349	26776350	chr15	26543546	26939539	GABRB3
chr15	29005664	29005665	chr15	28884483	29118315	APBA2
chr15	30173095	30173096	chr15	30170563	30179943	AC120045.1
chr15	30173098	30173099	chr15	30170563	30179943	AC120045.1
chr15	30632291	30632292	chr15	30624494	30638805	ARHGAP11B
chr15	30632291	30632292	chr15	30624548	30685606	AC091057.6
chr15	30745486	30745487	chr15	30658717	30772993	AC091057.1
chr15	30745777	30745778	chr15	30658717	30772993	AC091057.1
chr15	30929870	30929871	chr15	30903852	30943108	FAN1
chr15	31659947	31659948	chr15	31475398	31870789	OTUD7A
chr15	31660197	31660198	chr15	31475398	31870789	OTUD7A
chr15	31999032	31999033	chr15	31923438	32173018	CHRNA7
chr15	32949954	32949955	chr15	32765545	33194733	FMN1
chr15	33908246	33908247	chr15	33866227	34039176	AVEN
chr15	38974815	38974816	chr15	38865322	39427195	AC013652.1
chr15	38974815	38974816	chr15	38628005	39180499	C15orf53
chr15	39080166	39080167	chr15	38865322	39427195	AC013652.1
chr15	39080166	39080167	chr15	38628005	39180499	C15orf53
chr15	39702424	39702425	chr15	39588357	39782830	FSIP1
chr15	39702436	39702437	chr15	39588357	39782830	FSIP1
chr15	40561981	40561982	chr15	40528683	40565057	CCDC32
chr15	40561994	40561995	chr15	40528683	40565057	CCDC32
chr15	41046218	41046219	chr15	40978880	41116354	INO80
chr15	41651620	41651621	chr15	41621224	41773081	MGA
chr15	41725550	41725551	chr15	41621224	41773081	MGA
chr15	42801163	42801164	chr15	42800968	42802405	KRT8P50
chr15	42801163	42801164	chr15	42738734	42920809	TTBK2
chr15	43075957	43075958	chr15	42942897	43106113	UBR1
chr15	43632228	43632229	chr15	43614208	43632283	AC011330.3
chr15	43632228	43632229	chr15	43628503	43668118	CATSPER2
chr15	45277858	45277859	chr15	45251580	45279251	AC051619.5
chr15	45775782	45775783	chr15	45705078	45931069	AC068722.1
chr15	48258079	48258080	chr15	48178438	48304078	SLC12A1
chr15	48331058	48331059	chr15	48312353	48331856	AC023355.1
chr15	48331058	48331059	chr15	48331011	48343373	DUT
chr15	50454976	50454977	chr15	50424380	50514419	USP8
chr15	50877477	50877478	chr15	50839875	50908599	AC021752.1
chr15	51605519	51605520	chr15	51447711	51622833	DMXL2
chr15	51972365	51972366	chr15	51952106	52067372	MAPK6
chr15	51972598	51972599	chr15	51952106	52067372	MAPK6
chr15	52096199	52096200	chr15	52056675	52100523	AC023906.5
chr15	52096201	52096202	chr15	52056675	52100523	AC023906.5
chr15	52232996	52232997	chr15	52192322	52295798	MYO5C
chr15	52232997	52232998	chr15	52192322	52295798	MYO5C
chr15	52233391	52233392	chr15	52192322	52295798	MYO5C
chr15	53117525	53117526	chr15	53116365	53129698	LINC02490
chr15	55363349	55363350	chr15	55340032	55408510	CCPG1
chr15	55363349	55363350	chr15	55355248	55498360	DNAAF4-CCPG1
chr15	59420699	59420700	chr15	59372693	59523549	FAM81A
chr15	63149543	63149544	chr15	63125872	63158021	RPS27L
chr15	64340994	64340995	chr15	64165517	64356259	CSNK1G1
chr15	64340994	64340995	chr15	64181180	64381440	AC087632.1
chr15	64847031	64847032	chr15	64841883	64868007	PLEKHO2
chr15	64847031	64847032	chr15	64841883	64930920	AC069368.1
chr15	65296866	65296867	chr15	65234460	65300618	PARP16
chr15	66341486	66341487	chr15	66336206	66386746	TIPIN
chr15	66585336	66585337	chr15	66582190	66685794	LINC01169
chr15	67112364	67112365	chr15	67063763	67195195	SMAD3
chr15	67242141	67242142	chr15	67201033	67255195	AAGAB
chr15	68133681	68133682	chr15	68054179	68198603	PIAS1
chr15	68133682	68133683	chr15	68054179	68198603	PIAS1
chr15	68136671	68136672	chr15	68054179	68198603	PIAS1
chr15	68420999	68421000	chr15	68296533	68432162	ITGA11
chr15	69240229	69240230	chr15	69160584	69272217	GLCE
chr15	70729655	70729656	chr15	70654554	70763593	UACA
chr15	71416270	71416271	chr15	71096952	71783383	THSD4
chr15	71561899	71561900	chr15	71096952	71783383	THSD4
chr15	71593142	71593143	chr15	71096952	71783383	THSD4
chr15	71724843	71724844	chr15	71096952	71783383	THSD4
chr15	71757541	71757542	chr15	71096952	71783383	THSD4
chr15	71793625	71793626	chr15	71792638	71818259	NR2E3
chr15	71858149	71858150	chr15	71822289	72118577	MYO9A
chr15	72093700	72093701	chr15	71822289	72118577	MYO9A
chr15	73524088	73524089	chr15	73443158	73560014	REC114
chr15	75300594	75300595	chr15	75299953	75302965	DNM1P34
chr15	75574981	75574982	chr15	75527150	75601205	AC105036.3
chr15	75574981	75574982	chr15	75463251	75579289	PTPN9
chr15	75736542	75736543	chr15	75727670	75738623	DNM1P35
chr15	75736821	75736822	chr15	75727670	75738623	DNM1P35
chr15	76592256	76592257	chr15	76347904	76905444	SCAPER
chr15	77618529	77618530	chr15	77613027	77820900	LINGO1
chr15	77618530	77618531	chr15	77613027	77820900	LINGO1
chr15	77618961	77618962	chr15	77613027	77820900	LINGO1
chr15	77699337	77699338	chr15	77613027	77820900	LINGO1
chr15	78599786	78599787	chr15	78593052	78621295	CHRNA3
chr15	78632214	78632215	chr15	78624119	78727754	CHRNB4
chr15	78662978	78662979	chr15	78660644	78736684	AC022748.2
chr15	78662978	78662979	chr15	78624119	78727754	CHRNB4
chr15	80327198	80327199	chr15	80263068	80341805	LINC00927
chr15	81641620	81641621	chr15	81633887	81642190	AC023034.2
chr15	81641620	81641621	chr15	81427448	81755217	AC060809.1
chr15	81641620	81641621	chr15	81554003	81696780	AC023034.1
chr15	82606536	82606537	chr15	82543201	82648861	CPEB1
chr15	83695265	83695266	chr15	83654086	84039842	ADAMTSL3
chr15	85298491	85298492	chr15	85255369	85330334	ADAMTS7P4
chr15	90630757	90630758	chr15	90630535	90631755	AC103739.3
chr15	90630757	90630758	chr15	90620007	90717141	CRTC3-AS1
chr15	90630758	90630759	chr15	90630535	90631755	AC103739.3
chr15	90630758	90630759	chr15	90620007	90717141	CRTC3-AS1
chr15	90631147	90631148	chr15	90630535	90631755	AC103739.3
chr15	90631147	90631148	chr15	90620007	90717141	CRTC3-AS1
chr15	91438349	91438350	chr15	91408708	91605211	CRAT37
chr15	91438350	91438351	chr15	91408708	91605211	CRAT37
chr15	91440230	91440231	chr15	91408708	91605211	CRAT37
chr15	91446110	91446111	chr15	91408708	91605211	CRAT37
chr15	92668572	92668573	chr15	92617443	92809884	FAM174B
chr15	92771928	92771929	chr15	92617443	92809884	FAM174B
chr15	92972568	92972569	chr15	92900189	93028005	CHD2
chr15	93353904	93353905	chr15	93312557	93569483	AC091078.1
chr15	94345246	94345247	chr15	94231538	94483952	MCTP2
chr15	94345318	94345319	chr15	94231538	94483952	MCTP2
chr15	94390064	94390065	chr15	94231538	94483952	MCTP2
chr15	96112150	96112151	chr15	95990582	96300990	AC012409.2
chr15	96112150	96112151	chr15	96110040	96327361	NR2F2-AS1
chr15	97415759	97415760	chr15	97295881	97432094	LINC02253
chr15	97415759	97415760	chr15	97370371	97521811	LINC02254
chr15	97436469	97436470	chr15	97370371	97521811	LINC02254
chr15	98055499	98055500	chr15	98003081	98087384	LINC02251
chr15	98055499	98055500	chr15	98046667	98293177	AC022523.1
chr15	98162875	98162876	chr15	98046667	98293177	AC022523.1
chr15	98217280	98217281	chr15	98046667	98293177	AC022523.1
chr15	98273788	98273789	chr15	98046667	98293177	AC022523.1
chr15	99031324	99031325	chr15	98954149	99105824	AC036108.1
chr15	99116399	99116400	chr15	99098217	99135593	SYNM
chr15	100442703	100442704	chr15	100400395	100544995	CERS3
chr15	100443773	100443774	chr15	100400395	100544995	CERS3
chr15	100774992	100774993	chr15	100716249	100828497	AC087762.1
chr15	100801285	100801286	chr15	100716249	100828497	AC087762.1
chr15	100912872	100912873	chr15	100877714	100916626	ALDH1A3
chr15	100912872	100912873	chr15	100892859	100919283	AC015712.2
chr15	100912875	100912876	chr15	100877714	100916626	ALDH1A3
chr15	100912875	100912876	chr15	100892859	100919283	AC015712.2
chr15	100913248	100913249	chr15	100877714	100916626	ALDH1A3
chr15	100913248	100913249	chr15	100892859	100919283	AC015712.2
chr15	101361335	101361336	chr15	101297142	101525202	PCSK6
chr15	101390179	101390180	chr15	101297142	101525202	PCSK6
chr16	480785	480786	chr16	425619	523011	RAB11FIP3
chr16	953471	953472	chr16	853634	981318	LMF1
chr16	1228534	1228535	chr16	1227272	1230184	TPSB2
chr16	1242398	1242399	chr16	1240696	1242554	TPSAB1
chr16	1372913	1372914	chr16	1363205	1414751	UNKL
chr16	4973407	4973408	chr16	4958317	5019158	SEC14L5
chr16	5897017	5897018	chr16	5239802	7713338	RBFOX1
chr16	8648077	8648078	chr16	8621683	8649654	METTL22
chr16	11295163	11295164	chr16	11249619	11381662	RMI2
chr16	18063281	18063282	chr16	17933189	18151595	AC010601.1
chr16	18063281	18063282	chr16	18002806	18173063	AC091489.1
chr16	18821222	18821223	chr16	18804853	18926454	SMG1
chr16	19219120	19219121	chr16	19167971	19268334	SYT17
chr16	19321670	19321671	chr16	19285739	19322145	CLEC19A
chr16	19495013	19495014	chr16	19410496	19499113	TMC5
chr16	20767235	20767236	chr16	20610243	20797581	ACSM3
chr16	22301165	22301166	chr16	22297375	22335103	POLR3E
chr16	22897652	22897653	chr16	22814177	22916338	HS3ST2
chr16	23517232	23517233	chr16	23463542	23521995	GGA2
chr16	24872997	24872998	chr16	24845841	24911628	SLC5A11
chr16	25054925	25054926	chr16	25031744	25058109	AC133552.2
chr16	25055255	25055256	chr16	25031744	25058109	AC133552.2
chr16	25710454	25710455	chr16	25692026	26137688	HS3ST4
chr16	27827887	27827888	chr16	27787535	28063509	GSG1L
chr16	27941553	27941554	chr16	27787535	28063509	GSG1L
chr16	27942180	27942181	chr16	27787535	28063509	GSG1L
chr16	29227119	29227120	chr16	29139379	29331304	AC009093.10
chr16	29317082	29317083	chr16	29312350	29331277	AC025279.1
chr16	29317082	29317083	chr16	29139379	29331304	AC009093.10
chr16	29317082	29317083	chr16	29291220	29372110	SNX29P2
chr16	30045310	30045311	chr16	30024427	30052978	FAM57B
chr16	30752247	30752248	chr16	30748270	30761176	PHKG2
chr16	32360004	32360005	chr16	32356981	32363695	AC133548.1
chr16	33064618	33064619	chr16	33043609	33095431	AC145350.2
chr16	33582687	33582688	chr16	33577502	33622547	AC142384.1
chr16	33593728	33593729	chr16	33577502	33622547	AC142384.1
chr16	33598685	33598686	chr16	33577502	33622547	AC142384.1
chr16	33603596	33603597	chr16	33577502	33622547	AC142384.1
chr16	33603798	33603799	chr16	33577502	33622547	AC142384.1
chr16	33740983	33740984	chr16	33723356	33763773	AC136428.4
chr16	33742437	33742438	chr16	33723356	33763773	AC136428.4
chr16	33742787	33742788	chr16	33723356	33763773	AC136428.4
chr16	34159689	34159690	chr16	34158585	34160036	LINC00273
chr16	48247011	48247012	chr16	48244296	48363122	LONP2
chr16	48247011	48247012	chr16	48166910	48247568	ABCC11
chr16	48616960	48616961	chr16	48538726	48620148	N4BP1
chr16	49301956	49301957	chr16	49282037	49350504	AC007614.1
chr16	53011025	53011026	chr16	53010395	53011286	AC007346.2
chr16	53149742	53149743	chr16	53055033	53329150	CHD9
chr16	57332399	57332400	chr16	57332379	57332599	AC108081.1
chr16	58613325	58613326	chr16	58519951	58629886	CNOT1
chr16	58785655	58785656	chr16	58733912	59108974	AC092378.1
chr16	58849637	58849638	chr16	58733912	59108974	AC092378.1
chr16	58849637	58849638	chr16	58847807	58880213	AC092378.2
chr16	59998189	59998190	chr16	59855353	60053973	LINC02141
chr16	63408536	63408537	chr16	63314264	63618046	AC138305.1
chr16	69727904	69727905	chr16	69727013	69742563	AC092115.3
chr16	69728228	69728229	chr16	69727013	69742563	AC092115.3
chr16	69728986	69728987	chr16	69727013	69742563	AC092115.3
chr16	69728993	69728994	chr16	69727013	69742563	AC092115.3
chr16	70117392	70117393	chr16	70113626	70162537	PDPR
chr16	72054868	72054869	chr16	72054592	72061055	HP
chr16	72054868	72054869	chr16	72044289	72094431	TXNL4B
chr16	72719399	72719400	chr16	72665170	72791624	AC004943.2
chr16	74364005	74364006	chr16	74332402	74368240	AC009053.1
chr16	75061532	75061533	chr16	74999030	75110994	ZNRF1
chr16	75384867	75384868	chr16	75293698	75433485	CFDP1
chr16	75395991	75395992	chr16	75293698	75433485	CFDP1
chr16	75454154	75454155	chr16	75412684	75464706	AC009163.4
chr16	75454154	75454155	chr16	75443054	75465497	TMEM170A
chr16	76505236	76505237	chr16	76277278	76559238	CNTNAP4
chr16	76831893	76831894	chr16	76736342	76928169	AC106729.1
chr16	80163005	80163006	chr16	80065836	80167577	AC022166.1
chr16	80163005	80163006	chr16	80155053	80563135	AC105411.1
chr16	80434747	80434748	chr16	80155053	80563135	AC105411.1
chr16	81085874	81085875	chr16	81022316	81096284	AC092718.8
chr16	81085874	81085875	chr16	81053587	81096296	AC092718.3
chr16	81085874	81085875	chr16	81081938	81096425	GCSH
chr16	81765053	81765054	chr16	81738248	81767868	AC099524.1
chr16	82970384	82970385	chr16	82953230	82990298	AC125793.1
chr16	82970384	82970385	chr16	82626803	83800640	CDH13
chr16	83006947	83006948	chr16	82626803	83800640	CDH13
chr16	83637251	83637252	chr16	82626803	83800640	CDH13
chr16	83637252	83637253	chr16	82626803	83800640	CDH13
chr16	83643374	83643375	chr16	82626803	83800640	CDH13
chr16	85426071	85426072	chr16	85169525	85676204	GSE1
chr16	86345610	86345611	chr16	86331844	86349683	LINC00917
chr16	88192833	88192834	chr16	88191486	88193667	AC134312.6
chr16	88277759	88277760	chr16	88234785	88302511	AC138512.1
chr16	89579823	89579824	chr16	89575768	89597246	CPNE7
chr16	89829649	89829650	chr16	89818179	89871319	SPIRE2
chr16	89998068	89998069	chr16	89972586	90002161	AFG3L1P
chr17	235442	235443	chr17	212389	386254	RPH3AL
chr17	315044	315045	chr17	212389	386254	RPH3AL
chr17	315208	315209	chr17	212389	386254	RPH3AL
chr17	336022	336023	chr17	212389	386254	RPH3AL
chr17	343942	343943	chr17	212389	386254	RPH3AL
chr17	360733	360734	chr17	212389	386254	RPH3AL
chr17	363502	363503	chr17	212389	386254	RPH3AL
chr17	363858	363859	chr17	212389	386254	RPH3AL
chr17	645846	645847	chr17	508668	721717	VPS53
chr17	1243024	1243025	chr17	1241939	1254000	AC144836.1
chr17	1751374	1751375	chr17	1742836	1755268	SERPINF2
chr17	2291653	2291654	chr17	2059839	2303771	SMG6
chr17	2816636	2816637	chr17	2755705	3037739	RAP1GAP2
chr17	3284837	3284838	chr17	3276942	3386317	OR3A2
chr17	3827056	3827057	chr17	3802165	3846251	NCBP3
chr17	3827056	3827057	chr17	3802165	3846251	NCBP3
chr17	3827057	3827058	chr17	3802165	3846251	NCBP3
chr17	4089827	4089828	chr17	4004445	4143020	ZZEF1
chr17	5561431	5561432	chr17	5499427	5619424	NLRP1
chr17	6030297	6030298	chr17	5772926	6080792	AC007846.2
chr17	6971417	6971418	chr17	6954098	6978960	AC027763.2
chr17	6971417	6971418	chr17	6876635	7012349	ALOX12-AS1
chr17	8343327	8343328	chr17	8339864	8346048	ODF4
chr17	9527279	9527280	chr17	9250471	9576591	STX8
chr17	10300117	10300118	chr17	10291820	10317926	AC005291.2
chr17	11526886	11526887	chr17	11241263	11564063	SHISA6
chr17	13801243	13801244	chr17	13756478	14069495	COX10-AS1
chr17	15671174	15671175	chr17	15627960	15684311	TRIM16
chr17	15812434	15812435	chr17	15806241	15817742	LINC02087
chr17	15960255	15960256	chr17	15944917	15975746	ADORA2B
chr17	17096284	17096285	chr17	17042545	17217679	MPRIP
chr17	17327066	17327067	chr17	17303335	17347663	NT5M
chr17	18711148	18711149	chr17	18697998	18736118	TRIM16L
chr17	18887840	18887841	chr17	18840085	18931287	PRPSAP2
chr17	19668598	19668599	chr17	19648136	19677598	ALDH3A2
chr17	20878911	20878912	chr17	20836447	20896140	CCDC144NL
chr17	20878911	20878912	chr17	20868433	21002276	CCDC144NL-AS1
chr17	21291287	21291288	chr17	21284672	21315240	MAP2K3
chr17	21308977	21308978	chr17	21284672	21315240	MAP2K3
chr17	21401118	21401119	chr17	21376197	21419872	KCNJ12
chr17	21446390	21446391	chr17	21428381	21574517	C17orf51
chr17	21512965	21512966	chr17	21428381	21574517	C17orf51
chr17	21634150	21634151	chr17	21614487	21641536	AC233702.1
chr17	21637820	21637821	chr17	21614487	21641536	AC233702.1
chr17	21638113	21638114	chr17	21614487	21641536	AC233702.1
chr17	21779024	21779025	chr17	21773754	21783465	AC243725.1
chr17	22065294	22065295	chr17	22061961	22070538	NCOR1P2
chr17	22065397	22065398	chr17	22061961	22070538	NCOR1P2
chr17	22069069	22069070	chr17	22061961	22070538	NCOR1P2
chr17	22115797	22115798	chr17	22090743	22205154	UBBP4
chr17	22118781	22118782	chr17	22090743	22205154	UBBP4
chr17	22119013	22119014	chr17	22090743	22205154	UBBP4
chr17	22119658	22119659	chr17	22090743	22205154	UBBP4
chr17	22123604	22123605	chr17	22090743	22205154	UBBP4
chr17	22128400	22128401	chr17	22090743	22205154	UBBP4
chr17	22128720	22128721	chr17	22090743	22205154	UBBP4
chr17	22133999	22134000	chr17	22090743	22205154	UBBP4
chr17	22134368	22134369	chr17	22090743	22205154	UBBP4
chr17	22134656	22134657	chr17	22090743	22205154	UBBP4
chr17	22135375	22135376	chr17	22090743	22205154	UBBP4
chr17	22136225	22136226	chr17	22090743	22205154	UBBP4
chr17	22137648	22137649	chr17	22090743	22205154	UBBP4
chr17	22139256	22139257	chr17	22090743	22205154	UBBP4
chr17	22143817	22143818	chr17	22090743	22205154	UBBP4
chr17	22144004	22144005	chr17	22090743	22205154	UBBP4
chr17	22144438	22144439	chr17	22090743	22205154	UBBP4
chr17	22148895	22148896	chr17	22090743	22205154	UBBP4
chr17	22150741	22150742	chr17	22090743	22205154	UBBP4
chr17	22151114	22151115	chr17	22090743	22205154	UBBP4
chr17	22158048	22158049	chr17	22090743	22205154	UBBP4
chr17	28456547	28456548	chr17	28455752	28614197	AC005726.1
chr17	28516669	28516670	chr17	28506243	28538896	FOXN1
chr17	28516669	28516670	chr17	28455752	28614197	AC005726.1
chr17	29882530	29882531	chr17	29625938	29930276	SSH2
chr17	30156249	30156250	chr17	30115521	30186475	NSRP1
chr17	30601521	30601522	chr17	30600796	30615980	SMURF2P1
chr17	30601521	30601522	chr17	30576464	30672789	SMURF2P1-LRRC37BP1
chr17	31332573	31332574	chr17	31094927	31382116	NF1
chr17	34157882	34157883	chr17	34155566	34165679	AC004147.2
chr17	34157882	34157883	chr17	33013087	34174964	ASIC2
chr17	36084012	36084013	chr17	36072866	36090134	AC243829.4
chr17	38807170	38807171	chr17	38800434	38825481	CWC25
chr17	39403562	39403563	chr17	39401793	39406233	AC005288.1
chr17	39498872	39498873	chr17	39461511	39564907	CDK12
chr17	40221712	40221713	chr17	40219304	40284136	WIPF2
chr17	40523190	40523191	chr17	40517026	40527002	AC004585.1
chr17	40953775	40953776	chr17	40921430	40975926	AC004231.1
chr17	41046799	41046800	chr17	41046541	41047316	KRTAP2-1
chr17	41046811	41046812	chr17	41046541	41047316	KRTAP2-1
chr17	41084551	41084552	chr17	41084150	41085141	KRTAP4-7
chr17	41084552	41084553	chr17	41084150	41085141	KRTAP4-7
chr17	41097939	41097940	chr17	41096981	41098141	KRTAP4-8
chr17	41139895	41139896	chr17	41139433	41140487	KRTAP4-6
chr17	41140177	41140178	chr17	41139433	41140487	KRTAP4-6
chr17	41265567	41265568	chr17	41265339	41266641	KRTAP9-6
chr17	41632757	41632758	chr17	41626327	41640199	KRT42P
chr17	42014465	42014466	chr17	41976433	42021376	DNAJC7
chr17	42014465	42014466	chr17	42011382	42025644	NKIRAS2
chr17	42115382	42115383	chr17	42113108	42121358	KAT2A
chr17	43017023	43017024	chr17	43014605	43025123	VAT1
chr17	43231295	43231296	chr17	43216941	43305397	CCDC200
chr17	45429028	45429029	chr17	45393902	45434421	ARHGAP27
chr17	45587643	45587644	chr17	45586452	45588379	AC126544.2
chr17	46009359	46009360	chr17	45894382	46028334	MAPT
chr17	46084116	46084117	chr17	46029916	46225389	KANSL1
chr17	46099041	46099042	chr17	46029916	46225389	KANSL1
chr17	46135409	46135410	chr17	46029916	46225389	KANSL1
chr17	46135410	46135411	chr17	46029916	46225389	KANSL1
chr17	46146550	46146551	chr17	46029916	46225389	KANSL1
chr17	46146551	46146552	chr17	46029916	46225389	KANSL1
chr17	46146930	46146931	chr17	46029916	46225389	KANSL1
chr17	46205524	46205525	chr17	46029916	46225389	KANSL1
chr17	46210499	46210500	chr17	46029916	46225389	KANSL1
chr17	46277011	46277012	chr17	46274784	46361797	ARL17B
chr17	46277790	46277791	chr17	46274784	46361797	ARL17B
chr17	46291117	46291118	chr17	46274784	46361797	ARL17B
chr17	46811122	46811123	chr17	46762506	46833154	WNT3
chr17	48857988	48857989	chr17	48830988	48866522	CALCOCO2
chr17	48858073	48858074	chr17	48830988	48866522	CALCOCO2
chr17	49151091	49151092	chr17	49132460	49176840	B4GALNT2
chr17	49749464	49749465	chr17	49710332	49789180	FAM117A
chr17	50365061	50365062	chr17	50362967	50365232	AC015909.5
chr17	51077024	51077025	chr17	51042524	51085471	AC005920.2
chr17	51077024	51077025	chr17	50962174	51120865	SPAG9
chr17	59067740	59067741	chr17	58982638	59106921	TRIM37
chr17	59379857	59379858	chr17	59331689	59401729	YPEL2
chr17	62362435	62362436	chr17	62343941	62416479	EFCAB3
chr17	63863456	63863457	chr17	63849292	63864379	TCAM1P
chr17	63863793	63863794	chr17	63849292	63864379	TCAM1P
chr17	67524749	67524750	chr17	67524481	67525422	AC110921.1
chr17	67524749	67524750	chr17	67377281	67697261	PITPNC1
chr17	67731255	67731256	chr17	67717833	67744531	NOL11
chr17	67858209	67858210	chr17	67825524	67984378	BPTF
chr17	67991402	67991403	chr17	67991101	67996431	C17orf58
chr17	68962028	68962029	chr17	68944531	69042784	ABCA9-AS1
chr17	68964800	68964801	chr17	68944531	69042784	ABCA9-AS1
chr17	69091525	69091526	chr17	69078702	69141888	ABCA6
chr17	69986841	69986842	chr17	69961674	69994845	LINC01497
chr17	71154240	71154241	chr17	71097775	71202177	CASC17
chr17	71856013	71856014	chr17	71829870	71871750	AC005144.1
chr17	72146990	72146991	chr17	72034107	72237203	SOX9-AS1
chr17	72329682	72329683	chr17	72290091	72640472	LINC00511
chr17	73373850	73373851	chr17	73334384	73644089	SDK2
chr17	74732506	74732507	chr17	74670578	74747335	RAB37
chr17	76283667	76283668	chr17	76274049	76307998	QRICH2
chr17	77484300	77484301	chr17	77280569	77500596	2019-09-09
chr17	77883354	77883355	chr17	77879027	77884087	LINC01973
chr17	78347028	78347029	chr17	78315729	78347798	AC087645.2
chr17	78478362	78478363	chr17	78423697	78577394	DNAH17
chr17	78478405	78478406	chr17	78423697	78577394	DNAH17
chr17	80021755	80021756	chr17	79932343	80035848	TBC1D16
chr17	80021919	80021920	chr17	79932343	80035848	TBC1D16
chr17	80021921	80021922	chr17	79932343	80035848	TBC1D16
chr17	80021931	80021932	chr17	79932343	80035848	TBC1D16
chr17	80024303	80024304	chr17	80023894	80026107	AC116025.1
chr17	80024303	80024304	chr17	79932343	80035848	TBC1D16
chr17	80025128	80025129	chr17	80023894	80026107	AC116025.1
chr17	80025128	80025129	chr17	79932343	80035848	TBC1D16
chr17	80407578	80407579	chr17	80351828	80415168	AC124319.2
chr17	81143486	81143487	chr17	81117295	81166077	AATK
chr17	81209684	81209685	chr17	81189593	81222999	CEP131
chr17	81425498	81425499	chr17	81395475	81466332	BAHCC1
chr17	81610670	81610671	chr17	81556887	81648465	NPLOC4
chr17	81643329	81643330	chr17	81556887	81648465	NPLOC4
chr17	81643329	81643330	chr17	81637171	81648749	TSPAN10
chr17	81644346	81644347	chr17	81556887	81648465	NPLOC4
chr17	81644346	81644347	chr17	81637171	81648749	TSPAN10
chr17	82148367	82148368	chr17	82101460	82212830	CCDC57
chr17	82898939	82898940	chr17	82752064	82945922	TBCD
chr17	83134115	83134116	chr17	83132647	83136150	AC139099.4
chr18	49085	49086	chr18	47390	49557	TUBB8P12
chr18	109294	109295	chr18	109065	122219	ROCK1P1
chr18	109422	109423	chr18	109065	122219	ROCK1P1
chr18	109569	109570	chr18	109065	122219	ROCK1P1
chr18	109893	109894	chr18	109065	122219	ROCK1P1
chr18	110074	110075	chr18	109065	122219	ROCK1P1
chr18	110076	110077	chr18	109065	122219	ROCK1P1
chr18	110141	110142	chr18	109065	122219	ROCK1P1
chr18	110286	110287	chr18	109065	122219	ROCK1P1
chr18	110286	110287	chr18	109065	122219	ROCK1P1
chr18	110286	110287	chr18	109065	122219	ROCK1P1
chr18	110679	110680	chr18	109065	122219	ROCK1P1
chr18	110929	110930	chr18	109065	122219	ROCK1P1
chr18	110953	110954	chr18	109065	122219	ROCK1P1
chr18	110965	110966	chr18	109065	122219	ROCK1P1
chr18	110966	110967	chr18	109065	122219	ROCK1P1
chr18	111124	111125	chr18	109065	122219	ROCK1P1
chr18	111307	111308	chr18	109065	122219	ROCK1P1
chr18	111309	111310	chr18	109065	122219	ROCK1P1
chr18	111317	111318	chr18	109065	122219	ROCK1P1
chr18	111462	111463	chr18	109065	122219	ROCK1P1
chr18	111466	111467	chr18	109065	122219	ROCK1P1
chr18	2472725	2472726	chr18	1883524	2489426	AP005230.1
chr18	2614471	2614472	chr18	2571511	2616635	NDC80
chr18	2997379	2997380	chr18	2916994	3013315	LPIN2
chr18	3111065	3111066	chr18	3066807	3220108	MYOM1
chr18	3572507	3572508	chr18	3496032	4455335	DLGAP1
chr18	3741617	3741618	chr18	3496032	4455335	DLGAP1
chr18	4324711	4324712	chr18	3496032	4455335	DLGAP1
chr18	4955593	4955594	chr18	4775054	5004537	AP005203.1
chr18	5867778	5867779	chr18	5748819	5876328	MIR3976HG
chr18	9809075	9809076	chr18	9708165	9862551	RAB31
chr18	10331023	10331024	chr18	10323132	10372380	AP005209.1
chr18	10462421	10462422	chr18	10454628	10489948	APCDD1
chr18	12230738	12230739	chr18	12230411	12231573	AP005264.3
chr18	12491253	12491254	chr18	12446512	12658134	SPIRE1
chr18	12851197	12851198	chr18	12785478	12929643	PTPN2
chr18	13152485	13152486	chr18	13151637	13152689	AP001357.1
chr18	14280154	14280155	chr18	14225224	14342505	AP005212.4
chr18	14780809	14780810	chr18	14728272	14852738	ANKRD30B
chr18	14823378	14823379	chr18	14816151	14825249	AP006565.1
chr18	14823378	14823379	chr18	14728272	14852738	ANKRD30B
chr18	23792218	23792219	chr18	23689443	23956222	LAMA3
chr18	24288171	24288172	chr18	24162044	24397880	OSBPL1A
chr18	24323395	24323396	chr18	24162044	24397880	OSBPL1A
chr18	24642426	24642427	chr18	24628182	24708542	LINC01915
chr18	28693032	28693033	chr18	28638714	28789580	AC090365.1
chr18	28783794	28783795	chr18	28638714	28789580	AC090365.1
chr18	31150496	31150497	chr18	31101588	31162789	DSCAS
chr18	31150496	31150497	chr18	31129236	31162856	DSC1
chr18	31940584	31940585	chr18	31829173	31953136	TRAPPC8
chr18	33088516	33088517	chr18	32937402	33441101	CCDC178
chr18	33934048	33934049	chr18	33851100	34224952	NOL4
chr18	35082008	35082009	chr18	34976928	35143470	MAPRE2
chr18	37726096	37726097	chr18	37565281	37762131	AC009899.1
chr18	37726097	37726098	chr18	37565281	37762131	AC009899.1
chr18	37726717	37726718	chr18	37565281	37762131	AC009899.1
chr18	37735673	37735674	chr18	37565281	37762131	AC009899.1
chr18	39481682	39481683	chr18	39206924	39800318	AC016205.1
chr18	45681049	45681050	chr18	45212995	45683686	SLC14A2
chr18	45681049	45681050	chr18	45669367	45747215	AC023421.2
chr18	46546549	46546550	chr18	46476972	46657220	LOXHD1
chr18	46758470	46758471	chr18	46667821	46759257	ST8SIA5
chr18	46758470	46758471	chr18	46756487	46764408	AC090241.2
chr18	48632980	48632981	chr18	48539046	48863217	CTIF
chr18	48671984	48671985	chr18	48539046	48863217	CTIF
chr18	57714588	57714589	chr18	57639455	57738603	AC027097.2
chr18	57714588	57714589	chr18	57646426	57803315	ATP8B1
chr18	58134360	58134361	chr18	58044367	58401540	NEDD4L
chr18	59590962	59590963	chr18	59430939	59697662	CCBE1
chr18	61616642	61616643	chr18	61592375	61748832	AC105094.2
chr18	61924368	61924369	chr18	61905255	62187118	PIGN
chr18	62005559	62005560	chr18	61905255	62187118	PIGN
chr18	62167303	62167304	chr18	61905255	62187118	PIGN
chr18	65866018	65866019	chr18	65865262	65866397	AC023394.2
chr18	65866018	65866019	chr18	65750252	65890341	CDH7
chr18	75696626	75696627	chr18	75696079	75712385	LINC01898
chr18	75858066	75858067	chr18	75844925	75868252	AC021506.1
chr18	77555042	77555043	chr18	77421619	77560763	AC124254.1
chr18	79344456	79344457	chr18	79069285	79378287	ATP9B
chr18	79376215	79376216	chr18	79069285	79378287	ATP9B
chr18	79642960	79642961	chr18	79638928	79679745	AC068473.1
chr18	79739826	79739827	chr18	79679801	79756623	CTDP1
chr19	605301	605302	chr19	589893	617159	HCN2
chr19	1051381	1051382	chr19	1040101	1065572	ABCA7
chr19	3173372	3173373	chr19	3172346	3180332	S1PR4
chr19	3235523	3235524	chr19	3224703	3297076	CELF5
chr19	3529818	3529819	chr19	3506273	3538330	FZR1
chr19	3939256	3939257	chr19	3933103	3942416	NMRK2
chr19	3939257	3939258	chr19	3933103	3942416	NMRK2
chr19	3940064	3940065	chr19	3933103	3942416	NMRK2
chr19	4206016	4206017	chr19	4183354	4224814	ANKRD24
chr19	4511238	4511239	chr19	4502180	4518465	PLIN4
chr19	4511535	4511536	chr19	4502180	4518465	PLIN4
chr19	5761463	5761464	chr19	5720677	5778734	CATSPERD
chr19	7153020	7153021	chr19	7112255	7294034	INSR
chr19	7153125	7153126	chr19	7112255	7294034	INSR
chr19	7153223	7153224	chr19	7112255	7294034	INSR
chr19	7450291	7450292	chr19	7382834	7472477	AC008878.3
chr19	7450291	7450292	chr19	7395113	7472477	ARHGEF18
chr19	8346856	8346857	chr19	8346517	8347687	AC010323.2
chr19	8449541	8449542	chr19	8444767	8489114	HNRNPM
chr19	8884379	8884380	chr19	8848844	8981342	MUC16
chr19	8896564	8896565	chr19	8848844	8981342	MUC16
chr19	9924482	9924483	chr19	9853718	9936552	OLFM2
chr19	10048699	10048700	chr19	10037803	10074135	C3P1
chr19	10877870	10877871	chr19	10871513	10923070	CARM1
chr19	11184176	11184177	chr19	11164267	11197791	KANK2
chr19	11184177	11184178	chr19	11164267	11197791	KANK2
chr19	11185897	11185898	chr19	11164267	11197791	KANK2
chr19	11311340	11311341	chr19	11296139	11326996	TSPAN16
chr19	11311340	11311341	chr19	11300777	11324441	AC011472.2
chr19	11609482	11609483	chr19	11559374	11619135	ZNF627
chr19	12294075	12294076	chr19	12224686	12294887	ZNF44
chr19	12445897	12445898	chr19	12433103	12484816	AC008758.6
chr19	12584042	12584043	chr19	12577961	12640098	ZNF490
chr19	14396361	14396362	chr19	14380501	14408725	ADGRE5
chr19	14397980	14397981	chr19	14380501	14408725	ADGRE5
chr19	14596024	14596025	chr19	14583084	14611157	CLEC17A
chr19	14636142	14636143	chr19	14619117	14690027	ADGRE3
chr19	14765474	14765475	chr19	14732393	14778541	ADGRE2
chr19	14767097	14767098	chr19	14732393	14778541	ADGRE2
chr19	15675295	15675296	chr19	15672757	15697174	CYP4F12
chr19	15777544	15777545	chr19	15760241	15779909	CYP4F24P
chr19	17666001	17666002	chr19	17601328	17688365	UNC13A
chr19	18135312	18135313	chr19	18097793	18151692	MAST3
chr19	19147213	19147214	chr19	19145567	19192158	BORCS8-MEF2B
chr19	19147213	19147214	chr19	19145568	19170289	MEF2B
chr19	19521512	19521513	chr19	19515736	19529054	NDUFA13
chr19	19521512	19521513	chr19	19516227	19536076	AC011448.1
chr19	19521620	19521621	chr19	19515736	19529054	NDUFA13
chr19	19521620	19521621	chr19	19516227	19536076	AC011448.1
chr19	20570739	20570740	chr19	20553792	20661583	AC010636.2
chr19	20618427	20618428	chr19	20553792	20661583	AC010636.2
chr19	20619263	20619264	chr19	20553792	20661583	AC010636.2
chr19	21089778	21089779	chr19	21082159	21125270	ZNF714
chr19	21089848	21089849	chr19	21082159	21125270	ZNF714
chr19	21297617	21297618	chr19	21291160	21329425	ZNF708
chr19	21484173	21484174	chr19	21405159	21491266	AC010615.4
chr19	21484173	21484174	chr19	21483374	21503238	LINC00664
chr19	21484292	21484293	chr19	21405159	21491266	AC010615.4
chr19	21484292	21484293	chr19	21483374	21503238	LINC00664
chr19	21534296	21534297	chr19	21496682	21556270	ZNF429
chr19	21649957	21649958	chr19	21637974	21656300	AC123912.3
chr19	21733539	21733540	chr19	21722766	21767628	ZNF100
chr19	23116930	23116931	chr19	23075210	23147219	ZNF730
chr19	23138001	23138002	chr19	23075210	23147219	ZNF730
chr19	23322941	23322942	chr19	23304991	23395560	ZNF91
chr19	23322941	23322942	chr19	23304991	23395560	ZNF91
chr19	23379682	23379683	chr19	23304991	23395560	ZNF91
chr19	23379923	23379924	chr19	23304991	23395560	ZNF91
chr19	23753117	23753118	chr19	23739195	23758891	ZNF681
chr19	23799595	23799596	chr19	23762944	23833314	AC139769.1
chr19	23799704	23799705	chr19	23762944	23833314	AC139769.1
chr19	23803609	23803610	chr19	23762944	23833314	AC139769.1
chr19	23845120	23845121	chr19	23817599	23874701	AC139769.2
chr19	23845131	23845132	chr19	23817599	23874701	AC139769.2
chr19	23850375	23850376	chr19	23817599	23874701	AC139769.2
chr19	23872787	23872788	chr19	23817599	23874701	AC139769.2
chr19	23873146	23873147	chr19	23817599	23874701	AC139769.2
chr19	27803511	27803512	chr19	27793463	27918863	AC006504.5
chr19	27803511	27803512	chr19	27793488	27984984	AC006504.7
chr19	27803512	27803513	chr19	27793463	27918863	AC006504.5
chr19	27803512	27803513	chr19	27793488	27984984	AC006504.7
chr19	27828014	27828015	chr19	27793463	27918863	AC006504.5
chr19	27828014	27828015	chr19	27793488	27984984	AC006504.7
chr19	28613970	28613971	chr19	28606688	28615229	AC079466.1
chr19	28613970	28613971	chr19	28602379	28648303	AC079466.2
chr19	28613970	28613971	chr19	28435388	28727680	AC005394.2
chr19	28613970	28613971	chr19	28491864	28632728	AC005394.1
chr19	28614130	28614131	chr19	28606688	28615229	AC079466.1
chr19	28614130	28614131	chr19	28602379	28648303	AC079466.2
chr19	28614130	28614131	chr19	28435388	28727680	AC005394.2
chr19	28614130	28614131	chr19	28491864	28632728	AC005394.1
chr19	29459289	29459290	chr19	29287011	29525752	AC011474.1
chr19	29459290	29459291	chr19	29287011	29525752	AC011474.1
chr19	29465339	29465340	chr19	29287011	29525752	AC011474.1
chr19	30526443	30526444	chr19	30228290	30713538	ZNF536
chr19	33015294	33015295	chr19	32978593	33064888	RHPN2
chr19	33081874	33081875	chr19	33080880	33130542	GPATCH1
chr19	34391361	34391362	chr19	34359480	34402413	GPI
chr19	34391507	34391508	chr19	34359480	34402413	GPI
chr19	34391566	34391567	chr19	34359480	34402413	GPI
chr19	34391617	34391618	chr19	34359480	34402413	GPI
chr19	34391973	34391974	chr19	34359480	34402413	GPI
chr19	34392053	34392054	chr19	34359480	34402413	GPI
chr19	34392062	34392063	chr19	34359480	34402413	GPI
chr19	34392104	34392105	chr19	34359480	34402413	GPI
chr19	35511478	35511479	chr19	35497220	35513658	DMKN
chr19	36969811	36969812	chr19	36916329	36998700	ZNF568
chr19	37688164	37688165	chr19	37667751	37692322	ZNF781
chr19	37688164	37688165	chr19	37613749	37692337	ZFP30
chr19	37788489	37788490	chr19	37779686	37792865	AC016582.2
chr19	37788489	37788490	chr19	37735833	37817300	ZNF573
chr19	38554419	38554420	chr19	38433699	38587564	RYR1
chr19	39147050	39147051	chr19	39125770	39182816	PAK4
chr19	39882735	39882736	chr19	39863323	39934626	FCGBP
chr19	40563599	40563600	chr19	40466241	40576464	SPTBN4
chr19	40948076	40948077	chr19	40924219	40950660	CYP2B7P
chr19	41803700	41803701	chr19	41796437	41811553	CEACAM3
chr19	41803755	41803756	chr19	41796437	41811553	CEACAM3
chr19	42106083	42106084	chr19	42086110	42196585	POU2F2
chr19	42816964	42816965	chr19	42752686	42855691	PSG8
chr19	42843724	42843725	chr19	42752686	42855691	PSG8
chr19	42843724	42843725	chr19	42839368	42855718	PSG10P
chr19	44546246	44546247	chr19	44537058	44620821	CEACAM22P
chr19	45400766	45400767	chr19	45379634	45406349	PPP1R13L
chr19	45770221	45770222	chr19	45767796	45772504	DM1-AS
chr19	45770221	45770222	chr19	45769717	45782552	DMPK
chr19	47025043	47025044	chr19	47019820	47045775	NPAS1
chr19	49034082	49034083	chr19	49022953	49036895	AC008687.1
chr19	49386224	49386225	chr19	49368705	49388081	AC010643.1
chr19	49953150	49953151	chr19	49948985	49961172	SIGLEC11
chr19	49953150	49953151	chr19	49909501	49958391	AC011452.1
chr19	49956726	49956727	chr19	49948985	49961172	SIGLEC11
chr19	49956726	49956727	chr19	49909501	49958391	AC011452.1
chr19	50952177	50952178	chr19	50943303	50953093	KLK5
chr19	50952177	50952178	chr19	50950185	50963649	AC011483.2
chr19	50957155	50957156	chr19	50950185	50963649	AC011483.2
chr19	52445718	52445719	chr19	52429187	52452315	ZNF534
chr19	52580875	52580876	chr19	52575883	52585561	AC022150.1
chr19	52580875	52580876	chr19	52555457	52587174	ZNF701
chr19	52592769	52592770	chr19	52588505	52597345	ZNF137P
chr19	52683515	52683516	chr19	52594060	52690496	ZNF83
chr19	52683530	52683531	chr19	52594060	52690496	ZNF83
chr19	52813421	52813422	chr19	52797409	52857600	ZNF28
chr19	52819626	52819627	chr19	52797409	52857600	ZNF28
chr19	52887964	52887965	chr19	52838008	52890375	ZNF468
chr19	52887964	52887965	chr19	52863790	52897693	ZNF320
chr19	52887964	52887965	chr19	52880663	52962768	AC010487.3
chr19	52888185	52888186	chr19	52838008	52890375	ZNF468
chr19	52888185	52888186	chr19	52863790	52897693	ZNF320
chr19	52888185	52888186	chr19	52880663	52962768	AC010487.3
chr19	52918958	52918959	chr19	52904417	52923481	ZNF888
chr19	52918958	52918959	chr19	52880663	52962768	AC010487.3
chr19	53099094	53099095	chr19	53066606	53103436	ZNF160
chr19	53099171	53099172	chr19	53066606	53103436	ZNF160
chr19	53113226	53113227	chr19	53107879	53133077	ZNF415
chr19	53185933	53185934	chr19	53159213	53193386	ZNF665
chr19	53433460	53433461	chr19	53431984	53444670	TPM3P9
chr19	53433460	53433461	chr19	53431993	53458261	ZNF761
chr19	53438225	53438226	chr19	53431984	53444670	TPM3P9
chr19	53438225	53438226	chr19	53431993	53458261	ZNF761
chr19	53442736	53442737	chr19	53431984	53444670	TPM3P9
chr19	53442736	53442737	chr19	53431993	53458261	ZNF761
chr19	53920613	53920614	chr19	53909335	53943941	CACNG7
chr19	54052300	54052301	chr19	54040825	54063953	VSTM1
chr19	54219983	54219984	chr19	54216278	54223506	LILRB3
chr19	54219983	54219984	chr19	54200742	54249003	RPS9
chr19	54281135	54281136	chr19	54273821	54281184	LILRB2
chr19	54577177	54577178	chr19	54572920	54590287	LILRA2
chr19	54630475	54630476	chr19	54617158	54637528	LILRB1
chr19	54755222	54755223	chr19	54755023	54767371	KIR2DP1
chr19	54755222	54755223	chr19	54724496	54798285	AC245128.1
chr19	54763404	54763405	chr19	54755023	54767371	KIR2DP1
chr19	54763404	54763405	chr19	54724496	54798285	AC245128.1
chr19	54775135	54775136	chr19	54769811	54784322	KIR2DL1
chr19	54775135	54775136	chr19	54724496	54798285	AC245128.1
chr19	54805826	54805827	chr19	54803535	54814517	KIR2DL4
chr19	54819360	54819361	chr19	54816468	54830778	KIR3DL1
chr19	55009609	55009610	chr19	55006193	55048086	AC011476.3
chr19	55093389	55093390	chr19	55090913	55117559	PPP1R12C
chr19	56355088	56355089	chr19	56219670	56368383	ZSCAN5A
chr19	56355088	56355089	chr19	56354493	56368053	AC006116.9
chr19	56355089	56355090	chr19	56219670	56368383	ZSCAN5A
chr19	56355089	56355090	chr19	56354493	56368053	AC006116.9
chr19	56358622	56358623	chr19	56219670	56368383	ZSCAN5A
chr19	56358622	56358623	chr19	56354493	56368053	AC006116.9
chr19	56600192	56600193	chr19	56595264	56626481	ZNF71
chr19	57895335	57895336	chr19	57876765	57916591	AC010326.2
chr19	58106421	58106422	chr19	58083838	58118427	ZSCAN18
chr19	58585100	58585101	chr19	58573503	58599801	CENPBD1P1
chr2	1176402	1176403	chr2	950868	1367613	SNTG2
chr2	1208263	1208264	chr2	950868	1367613	SNTG2
chr2	1354296	1354297	chr2	950868	1367613	SNTG2
chr2	1424839	1424840	chr2	1366234	1580747	AC105450.1
chr2	1424839	1424840	chr2	1374066	1543711	TPO
chr2	1425003	1425004	chr2	1366234	1580747	AC105450.1
chr2	1425003	1425004	chr2	1374066	1543711	TPO
chr2	1525690	1525691	chr2	1366234	1580747	AC105450.1
chr2	1525690	1525691	chr2	1374066	1543711	TPO
chr2	1529588	1529589	chr2	1366234	1580747	AC105450.1
chr2	1529588	1529589	chr2	1374066	1543711	TPO
chr2	1568310	1568311	chr2	1366234	1580747	AC105450.1
chr2	1568310	1568311	chr2	1546665	1620113	AC141930.1
chr2	1595824	1595825	chr2	1546665	1620113	AC141930.1
chr2	1610879	1610880	chr2	1546665	1620113	AC141930.1
chr2	1797783	1797784	chr2	1795525	1811526	AC093390.2
chr2	1797783	1797784	chr2	1789113	2331664	MYT1L
chr2	1975597	1975598	chr2	1789113	2331664	MYT1L
chr2	3045941	3045942	chr2	2895048	3126026	LINC01250
chr2	3046152	3046153	chr2	2895048	3126026	LINC01250
chr2	3240259	3240260	chr2	3188925	3377882	EIPR1
chr2	3685215	3685216	chr2	3658195	3702671	ALLC
chr2	3837622	3837623	chr2	3703592	3847411	DCDC2C
chr2	9305390	9305391	chr2	9206765	9405683	ASAP2
chr2	10685912	10685913	chr2	10570766	10689987	NOL10
chr2	10685920	10685921	chr2	10570766	10689987	NOL10
chr2	10686896	10686897	chr2	10570766	10689987	NOL10
chr2	10687064	10687065	chr2	10570766	10689987	NOL10
chr2	11759881	11759882	chr2	11677595	11827409	LPIN1
chr2	11784290	11784291	chr2	11677595	11827409	LPIN1
chr2	11854665	11854666	chr2	11848622	12578348	MIR3681HG
chr2	12358219	12358220	chr2	11848622	12578348	MIR3681HG
chr2	12358324	12358325	chr2	11848622	12578348	MIR3681HG
chr2	12474658	12474659	chr2	11848622	12578348	MIR3681HG
chr2	12474823	12474824	chr2	11848622	12578348	MIR3681HG
chr2	16225094	16225095	chr2	16224047	16333978	AC010745.2
chr2	16225124	16225125	chr2	16224047	16333978	AC010745.2
chr2	16225125	16225126	chr2	16224047	16333978	AC010745.2
chr2	16225138	16225139	chr2	16224047	16333978	AC010745.2
chr2	16225142	16225143	chr2	16224047	16333978	AC010745.2
chr2	16225236	16225237	chr2	16224047	16333978	AC010745.2
chr2	16225237	16225238	chr2	16224047	16333978	AC010745.2
chr2	16226497	16226498	chr2	16224047	16333978	AC010745.2
chr2	18210202	18210203	chr2	17877847	18361616	KCNS3
chr2	19463282	19463283	chr2	19458220	19468961	AC010096.1
chr2	21380711	21380712	chr2	21221175	21970959	AC018742.1
chr2	21380711	21380712	chr2	21317660	21561313	AC011752.1
chr2	21391381	21391382	chr2	21221175	21970959	AC018742.1
chr2	21391381	21391382	chr2	21317660	21561313	AC011752.1
chr2	21453939	21453940	chr2	21221175	21970959	AC018742.1
chr2	21453939	21453940	chr2	21317660	21561313	AC011752.1
chr2	23859461	23859462	chr2	23748664	23927114	ATAD2B
chr2	23889984	23889985	chr2	23748664	23927114	ATAD2B
chr2	25004760	25004761	chr2	24971390	25039694	DNAJC27-AS1
chr2	26057621	26057622	chr2	26034107	26137454	RAB10
chr2	26333431	26333432	chr2	26308173	26346817	ADGRF3
chr2	26333431	26333432	chr2	26308547	26395891	SELENOI
chr2	27304405	27304406	chr2	27282392	27307439	TRIM54
chr2	28131059	28131060	chr2	27889941	28338901	BABAM2
chr2	28466066	28466067	chr2	28457145	28643788	PLB1
chr2	29004912	29004913	chr2	28956611	29061373	TOGARAM2
chr2	30983796	30983797	chr2	30910467	31155202	GALNT14
chr2	31103318	31103319	chr2	30910467	31155202	GALNT14
chr2	31119875	31119876	chr2	30910467	31155202	GALNT14
chr2	31823412	31823413	chr2	31822591	31823436	KRT18P52
chr2	31823416	31823417	chr2	31822591	31823436	KRT18P52
chr2	31823416	31823417	chr2	31823413	31823817	AK2P2
chr2	31823417	31823418	chr2	31822591	31823436	KRT18P52
chr2	31823417	31823418	chr2	31823413	31823817	AK2P2
chr2	32866671	32866672	chr2	32825359	32926693	LINC00486
chr2	32916229	32916230	chr2	32825359	32926693	LINC00486
chr2	32916231	32916232	chr2	32825359	32926693	LINC00486
chr2	32916231	32916232	chr2	32825359	32926693	LINC00486
chr2	32916239	32916240	chr2	32825359	32926693	LINC00486
chr2	32916239	32916240	chr2	32825359	32926693	LINC00486
chr2	32916239	32916240	chr2	32825359	32926693	LINC00486
chr2	32916240	32916241	chr2	32825359	32926693	LINC00486
chr2	32916243	32916244	chr2	32825359	32926693	LINC00486
chr2	32916243	32916244	chr2	32825359	32926693	LINC00486
chr2	32916251	32916252	chr2	32825359	32926693	LINC00486
chr2	32916253	32916254	chr2	32825359	32926693	LINC00486
chr2	32916259	32916260	chr2	32825359	32926693	LINC00486
chr2	32916323	32916324	chr2	32825359	32926693	LINC00486
chr2	32916332	32916333	chr2	32825359	32926693	LINC00486
chr2	32916339	32916340	chr2	32825359	32926693	LINC00486
chr2	32916387	32916388	chr2	32825359	32926693	LINC00486
chr2	32916397	32916398	chr2	32825359	32926693	LINC00486
chr2	32916398	32916399	chr2	32825359	32926693	LINC00486
chr2	32916399	32916400	chr2	32825359	32926693	LINC00486
chr2	32916406	32916407	chr2	32825359	32926693	LINC00486
chr2	32916537	32916538	chr2	32825359	32926693	LINC00486
chr2	32916553	32916554	chr2	32825359	32926693	LINC00486
chr2	32916555	32916556	chr2	32825359	32926693	LINC00486
chr2	32916555	32916556	chr2	32825359	32926693	LINC00486
chr2	32916565	32916566	chr2	32825359	32926693	LINC00486
chr2	32916565	32916566	chr2	32825359	32926693	LINC00486
chr2	32916578	32916579	chr2	32825359	32926693	LINC00486
chr2	32916588	32916589	chr2	32825359	32926693	LINC00486
chr2	32916591	32916592	chr2	32825359	32926693	LINC00486
chr2	32916600	32916601	chr2	32825359	32926693	LINC00486
chr2	32916625	32916626	chr2	32825359	32926693	LINC00486
chr2	32916625	32916626	chr2	32825359	32926693	LINC00486
chr2	32916625	32916626	chr2	32825359	32926693	LINC00486
chr2	32999394	32999395	chr2	32946972	33399509	LTBP1
chr2	32999395	32999396	chr2	32946972	33399509	LTBP1
chr2	33002298	33002299	chr2	32946972	33399509	LTBP1
chr2	33767471	33767472	chr2	33706886	34738231	LINC01320
chr2	33839871	33839872	chr2	33839782	33840678	SLC25A5P2
chr2	33839871	33839872	chr2	33706886	34738231	LINC01320
chr2	34298589	34298590	chr2	33706886	34738231	LINC01320
chr2	34470762	34470763	chr2	33706886	34738231	LINC01320
chr2	34809384	34809385	chr2	34809233	34809556	RN7SL602P
chr2	34809384	34809385	chr2	34799850	35185689	AC012593.1
chr2	36728531	36728532	chr2	36696690	36814792	VIT
chr2	38844348	38844349	chr2	38797729	38875934	DHX57
chr2	40219807	40219808	chr2	40097270	40611053	SLC8A1
chr2	40219807	40219808	chr2	39786453	40255209	SLC8A1-AS1
[truncated: 2,075 more rows]

## Sheet: WERI_TGS_associated_gene
209 SVs-genes associated with retinoblastoma in WERI assembly from TGS
Gene	Phenolyzer score	pubmedID
AATF	0.9506	10783144 12450794
PRKCB	0.8901	11805327
PRMT2	0.8316	16616919
FRK	0.7145	7664264
PIK3R1	0.6519	12588990
CUX1	0.5954	12891711
RAC2	0.5318
IGF1	0.5318
USP4	0.4763
SPI1	0.4138	8434021
CDC27	0.4138	17187060
NTF3	0.3562
NTS	0.3562
UCN3	0.3562
UTS2B	0.3562
GUCA2A	0.3562
KISS1	0.3562
RUNX2	0.3552	15583032
BRF1	0.2382	10330166
ARID3B	0.2382	10446990
LAMA2	0.1756
LAMA5	0.1756
LRP5	0.1756
MAD1L1	0.1756
MAP2K1	0.1756
MAP2K2	0.1756
MECOM	0.1756
MYBL2	0.1756
NCOR2	0.1756
NFATC1	0.1756
NFATC2	0.1756
NOTCH1	0.1756
PDGFD	0.1756
PLCG2	0.1756
POLB	0.1756
POLR3B	0.1756
POLR3G	0.1756
PPP3CA	0.1756
PRKCA	0.1756
PSMD1	0.1756
PTK2	0.1756
PTK2B	0.1756
RBPJ	0.1756
RELB	0.1756
RHOA	0.1756
RIPK1	0.1756
RUNX1	0.1756
RXRA	0.1756
SHC2	0.1756
SHC3	0.1756
SOS1	0.1756
STAG2	0.1756
SYK	0.1756
TCF3	0.1756
TCF7L1	0.1756
TERT	0.1756
TFDP1	0.1756
TLN2	0.1756
TRAF6	0.1756
TYK2	0.1756
USP7	0.1756
WNT5B	0.1756
BCL2	0.1756
ABCB11	0.1756
ADCY2	0.1756
ADCY5	0.1756
ADCY8	0.1756
AKT3	0.1756
ALK	0.1756
ANAPC1	0.1756
ANAPC2	0.1756
CAMK2B	0.1756
CANX	0.1756
CBL	0.1756
CCNB3	0.1756
CCND3	0.1756
COL4A2	0.1756
COL4A4	0.1756
CRTC1	0.1756
CRTC3	0.1756
DDB1	0.1756
EGFR	0.1756
ESPL1	0.1756
FCER2	0.1756
FGF12	0.1756
FGF18	0.1756
FGFR2	0.1756
FHIT	0.1756
FLT4	0.1756
HDAC9	0.1756
IL1R2	0.1756
ITGA3	0.1756
ITGAV	0.1756
MSH2	0.1463
MSH3	0.1463
MSH6	0.1463
NCAPG2	0.1463
PAX8	0.1463
PLCB1	0.1463
ROCK2	0.1463
CTNNA1	0.1463
CTNNA3	0.1463
DCC	0.1463
EP400	0.1463
FLT3	0.1463
GLI2	0.1463
GNAI1	0.1463
GNAQ	0.1463
GNG12	0.1463
GNG4	0.1463
GNG7	0.1463
GNGT1	0.1463
LAMP1	0.1171
MAML2	0.1171
MAP3K13	0.1171
MBP	0.1171
MINK1	0.1171
MYCBP2	0.1171
MYT1	0.1171
NAB1	0.1171
NBN	0.1171
NFE2L2	0.1171
NOS1	0.1171
NUP160	0.1171
NUP93	0.1171
PAK1	0.1171
PAK2	0.1171
PLA2G6	0.1171
PLAT	0.1171
PPP2R2A	0.1171
PRKCH	0.1171
PRKCZ	0.1171
PSMF1	0.1171
PTPRA	0.1171
RAD17	0.1171
RAD9A	0.1171
RCHY1	0.1171
RFC1	0.1171
RORA	0.1171
RPA3	0.1171
RPS6KA2	0.1171
RPTOR	0.1171
RTN4R	0.1171
SEH1L	0.1171
SESN1	0.1171
SLIT3	0.1171
SMAD1	0.1171
SOD2	0.1171
SPOCK1	0.1171
STK11	0.1171
TNFSF13B	0.1171
TNRC6B	0.1171
TP73	0.1171
TXNRD2	0.1171
VDR	0.1171
XYLT1	0.1171
AHRR	0.1171
ANLN	0.1171
ASIP	0.1171
ATG5	0.1171
AURKA	0.1171
BAG3	0.1171
CELF1	0.1171
CHMP3	0.1171
COL18A1	0.1171
DFFB	0.1171
DNAJB6	0.1171
EED	0.1171
EHMT1	0.1171
ERBB3	0.1171
FAF1	0.1171
GABARAPL2	0.1171
GHR	0.1171
GRIN1	0.1171
HSF1	0.1171
HSPA12A	0.1171
JAK2	0.1171
JAKMIP1	0.1171
KIF4A	0.1171
KLF7	0.1171
RAB1A	0.09365
RAB2A	0.09365
LIMK2	0.0878
MYL12B	0.0878
PDE4D	0.0878
PIAS4	0.0878
EFCAB6	0.0878
NDEL1	0.07024
NINL	0.07024
NUDC	0.07024
PCNT	0.07024
PPP1R12A	0.07024
SDCCAG8	0.07024
SSNA1	0.07024
TUBB4B	0.07024
ANKLE2	0.07024
B9D2	0.07024
CENPH	0.07024
CENPI	0.07024
CENPM	0.07024
CEP72	0.07024
HAUS2	0.07024
KIF2A	0.07024
MSH4	0.03512
RAD51C	0.03512
SUN1	0.03512
SUN2	0.03512
TOP3A	0.03512
HERC2	0.03512

## Sheet: overlap_gene
Consistent genes with SVs between WERI-TGS and WERI-NGS
Gene	Phenolyzer score	pubmedID
PRKCB	0.8901	11805327
CUX1	0.5954	12891711
BRF1	0.2382	10330166
LAMA2	0.1756
LRP5	0.1756
MAD1L1	0.1756
MECOM	0.1756
MYBL2	0.1756
NOTCH1	0.1756
PDGFD	0.1756
PLCG2	0.1756
POLR3G	0.1756
PPP3CA	0.1756
PRKCA	0.1756
PSMD1	0.1756
PTK2	0.1756
RBPJ	0.1756
RELB	0.1756
RHOA	0.1756
RUNX1	0.1756
SHC2	0.1756
STAG2	0.1756
TCF7L1	0.1756
TLN2	0.1756
ADCY8	0.1756
ALK	0.1756
CCND3	0.1756
CRTC1	0.1756
CRTC3	0.1756
DDB1	0.1756
FCER2	0.1756
FGF12	0.1756
FHIT	0.1756
FLT4	0.1756
MSH2	0.1463
MSH3	0.1463
PLCB1	0.1463
ROCK2	0.1463
CTNNA3	0.1463
DCC	0.1463
EP400	0.1463
GLI2	0.1463
GNAI1	0.1463
GNG7	0.1463
GNGT1	0.1463
MAP3K13	0.1171
MBP	0.1171
PPP2R2A	0.1171
PTPRA	0.1171
RFC1	0.1171
RPTOR	0.1171
RTN4R	0.1171
SLIT3	0.1171
SMAD1	0.1171
SPOCK1	0.1171
TNFSF13B	0.1171
TXNRD2	0.1171
VDR	0.1171
ANLN	0.1171
ASIP	0.1171
GHR	0.1171
GRIN1	0.1171
PDE4D	0.0878
PIAS4	0.0878
EFCAB6	0.0878
HERC2	0.03512

## Sheet: unique_gene_for_WERI_TGS
Unique genes with SVs identified in WERI assembly from TGS
Gene	Phenolyzer score	pubmedID
AATF	0.9506	10783144/12450794
PRMT2	0.8316	16616919
FRK	0.7145	7664264
PIK3R1	0.6519	12588990
RAC2	0.5318
IGF1	0.5318
USP4	0.4763
CDC27	0.4138	17187060
SPI1	0.4138	8434021
NTF3	0.3562
NTS	0.3562
UCN3	0.3562
UTS2B	0.3562
GUCA2A	0.3562
KISS1	0.3562
RUNX2	0.3552	15583032
ARID3B	0.2382	10446990
LAMA5	0.1756
MAP2K1	0.1756
MAP2K2	0.1756
NCOR2	0.1756
NFATC1	0.1756
NFATC2	0.1756
POLB	0.1756
POLR3B	0.1756
PTK2B	0.1756
RIPK1	0.1756
RXRA	0.1756
SHC3	0.1756
SOS1	0.1756
SYK	0.1756
TCF3	0.1756
TERT	0.1756
TFDP1	0.1756
TRAF6	0.1756
TYK2	0.1756
USP7	0.1756
WNT5B	0.1756
BCL2	0.1756
ABCB11	0.1756
ADCY2	0.1756
ADCY5	0.1756
AKT3	0.1756
ANAPC1	0.1756
ANAPC2	0.1756
CAMK2B	0.1756
CANX	0.1756
CBL	0.1756
CCNB3	0.1756
COL4A2	0.1756
COL4A4	0.1756
EGFR	0.1756
ESPL1	0.1756
FGF18	0.1756
FGFR2	0.1756
HDAC9	0.1756
IL1R2	0.1756
ITGA3	0.1756
ITGAV	0.1756
MSH6	0.1463
NCAPG2	0.1463
PAX8	0.1463
CTNNA1	0.1463
FLT3	0.1463
GNAQ	0.1463
GNG12	0.1463
GNG4	0.1463
LAMP1	0.1171
MAML2	0.1171
MINK1	0.1171
MYCBP2	0.1171
MYT1	0.1171
NAB1	0.1171
NBN	0.1171
NFE2L2	0.1171
NOS1	0.1171
NUP160	0.1171
NUP93	0.1171
PAK1	0.1171
PAK2	0.1171
PLA2G6	0.1171
PLAT	0.1171
PRKCH	0.1171
PRKCZ	0.1171
PSMF1	0.1171
RAD17	0.1171
RAD9A	0.1171
RCHY1	0.1171
RORA	0.1171
RPA3	0.1171
RPS6KA2	0.1171
SEH1L	0.1171
SESN1	0.1171
SOD2	0.1171
STK11	0.1171
TNRC6B	0.1171
TP73	0.1171
XYLT1	0.1171
AHRR	0.1171
ATG5	0.1171
AURKA	0.1171
BAG3	0.1171
CELF1	0.1171
CHMP3	0.1171
COL18A1	0.1171
DFFB	0.1171
DNAJB6	0.1171
EED	0.1171
EHMT1	0.1171
ERBB3	0.1171
FAF1	0.1171
GABARAPL2	0.1171
HSF1	0.1171
HSPA12A	0.1171
JAK2	0.1171
JAKMIP1	0.1171
KIF4A	0.1171
KLF7	0.1171
RAB1A	0.09365
RAB2A	0.09365
LIMK2	0.0878
MYL12B	0.0878
NDEL1	0.07024
NINL	0.07024
NUDC	0.07024
PCNT	0.07024
PPP1R12A	0.07024
SDCCAG8	0.07024
SSNA1	0.07024
TUBB4B	0.07024
ANKLE2	0.07024
B9D2	0.07024
CENPH	0.07024
CENPI	0.07024
CENPM	0.07024
CEP72	0.07024
HAUS2	0.07024
KIF2A	0.07024
MSH4	0.03512
RAD51C	0.03512
SUN1	0.03512
SUN2	0.03512
TOP3A	0.03512
